# Supplementary material for: RNA-seq Analysis Reveals Gene Expression Profiling of Female Fertile and Sterile Ovules of Pinus Tabulaeformis Carr. during Free Nuclear Mitosis of the Female Gametophyte
Source: Int J Mol Sci. 2018 Aug 1;19(8):2246. doi: 10.3390/ijms19082246 (PMC6122031; doi:10.3390/ijms19082246)
Supplement: Supplementary file 1 [file ijms-19-02246-s001.zip]

Archive with 13 entries (12 files):
- Table S6. Gene-specific primers used in qRT-PCR experiment.xls
- __MACOSX/
- __MACOSX/._Table S6. Gene-specific primers used in qRT-PCR experiment.xls
- Table S4. Complete information of DEGs in comparison between different developmental stages in FL and SL.xlsx
- __MACOSX/._Table S4. Complete information of DEGs in comparison between different developmental stages in FL and SL.xlsx
- Table S2. Complete information of DEGs in comparison between developing and abortive ovules.xlsx
- __MACOSX/._Table S2. Complete information of DEGs in comparison between developing and abortive ovules.xlsx
- Figure S5. 8 expression pattern of DEGs in FL ovules during FNMM.png
- __MACOSX/._Figure S5. 8 expression pattern of DEGs in FL ovules during FNMM.png
- Table S3. GO enrichment analysis for DEGs in comparison between developing and abortive ovules.xlsx
- __MACOSX/._Table S3. GO enrichment analysis for DEGs in comparison between developing and abortive ovules.xlsx
- Table S1. Statistics of unigenes mapped to KEGG pathway.xlsx
- __MACOSX/._Table S1. Statistics of unigenes mapped to KEGG pathway.xlsx
