# Supplementary material for: RNA-seq Analysis Reveals Gene Expression Profiling of Female Fertile and Sterile Ovules of Pinus Tabulaeformis Carr. during Free Nuclear Mitosis of the Female Gametophyte
Source: Int J Mol Sci. 2018 Aug 1;19(8):2246. doi: 10.3390/ijms19082246 (PMC6122031; doi:10.3390/ijms19082246)
Supplement: Supplementary file 1 [file ijms-19-02246-s001.zip › Table S6. Gene-specific primers used in qRT-PCR experiment.xls]

## Sheet: Sheet1
Gene ID	Gene description	Sequence (5' -> 3')
COMP351620_C0	AUX1	CGAGTGTTCCACATTTTCAGC
		CCCGTCTTTCCATAACTACCG
COMP347216_C1	ARF	TTCTATTGGGATGCGGTTCA
		CTGTCCTGCCTTTCCTGTGC
COMP348021_C0	SAUR-1	CACAGGGAAGGGTGAGGC
		ATGGCAAGAAGATTGAGCAAC
COMP348600_C0	SAUR-2	GGGGTGCGTGGCAGTTTA
		GCGAGATGAATGAGGAAGTTTG
COMP352989_C0	AHK2_3_4	GCGTCTCCACTTCCAGCA
		GAGTTCCAGCCTCCCCATA
COMP323433_C0	AHP	GGGGTTGCCTCTGTGGAT
		CGGGTTGCTGTCGTCCTG
COMP343378_C0	GID2	TGTCGGATACTGAGGTGGGT
		AGGGGCAACGGGAATGGT
COMP355144_C1	PYL-1	GACCACCCTGAGCCATAGAAC
		AAAAGAGGAGGCGTGTTTATTC
COMP345648_C0	PYL-2	GCCCTTTCCTTCTTTATTTCC
		CCTTCATCTTTCCCACCCC
COMP346762_C0	ABF-1	CAGCAGCCTGATGGTGGA
		AGTCATTTGGGGCGTTTCG
COMP332904_C0	ABF-2	CCTCTTACACTTACGTCCAACCC
		GCATCTCCCGCCAACCAG
COMP352284_C0	MPK6	TCAAGCCGCCCCAGTGTT
		TTTCTCGGATTTTCCTCGCTAC
COMP347471_C0	EBF1_2-1	TTACAGCAACAGATTCCAAACC
		GTCTAAGAAGCAGCCACGATG
COMP349998_C0	EBF1_2-2	TGGCGATGCGACCTCCTT
		CGTCCCAAACTGTTCCACC
Reference	EF1	GCAAGGAACTGGAGAAGGAACCC
		GACGCATGTCCCTCACAGCAA
Reference	Tubulin	ACAGCTGATCTCGGGCAAAGAAGA
		TGCAGTTATCGGCTAGCTTCCTCA
