# Supplementary material for: RNA-seq Analysis Reveals Gene Expression Profiling of Female Fertile and Sterile Ovules of Pinus Tabulaeformis Carr. during Free Nuclear Mitosis of the Female Gametophyte
Source: Int J Mol Sci. 2018 Aug 1;19(8):2246. doi: 10.3390/ijms19082246 (PMC6122031; doi:10.3390/ijms19082246)
Supplement: Supplementary file 1 [file ijms-19-02246-s001.zip › Table S4. Complete information of DEGs in comparison between different developmental stages in FL and SL.xlsx]

## Sheet: FL ovules
Gene ID	FDR	log2FC(FNM1-FL vs. FNM2-FL)	log2FC(FNM2-FL vs. FNM3-FL)	log2FC(FNM1-FL vs. FNM3-FL)	FNM1-FL vs. FNM2-FL	FNM2-FL vs. FNM3-FL	FNM1-FL vs. FNM3-FL	GO_annotation	KEGG_annotation	Swissprot_annotation	NR_annotation
comp219609_c0	0.00297170451382955|0|1.33226762955019E-15	-2.26566	-4.65982	-6.92198	down	down	down	Molecular Function: 3'-5'-exoribonuclease activity (GO:0000175);; Biological Process: nematode larval development (GO:0002119);; Molecular Function: RNA binding (GO:0003723);; Molecular Function: ribonucleoside-diphosphate reductase activity, thioredoxin disulfide as acceptor (GO:0004748);; Molecular Function: protein binding (GO:0005515);; Molecular Function: ATP binding (GO:0005524);; Cellular …	K10807|0.0|ath:AT2G21790|RNR1	Ribonucleoside-diphosphate reductase large subunit OS=Arabidopsis thaliana GN=RNR1 PE=1 SV=1	putative ribonucleotide reductase large subunit [Musa acuminata]
comp245883_c0	4.63948229834088E-07|7.94000871486844E-05|4.40942393709065E-10	-4.0671	-1.63354	-5.69833	down	down	down	Cellular Component: integral to membrane (GO:0016021);; Cellular Component: cytoplasmic membrane-bounded vesicle (GO:0016023);;	--	Putative ferric-chelate reductase 1 homolog OS=Drosophila melanogaster GN=CG8399 PE=2 SV=1	unknown [Picea sitchensis]
comp290983_c0	5.85729190838435E-06|0.000108625896044323|9.49887279944051E-10	-5.06449	-1.76941	-6.82767	down	down	down	Biological Process: MAPK cascade (GO:0000165);; Molecular Function: protein binding (GO:0005515);; Cellular Component: nucleus (GO:0005634);; Cellular Component: cytoplasm (GO:0005737);; Biological Process: regulation of transcription, DNA-dependent (GO:0006355);; Biological Process: protein targeting to membrane (GO:0006612);; Molecular Function: arsenate reductase (glutaredoxin) activity (GO:00…	--	Glutaredoxin-C3 OS=Oryza sativa subsp. japonica GN=GRXC3 PE=2 SV=1	unknown [Picea sitchensis]
comp291520_c0	2.73114864057789E-14|8.50400860841205E-11|0	-5.77346	-2.28243	-8.0566	down	down	down	Biological Process: polysaccharide biosynthetic process (GO:0000271);; Biological Process: response to superoxide (GO:0000303);; Molecular Function: protein binding (GO:0005515);; Molecular Function: calmodulin binding (GO:0005516);; Molecular Function: ATP binding (GO:0005524);; Cellular Component: nucleus (GO:0005634);; Cellular Component: plasma membrane (GO:0005886);; Biological Process: ATP …	K05658|0.0|rcu:RCOM_0855230|multidrug resistance protein 1, 2, putative (EC:3.6.3.44)	ABC transporter B family member 19 OS=Arabidopsis thaliana GN=ABCB19 PE=1 SV=1	ATP binding cassette subfamily B19 isoform 1 [Theobroma cacao]
comp323771_c0	0.0035761136255329|0.00708510943866081|4.26694408284245E-06	-2.84724	-1.44561	-4.29062	down	down	down	--	--	--	unknown [Picea sitchensis]
comp326055_c0	0.00780627591617145|4.76101380542104E-11|1.33827566806133E-08	-2.29601	-2.50254	-4.7925	down	down	down	Molecular Function: GTPase activity (GO:0003924);; Molecular Function: GTP binding (GO:0005525);; Cellular Component: vacuolar membrane (GO:0005774);; Cellular Component: Golgi stack (GO:0005795);; Cellular Component: Golgi-associated vesicle (GO:0005798);; Cellular Component: trans-Golgi network (GO:0005802);; Cellular Component: cytosol (GO:0005829);; Cellular Component: plasma membrane (GO:000…	--	Ras-related protein RABA5e OS=Arabidopsis thaliana GN=RABA5E PE=2 SV=1	unknown [Picea sitchensis]
comp326259_c0	1.84074977482851E-13|1.19957843747187E-06|1.66533453693773E-15	-5.99194	-1.81329	-7.80591	down	down	down	Biological Process: microtubule cytoskeleton organization (GO:0000226);; Biological Process: cytokinesis by cell plate formation (GO:0000911);; Molecular Function: hydrolase activity, hydrolyzing O-glycosyl compounds (GO:0004553);; Cellular Component: extracellular region (GO:0005576);; Cellular Component: endoplasmic reticulum (GO:0005783);; Biological Process: carbohydrate metabolic process (GO…	--	Glucan endo-1,3-beta-D-glucosidase OS=Olea europaea GN=OLE9 PE=1 SV=1	Glucan endo-1,3-beta-glucosidase, putative [Theobroma cacao]
comp332296_c0	5.21760992189257E-08|0.000245867831867308|5.03602048951279E-10	-3.68255	-1.48807	-5.17081	down	down	down	Cellular Component: extracellular region (GO:0005576);; Biological Process: lipid transport (GO:0006869);; Molecular Function: lipid binding (GO:0008289);; Cellular Component: plasmodesma (GO:0009506);;	--	--	unknown [Picea sitchensis]
comp332326_c0	4.54780832109813E-05|0|7.85704834527223E-13	-2.64718	-3.26078	-5.90863	down	down	down	Biological Process: G1/S transition of mitotic cell cycle (GO:0000082);; Biological Process: S phase of mitotic cell cycle (GO:0000084);; Cellular Component: chromatin (GO:0000785);; Biological Process: cytokinesis by cell plate formation (GO:0000911);; Molecular Function: DNA binding (GO:0003677);; Molecular Function: DNA helicase activity (GO:0003678);; Molecular Function: chromatin binding (GO…	K02541|0.0|zma:542738|ROA2	DNA replication licensing factor MCM3 homolog 3 OS=Zea mays GN=ROA3 PE=2 SV=1	PREDICTED: LOW QUALITY PROTEIN: DNA replication licensing factor MCM3 homolog 2-like [Setaria italica]
comp332586_c0	7.97084065418119E-10|4.16999937469242E-07|3.20077297999433E-13	-5.15297	-1.9199	-7.07176	down	down	down	Molecular Function: protein binding (GO:0005515);; Biological Process: organelle organization (GO:0006996);; Biological Process: flower development (GO:0009908);; Cellular Component: intracellular membrane-bounded organelle (GO:0043231);; Cellular Component: protein complex (GO:0043234);; Cellular Component: contractile fiber (GO:0043292);; Cellular Component: cytoskeletal part (GO:0044430);;	--	Putative WEB family protein At1g65010, chloroplastic OS=Arabidopsis thaliana GN=At1g65010 PE=1 SV=1	PREDICTED: uncharacterized protein LOC100249386 [Vitis vinifera]
comp333040_c0	1.99840144432528E-15|1.84712843909196E-08|1.11022302462516E-16	-5.44977	-2.01014	-7.46106	down	down	down	Biological Process: response to stress (GO:0006950);; Cellular Component: intracellular part (GO:0044424);;	--	Abscisic stress-ripening protein 1 OS=Solanum lycopersicum GN=ASR1 PE=2 SV=1	unknown [Picea sitchensis]
comp333040_c1	2.22044604925031E-16|2.49794133599934E-07|0	-6.95538	-1.88697	-8.84406	down	down	down	--	--	--	unknown [Picea sitchensis]
comp335954_c0	0.00210036688836146|0.000085254455138406|4.41810653173391E-07	-2.82908	-1.76	-4.55535	down	down	down	--	--	14 kDa proline-rich protein DC2.15 OS=Daucus carota PE=2 SV=1	unknown [Picea sitchensis]
comp337666_c0	3.01704744964937E-07|0.00876484837782709|1.1636933083814E-08	-3.4391	-1.23413	-4.67361	down	down	down	Cellular Component: extracellular region (GO:0005576);; Biological Process: signal transduction (GO:0007165);; Biological Process: metabolic process (GO:0008152);; Biological Process: systemic acquired resistance (GO:0009627);; Biological Process: response to organic nitrogen (GO:0010243);; Biological Process: response to organic cyclic compound (GO:0014070);; Biological Process: regulation of de…	--	STS14 protein OS=Solanum tuberosum GN=STS14 PE=2 SV=1	unknown [Picea sitchensis]
comp339163_c1	1.14054196287405E-06|0.000717140687675921|9.70906810504601E-09	-3.26347	-1.41732	-4.6809	down	down	down	Biological Process: MAPK cascade (GO:0000165);; Biological Process: activation of MAPKK activity (GO:0000186);; Biological Process: polysaccharide biosynthetic process (GO:0000271);; Biological Process: polysaccharide catabolic process (GO:0000272);; Molecular Function: peptide receptor activity (GO:0001653);; Biological Process: response to molecule of bacterial origin (GO:0002237);; Biological …	--	Leucine-rich repeat receptor protein kinase EXS OS=Arabidopsis thaliana GN=EXS PE=1 SV=1	receptor-like kinase [Marchantia polymorpha]
comp340147_c0	1.66533453693773E-15|1.4210854715202E-14|0	-5.26606	-2.64803	-7.91404	down	down	down	Biological Process: cell cycle checkpoint (GO:0000075);; Biological Process: G1/S transition of mitotic cell cycle (GO:0000082);; Biological Process: S phase of mitotic cell cycle (GO:0000084);; Cellular Component: chromatin (GO:0000785);; Molecular Function: DNA binding (GO:0003677);; Molecular Function: DNA helicase activity (GO:0003678);; Molecular Function: chromatin binding (GO:0003682);; Mo…	K02540|0.0|vvi:100266163|hypothetical protein LOC100266163	DNA replication licensing factor mcm2 OS=Xenopus tropicalis GN=mcm2 PE=2 SV=1	PREDICTED: DNA replication licensing factor mcm2 [Vitis vinifera]
comp340619_c0	0.0028695673138952|0|6.25641760620965E-11	-2.40073	-3.12825	-5.52489	down	down	down	Cellular Component: nucleolus (GO:0005730);; Cellular Component: cytoplasm (GO:0005737);; Biological Process: positive regulation of cell proliferation (GO:0008284);;	--	Cell division cycle-associated 7-like protein OS=Homo sapiens GN=CDCA7L PE=1 SV=2	PREDICTED: uncharacterized protein LOC100265236 [Vitis vinifera]
comp341396_c0	0.00342813671686093|0.000468778142346027|1.52332024361268E-06	-2.66775	-1.62181	-4.28283	down	down	down	Biological Process: cellular process (GO:0009987);; Cellular Component: cell part (GO:0044464);; Biological Process: response to other organism (GO:0051707);;	--	Cysteine-rich repeat secretory protein 60 OS=Arabidopsis thaliana GN=CRRSP60 PE=1 SV=1	unknown [Picea sitchensis]
comp341457_c0	0.00607036509824244|9.2148511043888E-15|3.51411122423428E-11	-3.94748	-3.39258	-7.31422	down	down	down	Biological Process: polysaccharide catabolic process (GO:0000272);; Biological Process: cytokinesis by cell plate formation (GO:0000911);; Biological Process: microtubule bundle formation (GO:0001578);; Cellular Component: nucleus (GO:0005634);; Cellular Component: mitochondrion (GO:0005739);; Cellular Component: vacuole (GO:0005773);; Cellular Component: kinetochore microtubule (GO:0005828);; Ce…	--	65-kDa microtubule-associated protein 3 OS=Arabidopsis thaliana GN=MAP65-3 PE=1 SV=1	PREDICTED: 65-kDa microtubule-associated protein 3 [Vitis vinifera]
comp342252_c1	0.00383059440175826|0.000163037208246952|6.56063580894983E-06	-2.07193	-1.50708	-3.57801	down	down	down	Biological Process: cell morphogenesis (GO:0000902);; Cellular Component: endosome (GO:0005768);; Cellular Component: Golgi apparatus (GO:0005794);; Cellular Component: trans-Golgi network (GO:0005802);; Cellular Component: plasma membrane (GO:0005886);; Biological Process: glycolysis (GO:0006096);; Biological Process: calcium ion transport (GO:0006816);; Biological Process: water transport (GO:0…	--	Probable cellulose synthase A catalytic subunit 5 [UDP-forming] OS=Oryza sativa subsp. japonica GN=CESA5 PE=2 SV=1	unnamed protein product [Vitis vinifera]
comp342819_c2	0.0016278923734282|0.00353699568335231|4.77983483126998E-07	-4.19484	-1.67996	-5.85996	down	down	down	Molecular Function: catalytic activity (GO:0003824);; Biological Process: defense response (GO:0006952);; Biological Process: response to osmotic stress (GO:0006970);; Biological Process: hormone-mediated signaling pathway (GO:0009755);; Biological Process: molybdopterin cofactor metabolic process (GO:0043545);; Biological Process: cellular biosynthetic process (GO:0044249);; Biological Process: …	--	Molybdenum cofactor sulfurase OS=Arabidopsis thaliana GN=ABA3 PE=1 SV=1	PREDICTED: uncharacterized protein LOC101308770 [Fragaria vesca subsp. vesca]
comp343654_c0	1.64560440358841E-05|6.77247147251592E-12|1.47185597043631E-11	-3.6295	-2.58306	-6.18945	down	down	down	Molecular Function: protein binding (GO:0005515);; Cellular Component: extracellular region (GO:0005576);; Cellular Component: plasma membrane (GO:0005886);; Cellular Component: plasmodesma (GO:0009506);; Biological Process: response to salt stress (GO:0009651);; Biological Process: response to abscisic acid stimulus (GO:0009737);; Biological Process: gibberellic acid mediated signaling pathway (…	--	Gibberellin-regulated protein 6 OS=Arabidopsis thaliana GN=GASA6 PE=2 SV=1	gasa5 like protein [Pinus pinaster]
comp344255_c0	2.31517027771133E-11|0.00319305029831396|4.8212545067372E-12	-4.69866	-1.30753	-6.00689	down	down	down	Molecular Function: binding (GO:0005488);; Cellular Component: extracellular region (GO:0005576);; Biological Process: cellular aromatic compound metabolic process (GO:0006725);; Biological Process: defense response (GO:0006952);; Biological Process: cell communication (GO:0007154);; Biological Process: response to endogenous stimulus (GO:0009719);; Biological Process: response to organic substan…	--	Protein ASPARTIC PROTEASE IN GUARD CELL 2 OS=Arabidopsis thaliana GN=ASPG2 PE=2 SV=1	hypothetical protein PRUPE_ppa017015mg [Prunus persica]
comp344400_c0	5.62515111934836E-07|1.96170379154204E-05|7.61202212373746E-11	-5.3715	-1.83347	-7.2013	down	down	down	Cellular Component: extracellular region (GO:0005576);; Cellular Component: plasmodesma (GO:0009506);; Biological Process: gibberellic acid mediated signaling pathway (GO:0009740);; Biological Process: response to sucrose stimulus (GO:0009744);; Biological Process: response to glucose stimulus (GO:0009749);; Biological Process: response to fructose stimulus (GO:0009750);; Biological Process: resp…	--	Protein RSI-1 OS=Solanum lycopersicum GN=RSI-1 PE=2 SV=1	gasa5 like protein [Pinus pinaster]
comp345223_c0	1.49409016270141E-08|0|4.44089209850063E-16	-3.86133	-3.31068	-7.17151	down	down	down	Biological Process: G1/S transition of mitotic cell cycle (GO:0000082);; Biological Process: S phase of mitotic cell cycle (GO:0000084);; Cellular Component: chromatin (GO:0000785);; Molecular Function: DNA binding (GO:0003677);; Molecular Function: DNA helicase activity (GO:0003678);; Molecular Function: chromatin binding (GO:0003682);; Molecular Function: single-stranded DNA binding (GO:0003697…	K02210|0.0|vvi:100267599|hypothetical protein LOC100267599	Protein PROLIFERA OS=Arabidopsis thaliana GN=PRL PE=1 SV=2	PREDICTED: protein PROLIFERA [Vitis vinifera]
comp345322_c0	0.00657435159638053|0|1.78967951569575E-13	-2.02461	-4.11278	-6.13651	down	down	down	Molecular Function: nucleic acid binding (GO:0003676);; Biological Process: DNA methylation (GO:0006306);; Biological Process: regulation of transcription, DNA-dependent (GO:0006355);; Molecular Function: methyltransferase activity (GO:0008168);; Cellular Component: plastid (GO:0009536);; Biological Process: post-embryonic development (GO:0009791);; Biological Process: gene silencing (GO:0016458)…	K00558|0.0|rcu:RCOM_0279050|protein with unknown function (EC:2.3.1.97)	DNA (cytosine-5)-methyltransferase 1 OS=Zea mays GN=MET2A PE=1 SV=1	CMT-type DNA-methyltransferase [Elaeis guineensis]
comp345420_c1	1.77332484363468E-07|0.00641868482598962|6.14668982379385E-10	-5.51496	-1.38	-6.8927	down	down	down	Biological Process: protein import into nucleus, translocation (GO:0000060);; Biological Process: mitotic cell cycle (GO:0000278);; Molecular Function: protein binding (GO:0005515);; Cellular Component: nucleus (GO:0005634);; Cellular Component: nuclear pore (GO:0005643);; Cellular Component: cytoplasm (GO:0005737);; Biological Process: RNA processing (GO:0006396);; Biological Process: mRNA expor…	--	Ran-binding protein 1 homolog c OS=Arabidopsis thaliana GN=RANBP1C PE=2 SV=1	unknown [Picea sitchensis]
comp345865_c0	2.91352254154775E-05|0.000808480070126016|1.06298511437508E-07	-2.94251	-1.4287	-4.36622	down	down	down	Molecular Function: protein binding (GO:0005515);; Cellular Component: nucleus (GO:0005634);; Biological Process: regulation of cell proliferation (GO:0042127);; Cellular Component: intracellular membrane-bounded organelle (GO:0043231);; Biological Process: primary metabolic process (GO:0044238);; Biological Process: cellular macromolecule metabolic process (GO:0044260);; Biological Process: seed…	--	Cyclin-D3-1 OS=Oryza sativa subsp. japonica GN=CYCD3-1 PE=2 SV=2	unknown [Picea sitchensis]
comp346293_c0	0.0012717835868975|0|9.67026458909004E-12	-2.41329	-3.29825	-5.69751	down	down	down	Biological Process: G1/S transition of mitotic cell cycle (GO:0000082);; Biological Process: S phase of mitotic cell cycle (GO:0000084);; Biological Process: telomere maintenance via recombination (GO:0000722);; Molecular Function: DNA primase activity (GO:0003896);; Molecular Function: binding (GO:0005488);; Cellular Component: nucleoplasm (GO:0005654);; Biological Process: DNA replication, synt…	K02685|0.0|vvi:100244238|hypothetical protein LOC100244238	Probable DNA primase large subunit OS=Arabidopsis thaliana GN=At1g67320 PE=2 SV=2	PREDICTED: probable DNA primase large subunit [Vitis vinifera]
comp346533_c0	0.00307237407846428|0.00162229619919751|7.09555969014009E-06	-2.28418	-1.40635	-3.6886	down	down	down	--	--	Putative glutamine amidotransferase YLR126C OS=Saccharomyces cerevisiae (strain ATCC 204508 / S288c) GN=YLR126C PE=1 SV=1	predicted protein [Populus trichocarpa]
comp346670_c0	0.00665609543067025|0.000404396643428617|1.38737858066396E-05	-2.01237	-1.45592	-3.46829	down	down	down	--	--	--	unknown [Picea sitchensis]
comp346684_c0	9.30459164694142E-06|0.000149249090332204|1.56512547366816E-09	-5.00091	-1.75838	-6.75273	down	down	down	Biological Process: instar larval development (GO:0002168);; Molecular Function: protein binding (GO:0005515);; Cellular Component: mitochondrial inner membrane (GO:0005743);; Cellular Component: endoplasmic reticulum (GO:0005783);; Cellular Component: lipid particle (GO:0005811);; Biological Process: sterol biosynthetic process (GO:0016126);; Biological Process: pentacyclic triterpenoid biosynth…	--	Cytochrome b5 OS=Nicotiana tabacum PE=2 SV=1	unknown [Picea sitchensis]
comp346700_c0	0.00138159850950803|0|3.33066907387547E-16	-3.64902	-4.73554	-8.3665	down	down	down	Cellular Component: vacuole (GO:0005773);; Cellular Component: chloroplast (GO:0009507);; Cellular Component: aleurone grain membrane (GO:0032578);; Biological Process: primary metabolic process (GO:0044238);; Biological Process: cellular biosynthetic process (GO:0044249);; Biological Process: secondary metabolite biosynthetic process (GO:0044550);; Cellular Component: anchored to plasma membrane…	--	Early nodulin-like protein 1 OS=Arabidopsis thaliana GN=At2g25060 PE=1 SV=2	unknown [Picea sitchensis]
comp346952_c0	0.00106325960578912|0.00100172729202364|2.51899602177197E-07	-3.69289	-1.69544	-5.37674	down	down	down	Molecular Function: calmodulin binding (GO:0005516);; Cellular Component: plasma membrane (GO:0005886);; Biological Process: defense response (GO:0006952);; Biological Process: signal transduction (GO:0007165);; Biological Process: cell death (GO:0008219);; Biological Process: defense response, incompatible interaction (GO:0009814);; Biological Process: response to organic substance (GO:0010033);…	--	MLO-like protein 4 OS=Arabidopsis thaliana GN=MLO4 PE=2 SV=2	PREDICTED: MLO-like protein 4-like [Setaria italica]
comp346952_c1	0.000464478629217835|0.00101099978912722|3.51606281090433E-07	-3.05947	-1.53707	-4.59114	down	down	down	Cellular Component: Golgi apparatus (GO:0005794);; Cellular Component: plasma membrane (GO:0005886);; Biological Process: signal transduction (GO:0007165);; Biological Process: cell death (GO:0008219);; Cellular Component: plasmodesma (GO:0009506);; Biological Process: response to bacterium (GO:0009617);; Biological Process: response to endogenous stimulus (GO:0009719);; Biological Process: defen…	--	MLO-like protein 4 OS=Arabidopsis thaliana GN=MLO4 PE=2 SV=2	PREDICTED: MLO-like protein 4-like [Solanum lycopersicum]
comp347394_c0	4.15670518327804E-06|0|1.33226762955019E-15	-3.14327	-3.79542	-6.93409	down	down	down	--	--	--	PREDICTED: uncharacterized protein LOC100243770 [Vitis vinifera]
comp347689_c0	0.00514130813057323|0.000281343894113273|3.36582473414726E-06	-2.33523	-1.5855	-3.91667	down	down	down	Molecular Function: peroxidase activity (GO:0004601);; Molecular Function: binding (GO:0005488);; Biological Process: cell communication (GO:0007154);; Cellular Component: membrane (GO:0016020);; Biological Process: secretion by cell (GO:0032940);; Cellular Component: intracellular membrane-bounded organelle (GO:0043231);; Cellular Component: cytoplasmic part (GO:0044444);; Biological Process: re…	--	Extended synaptotagmin-1 OS=Rattus norvegicus GN=Esyt1 PE=2 SV=1	hypothetical protein PRUPE_ppa000781mg [Prunus persica]
comp348338_c0	3.68982622234171E-12|0|0	-4.63978	-3.62773	-8.26814	down	down	down	Biological Process: G1/S transition of mitotic cell cycle (GO:0000082);; Biological Process: S phase of mitotic cell cycle (GO:0000084);; Molecular Function: nucleotide binding (GO:0000166);; Cellular Component: chromatin (GO:0000785);; Molecular Function: DNA binding (GO:0003677);; Molecular Function: DNA helicase activity (GO:0003678);; Molecular Function: chromatin binding (GO:0003682);; Molec…	K02212|0.0|vvi:100262415|hypothetical protein LOC100262415	DNA replication licensing factor mcm4 OS=Schizosaccharomyces pombe (strain 972 / ATCC 24843) GN=mcm4 PE=1 SV=2	PREDICTED: DNA replication licensing factor MCM4 [Vitis vinifera]
comp348386_c0	0.000357054733512996|0.00793304238068471|2.21503679176394E-07	-4.45421	-1.54115	-5.98451	down	down	down	Molecular Function: fatty acid binding (GO:0005504);; Molecular Function: zinc ion binding (GO:0008270);; Biological Process: systemic acquired resistance, salicylic acid mediated signaling pathway (GO:0009862);;	--	Putative lipid-transfer protein DIR1 OS=Arabidopsis thaliana GN=DIR1 PE=1 SV=1	unknown [Picea sitchensis]
comp348603_c0	0.00167491169641931|1.96263903906591E-05|1.48597844962239E-06	-2.17642	-1.63605	-3.81328	down	down	down	Biological Process: polysaccharide biosynthetic process (GO:0000271);; Molecular Function: hydrolase activity, hydrolyzing O-glycosyl compounds (GO:0004553);; Cellular Component: cell wall (GO:0005618);; Cellular Component: Golgi apparatus (GO:0005794);; Biological Process: cellular glucan metabolic process (GO:0006073);; Biological Process: pattern specification process (GO:0007389);; Biological…	K08235|1e-161|rcu:RCOM_1438910|Xyloglucan endotransglucosylase/hydrolase protein A precursor, putative (EC:2.4.1.207)	Probable xyloglucan endotransglucosylase/hydrolase protein B OS=Phaseolus angularis GN=XTHB PE=2 SV=1	unknown [Picea sitchensis]
comp348624_c0	0.00081718347654236|2.33146835171283E-15|7.21172010997861E-11	-2.67817	-2.91223	-5.58515	down	down	down	Biological Process: reproduction (GO:0000003);; Biological Process: G1/S transition of mitotic cell cycle (GO:0000082);; Biological Process: S phase of mitotic cell cycle (GO:0000084);; Biological Process: telomere maintenance via recombination (GO:0000722);; Molecular Function: DNA primase activity (GO:0003896);; Molecular Function: protein binding (GO:0005515);; Cellular Component: nucleoplasm …	K02684|0.0|zma:100276095|hypothetical protein LOC100276095	DNA primase small subunit OS=Homo sapiens GN=PRIM1 PE=1 SV=1	PREDICTED: DNA primase small subunit-like [Vitis vinifera]
comp348970_c0	1.49726557537866E-05|1.37299769331634E-08|4.20886658858421E-11	-4.93439	-2.35999	-7.28792	down	down	down	Cellular Component: extracellular region (GO:0005576);; Cellular Component: vacuole (GO:0005773);; Molecular Function: primary amine oxidase activity (GO:0008131);; Biological Process: jasmonic acid metabolic process (GO:0009694);; Biological Process: response to jasmonic acid stimulus (GO:0009753);; Biological Process: cytokinin catabolic process (GO:0009823);; Biological Process: xylem developm…	K00279|0.0|vvi:100256802|hypothetical protein LOC100256802	Cytokinin dehydrogenase 5 OS=Arabidopsis thaliana GN=CKX5 PE=2 SV=1	PREDICTED: cytokinin dehydrogenase 6 [Vitis vinifera]
comp349203_c0	0.00310132984267197|1.08187780289981E-05|7.07168553715221E-08	-3.50878	-2.08342	-5.57679	down	down	down	--	--	--	hypothetical protein SELMODRAFT_107811 [Selaginella moellendorffii]
comp349973_c0	3.03923552991137E-12|8.53447645887684E-10|6.55031584528842E-15	-4.47806	-2.16008	-6.63867	down	down	down	Biological Process: mRNA splicing, via spliceosome (GO:0000398);; Molecular Function: protein binding (GO:0005515);; Cellular Component: extracellular region (GO:0005576);; Cellular Component: nucleus (GO:0005634);; Cellular Component: mitochondrion (GO:0005739);; Biological Process: transcription, DNA-dependent (GO:0006351);; Cellular Component: plant-type cell wall (GO:0009505);; Cellular Compo…	--	Glycine-rich cell wall structural protein 1 OS=Petunia hybrida GN=GRP-1 PE=1 SV=1	hypothetical protein PDIG_54330 [Penicillium digitatum PHI26]
comp350982_c0	5.02784465592487E-05|1.6252523771243E-09|2.64001698280225E-09	-2.62353	-2.12925	-4.75199	down	down	down	Biological Process: negative regulation of transcription from RNA polymerase II promoter (GO:0000122);; Biological Process: chromatin silencing at rDNA (GO:0000183);; Biological Process: DNA strand renaturation (GO:0000733);; Cellular Component: nucleosome (GO:0000786);; Cellular Component: heterochromatin (GO:0000792);; Cellular Component: condensed chromosome (GO:0000793);; Molecular Function: …	--	ATP-dependent DNA helicase DDM1 OS=Arabidopsis thaliana GN=DDM1 PE=1 SV=1	PREDICTED: ATP-dependent DNA helicase DDM1-like [Vitis vinifera]
comp351838_c0	4.6220915983497E-11|9.13057500673276E-06|7.57172102794357E-14	-6.44039	-1.75226	-8.1933	down	down	down	--	--	--	unknown [Picea sitchensis]
comp352149_c0	0.000374544559885615|0.00278079641328888|1.55586517880391E-06	-2.58285	-1.34794	-3.92972	down	down	down	Molecular Function: catalytic activity (GO:0003824);; Cellular Component: endoplasmic reticulum (GO:0005783);; Biological Process: sphingolipid metabolic process (GO:0006665);; Biological Process: steroid biosynthetic process (GO:0006694);; Biological Process: metabolic process (GO:0008152);; Biological Process: estrogen metabolic process (GO:0008210);; Cellular Component: membrane (GO:0016020);;…	--	3-ketodihydrosphingosine reductase OS=Homo sapiens GN=KDSR PE=1 SV=1	unknown [Picea sitchensis]
comp352167_c0	0.000446610889677013|7.00931463315513E-06|1.46518199684031E-07	-2.53409	-1.7428	-4.27501	down	down	down	Biological Process: polysaccharide biosynthetic process (GO:0000271);; Molecular Function: copper ion binding (GO:0005507);; Cellular Component: extracellular region (GO:0005576);; Cellular Component: vacuolar membrane (GO:0005774);; Cellular Component: cytosol (GO:0005829);; Molecular Function: L-ascorbate oxidase activity (GO:0008447);; Biological Process: nucleotide biosynthetic process (GO:00…	--	L-ascorbate oxidase homolog OS=Brassica napus GN=Bp10 PE=2 SV=1	unknown [Picea sitchensis]
comp352194_c1	1.50465213621942E-08|0.00216092876625484|8.55600035265525E-11	-5.17685	-1.41026	-6.58564	down	down	down	Molecular Function: protein binding (GO:0005515);; Cellular Component: plasma membrane (GO:0005886);; Biological Process: ATP catabolic process (GO:0006200);; Biological Process: DNA replication (GO:0006260);; Biological Process: trichome branching (GO:0010091);; Molecular Function: ATPase activity (GO:0016887);; Molecular Function: DNA polymerase processivity factor activity (GO:0030337);; Biolo…	--	Protein STICHEL-like 1 OS=Arabidopsis thaliana GN=At1g14460 PE=2 SV=1	hypothetical protein SORBIDRAFT_03g036320 [Sorghum bicolor]
comp352367_c0	1.11903608220887E-05|0.000783456544008021|6.06439569672546E-08	-2.97693	-1.41503	-4.39222	down	down	down	Biological Process: regulation of cyclin-dependent protein kinase activity (GO:0000079);; Molecular Function: protein binding (GO:0005515);; Cellular Component: nucleus (GO:0005634);; Cellular Component: cytoplasmic membrane-bounded vesicle (GO:0016023);; Biological Process: regulation of cell proliferation (GO:0042127);; Biological Process: seed development (GO:0048316);;	--	Cyclin-D4-1 OS=Oryza sativa subsp. japonica GN=CYCD4-1 PE=2 SV=2	unknown [Picea sitchensis]
comp352742_c0	0.000031716094087475|0.000219811303385775|2.00931326022058E-08	-3.43044	-1.60303	-5.03033	down	down	down	Molecular Function: acid phosphatase activity (GO:0003993);; Molecular Function: protein binding (GO:0005515);; Cellular Component: nucleus (GO:0005634);; Cellular Component: mitochondrion (GO:0005739);; Cellular Component: endosome (GO:0005768);; Cellular Component: Golgi apparatus (GO:0005794);; Cellular Component: trans-Golgi network (GO:0005802);; Biological Process: regulation of carbohydrat…	--	Auxin-responsive protein IAA13 OS=Arabidopsis thaliana GN=IAA13 PE=1 SV=2	unknown [Picea sitchensis]
comp353176_c0	0.000478572683569212|3.33066907387547E-16|1.48836498681248E-12	-4.40593	-3.38181	-7.77031	down	down	down	Biological Process: cellular metabolic process (GO:0044237);; Biological Process: organic substance metabolic process (GO:0071704);;	--	Transcription factor bHLH148 OS=Arabidopsis thaliana GN=BHLH148 PE=1 SV=1	unknown [Picea sitchensis]
comp353585_c1	0.000387338754916811|0.000640587190932518|3.28597801302344E-07	-2.93092	-1.53638	-4.46345	down	down	down	Molecular Function: cytoskeletal protein binding (GO:0008092);; Biological Process: cellular process (GO:0009987);; Cellular Component: actin cytoskeleton (GO:0015629);; Cellular Component: membrane (GO:0016020);; Biological Process: cell migration (GO:0016477);; Molecular Function: nucleoside-triphosphatase activity (GO:0017111);; Biological Process: cell cycle process (GO:0022402);; Biological …	--	Centriolin OS=Mus musculus GN=Cntrl PE=2 SV=2	kinase interacting family protein [Arabidopsis lyrata subsp. lyrata]
comp353590_c0	6.44915996406148E-06|9.40375555202877E-11|1.94861904390109E-11	-3.63353	-2.41557	-6.04627	down	down	down	Biological Process: metabolic process (GO:0008152);; Biological Process: brassinosteroid metabolic process (GO:0016131);; Biological Process: secondary metabolic process (GO:0019748);; Molecular Function: UDP-glucosyltransferase activity (GO:0035251);; Biological Process: cellular metabolic process (GO:0044237);; Cellular Component: cytoplasmic part (GO:0044444);; Molecular Function: trans-zeatin…	--	UDP-glycosyltransferase 73B4 OS=Arabidopsis thaliana GN=UGT73B4 PE=2 SV=1	unknown [Picea sitchensis]
comp353851_c0	0.000007370824421149|8.22060388594448E-06|3.43843398198374E-10	-5.03305	-1.95305	-6.97907	down	down	down	--	--	Fasciclin-like arabinogalactan protein 21 OS=Arabidopsis thaliana GN=FLA21 PE=2 SV=1	hypothetical protein VITISV_004737 [Vitis vinifera]
comp354000_c0	0.00705978988210321|0.00341481627200979|3.21294975200725E-05	-2.04436	-1.31962	-3.35788	down	down	down	--	--	--	unknown [Picea sitchensis]
comp354699_c0	0|0.00882388981493543|0	-6.55334	-1.25141	-7.80676	down	down	down	Biological Process: MAPK cascade (GO:0000165);; Molecular Function: nucleotide binding (GO:0000166);; Biological Process: response to molecule of bacterial origin (GO:0002237);; Molecular Function: protein serine/threonine kinase activity (GO:0004674);; Biological Process: cellular protein modification process (GO:0006464);; Biological Process: protein phosphorylation (GO:0006468);; Biological Pr…	--	Leucine-rich repeat receptor protein kinase EXS OS=Arabidopsis thaliana GN=EXS PE=1 SV=1	PREDICTED: leucine-rich repeat receptor protein kinase EXS-like [Vitis vinifera]
comp355113_c1	0.00663012728834855|5.50232241991466E-08|8.94182555777334E-08	-2.43923	-2.18153	-4.61374	down	down	down	Biological Process: mitotic cell cycle (GO:0000278);; Biological Process: telomere maintenance (GO:0000723);; Biological Process: double-strand break repair via homologous recombination (GO:0000724);; Cellular Component: mitochondrion (GO:0005739);; Cellular Component: cytosol (GO:0005829);; Biological Process: DNA-dependent DNA replication (GO:0006261);; Biological Process: DNA replication initi…	K02321|1e-102|ppp:PHYPADRAFT_138265|hypothetical protein	DNA polymerase alpha subunit B OS=Homo sapiens GN=POLA2 PE=1 SV=2	predicted protein [Physcomitrella patens subsp. patens]
comp356355_c0	0.000112476309228393|0.00021962384656371|2.98761844486073E-07	-2.58968	-1.49165	-4.0816	down	down	down	Biological Process: regionalization (GO:0003002);; Molecular Function: transmembrane receptor protein serine/threonine kinase activity (GO:0004675);; Molecular Function: binding (GO:0005488);; Cellular Component: plasma membrane (GO:0005886);; Biological Process: defense response (GO:0006952);; Biological Process: signal transduction (GO:0007165);; Biological Process: post-embryonic morphogenesis…	--	Probable receptor protein kinase TMK1 OS=Arabidopsis thaliana GN=TMK1 PE=1 SV=1	hypothetical protein SELMODRAFT_129007 [Selaginella moellendorffii]
comp356450_c2	1.06807562794131E-10|3.33066907387547E-16|8.88178419700125E-16	-4.07755	-2.80976	-6.88748	down	down	down	Biological Process: polysaccharide biosynthetic process (GO:0000271);; Molecular Function: hydrolase activity, hydrolyzing O-glycosyl compounds (GO:0004553);; Cellular Component: extracellular region (GO:0005576);; Cellular Component: cell wall (GO:0005618);; Biological Process: cellular glucan metabolic process (GO:0006073);; Biological Process: pattern specification process (GO:0007389);; Biolo…	K08235|1e-122|rcu:RCOM_0505000|Xyloglucan endotransglucosylase/hydrolase protein 9 precursor, putative (EC:2.4.1.207)	Xyloglucan endotransglucosylase/hydrolase protein 9 OS=Arabidopsis thaliana GN=XTH9 PE=2 SV=2	unknown [Picea sitchensis]
comp356548_c1	0.000536770034596068|0|3.37579963982648E-11	-2.3345	-3.0419	-5.37694	down	down	down	Biological Process: cell cycle checkpoint (GO:0000075);; Biological Process: G1/S transition of mitotic cell cycle (GO:0000082);; Biological Process: S phase of mitotic cell cycle (GO:0000084);; Biological Process: resolution of meiotic recombination intermediates (GO:0000712);; Cellular Component: chromatin (GO:0000785);; Biological Process: cytokinesis (GO:0000910);; Biological Process: gastrul…	K02209|0.0|vvi:100261877|hypothetical protein LOC100261877	DNA replication licensing factor Mcm5 OS=Drosophila melanogaster GN=Mcm5 PE=1 SV=1	PREDICTED: DNA replication licensing factor mcm5-A-like [Vitis vinifera]
comp356568_c0	0.000104794500508376|0.000324341245750315|1.48619757611712E-07	-2.86578	-1.51739	-4.38137	down	down	down	Molecular Function: monooxygenase activity (GO:0004497);; Molecular Function: binding (GO:0005488);; Molecular Function: iron ion binding (GO:0005506);; Cellular Component: Golgi apparatus (GO:0005794);; Molecular Function: electron carrier activity (GO:0009055);; Biological Process: response to UV (GO:0009411);; Biological Process: response to auxin stimulus (GO:0009733);; Biological Process: fl…	--	Flavonoid 3&apos;-monooxygenase OS=Petunia hybrida GN=CYP75B2 PE=2 SV=1	unknown [Picea sitchensis]
comp356572_c0	1.22722189632718E-07|0.000253456287382936|8.40056912920772E-11	-5.55978	-1.62812	-7.18686	down	down	down	--	--	--	PREDICTED: uncharacterized protein LOC100266068 [Vitis vinifera]
comp356962_c1	0.00223317626664088|1.16316396014948E-06|2.53158592755653E-07	-2.34523	-1.87919	-4.22183	down	down	down	Biological Process: cell cycle (GO:0007049);; Biological Process: multicellular organismal development (GO:0007275);; Biological Process: cellular macromolecule biosynthetic process (GO:0034645);; Biological Process: anatomical structure development (GO:0048856);; Biological Process: regulation of cellular process (GO:0050794);; Biological Process: nucleic acid metabolic process (GO:0090304);;	K03155|0.0|vvi:100246656|hypothetical protein LOC100246656	Protein timeless homolog OS=Mus musculus GN=Timeless PE=1 SV=3	PREDICTED: protein timeless homolog [Vitis vinifera]
comp357047_c0	1.36919660498336E-07|1.42806673375517E-07|6.03228578199833E-12	-4.92221	-2.06679	-6.96881	down	down	down	Cellular Component: membrane (GO:0016020);; Cellular Component: cytoplasmic membrane-bounded vesicle (GO:0016023);;	--	--	unknown [Picea sitchensis]
comp357073_c0	0.00126804986612106|6.80070927583376E-06|5.96034254396471E-07	-2.25801	-1.70796	-3.96676	down	down	down	Biological Process: negative regulation of transcription from RNA polymerase II promoter (GO:0000122);; Cellular Component: chromatin (GO:0000785);; Biological Process: cytokinesis by cell plate formation (GO:0000911);; Biological Process: cell fate specification (GO:0001708);; Molecular Function: DNA binding (GO:0003677);; Molecular Function: sequence-specific DNA binding transcription factor ac…	--	Protein tesmin/TSO1-like CXC 2 OS=Arabidopsis thaliana GN=TCX2 PE=1 SV=1	predicted protein [Physcomitrella patens subsp. patens]
comp357322_c0	0.00691258696035424|5.2513282611244E-10|2.65569813917566E-08	-2.31607	-2.38005	-4.69012	down	down	down	Molecular Function: nucleic acid binding (GO:0003676);; Molecular Function: NAD+ ADP-ribosyltransferase activity (GO:0003950);; Cellular Component: nucleus (GO:0005634);; Cellular Component: nuclear envelope (GO:0005635);; Cellular Component: transcription factor complex (GO:0005667);; Cellular Component: polytene chromosome puff (GO:0005703);; Cellular Component: nuclear euchromatin (GO:0005719)…	K10798|0.0|vvi:100257212|hypothetical protein LOC100257212	Poly [ADP-ribose] polymerase 2-A OS=Oryza sativa subsp. japonica GN=PARP2-A PE=2 SV=2	Poly(ADP-ribose) polymerase isoform 1 [Theobroma cacao]
comp357453_c1	0.00766902083498799|5.03971202436837E-07|2.34602510085224E-07	-2.41473	-2.05823	-4.46571	down	down	down	Biological Process: cell fate specification (GO:0001708);; Biological Process: response to molecule of bacterial origin (GO:0002237);; Molecular Function: protein serine/threonine kinase activity (GO:0004674);; Molecular Function: ATP binding (GO:0005524);; Cellular Component: plasma membrane (GO:0005886);; Biological Process: polysaccharide metabolic process (GO:0005976);; Biological Process: pr…	--	Probable LRR receptor-like serine/threonine-protein kinase At1g12460 OS=Arabidopsis thaliana GN=At1g12460 PE=1 SV=1	Leucine-rich repeat protein kinase family protein isoform 4 [Theobroma cacao]
comp357525_c0	0.00050289972845452|9.32587340685131E-15|1.78269843331691E-10	-2.50708	-2.74852	-5.25359	down	down	down	Molecular Function: magnesium ion binding (GO:0000287);; Cellular Component: chromosome, centromeric region (GO:0000775);; Cellular Component: condensed chromosome (GO:0000793);; Biological Process: cytokinesis by cell plate formation (GO:0000911);; Biological Process: epithelial cilium movement (GO:0003351);; Molecular Function: protein kinase activity (GO:0004672);; Molecular Function: protein …	K06228|0.0|vvi:100257868|hypothetical protein LOC100257868	Serine/threonine-protein kinase TIO OS=Arabidopsis thaliana GN=TIO PE=1 SV=1	hypothetical protein PRUPE_ppa000286mg [Prunus persica]
comp357594_c0	0.00502224232107129|1.89693816210479E-11|2.46383979884968E-09	-2.68602	-2.66569	-5.34353	down	down	down	--	--	--	unknown [Picea sitchensis]
comp357629_c0	0.00224190142512093|0.00293012068789111|5.61333628135152E-07	-4.13686	-1.7127	-5.83371	down	down	down	Biological Process: cellular metabolic process (GO:0044237);; Biological Process: organic substance metabolic process (GO:0071704);;	--	Uncharacterized protein At4g30180 OS=Arabidopsis thaliana GN=At4g30180 PE=2 SV=1	unknown [Picea sitchensis]
comp357777_c0	0.00573430689210508|9.63041979495927E-09|9.29097828672454E-08	-2.23227	-2.17194	-4.40036	down	down	down	Biological Process: DNA replication checkpoint (GO:0000076);; Biological Process: mitotic cell cycle (GO:0000278);; Biological Process: telomere maintenance (GO:0000723);; Biological Process: DNA double-strand break processing (GO:0000729);; Biological Process: nuclear-transcribed mRNA catabolic process (GO:0000956);; Molecular Function: DNA binding (GO:0003677);; Molecular Function: ATP-dependen…	K10742|0.0|pop:POPTR_247435|hypothetical protein	DNA replication ATP-dependent helicase/nuclease DNA2 OS=Rattus norvegicus GN=Dna2 PE=3 SV=1	PREDICTED: DNA2-like helicase-like [Vitis vinifera]
comp357844_c0	0.000832249397006213|0.00181516970242523|4.77387557396014E-06	-2.28066	-1.34663	-3.62809	down	down	down	Molecular Function: copper ion binding (GO:0005507);; Cellular Component: extracellular region (GO:0005576);; Biological Process: phenylpropanoid metabolic process (GO:0009698);; Molecular Function: oxidoreductase activity (GO:0016491);; Molecular Function: oxidoreductase activity, acting on diphenols and related substances as donors, oxygen as acceptor (GO:0016682);; Biological Process: cell wal…	K00423|0.0|vvi:100251280|hypothetical protein LOC100251280	L-ascorbate oxidase OS=Cucurbita maxima GN=AAO PE=1 SV=2	unknown [Picea sitchensis]
comp324070_c0	2.60983457067709E-11|8.09879073804254E-07|0.00243799496660024	-4.63896	1.82763	-2.81876	down	up	down	Biological Process: response to stress (GO:0006950);; Biological Process: cellular metabolic process (GO:0044237);; Cellular Component: cell part (GO:0044464);; Biological Process: organic substance metabolic process (GO:0071704);;	--	Dirigent protein 2 OS=Arabidopsis thaliana GN=DIR2 PE=2 SV=1	unknown [Picea sitchensis]
comp334705_c0	8.48760093319356E-08|0.00974298746331537|0.00651775931277898	-4.97842	1.47453	-3.52254	down	up	down	--	--	--	unknown [Picea sitchensis]
comp344920_c0	8.65973959207622E-15|0.00818441666808778|1.53819897819041E-07	-7.29298	1.25925	-6.04297	down	up	down	Biological Process: defense response to nematode (GO:0002215);; Molecular Function: peroxidase activity (GO:0004601);; Molecular Function: protein binding (GO:0005515);; Cellular Component: cell wall (GO:0005618);; Cellular Component: vacuolar membrane (GO:0005774);; Cellular Component: Golgi apparatus (GO:0005794);; Cellular Component: cytosol (GO:0005829);; Biological Process: response to oxida…	--	Peroxidase 9 OS=Arabidopsis thaliana GN=PER9 PE=1 SV=1	unknown [Picea sitchensis]
comp347393_c1	0|1.15811498899721E-05|1.99840144432528E-15	-10.2807	1.57864	-8.70858	down	up	down	Biological Process: developmental process involved in reproduction (GO:0003006);; Molecular Function: binding (GO:0005488);; Biological Process: post-embryonic development (GO:0009791);; Biological Process: cellular component organization (GO:0016043);; Biological Process: primary metabolic process (GO:0044238);; Biological Process: cellular macromolecule metabolic process (GO:0044260);; Biologic…	--	Vegetative cell wall protein gp1 OS=Chlamydomonas reinhardtii GN=GP1 PE=2 SV=1	hydroxyproline-rich glycoprotein DZ-HRGP [Volvox carteri f. nagariensis]
comp348335_c1	8.01149924178901E-10|0.00264202261501045|0.000694479146367	-5.15243	1.44991	-3.70422	down	up	down	Biological Process: response to stimulus (GO:0050896);;	--	TMV resistance protein N OS=Nicotiana glutinosa GN=N PE=1 SV=1	unknown [Picea sitchensis]
comp349542_c0	2.20525264715832E-10|1.34272334795238E-06|0.00551966129599168	-6.27553	2.19647	-4.10716	down	up	down	Biological Process: regionalization (GO:0003002);; Molecular Function: catalytic activity (GO:0003824);; Molecular Function: protein kinase activity (GO:0004672);; Molecular Function: protein binding (GO:0005515);; Cellular Component: endoplasmic reticulum (GO:0005783);; Cellular Component: plasma membrane (GO:0005886);; Biological Process: cellular protein modification process (GO:0006464);; Bio…	--	Protein TOO MANY MOUTHS OS=Arabidopsis thaliana GN=TMM PE=2 SV=1	Serine-threonine protein kinase, plant-type, putative [Theobroma cacao]
comp351657_c0	5.25024468345237E-13|0.000907267589466687|8.59203633196692E-06	-6.24448	1.45528	-4.79621	down	up	down	--	--	Probable serine/threonine-protein kinase kinX OS=Dictyostelium discoideum GN=kinX PE=3 SV=2	unknown [Picea sitchensis]
comp358122_c0	1.11022302462516E-16|0.000392463709309121|1.74861079393906E-07	-6.01993	1.40188	-4.62258	down	up	down	--	--	--	unnamed protein product [Vitis vinifera]
comp326873_c0	0|0.000244488222330252|4.08292896159068E-08	7.16854	-3.75266	3.72211	up	down	up	--	--	--	unknown [Picea sitchensis]
comp346477_c0	0|0.0084423320650866|2.22044604925031E-16	6.66751	-1.30949	5.36127	up	down	up	Biological Process: sulfate assimilation (GO:0000103);; Molecular Function: phosphoadenylyl-sulfate reductase (thioredoxin) activity (GO:0004604);; Molecular Function: binding (GO:0005488);; Biological Process: sulfur compound metabolic process (GO:0006790);; Cellular Component: plastid (GO:0009536);; Cellular Component: chloroplast stroma (GO:0009570);; Molecular Function: adenylyl-sulfate reduc…	--	5&apos;-adenylylsulfate reductase 3, chloroplastic OS=Arabidopsis thaliana GN=APR3 PE=2 SV=2	unknown [Picea sitchensis]
comp354970_c0	0|0.00623253916351085|1.01253783135746E-10	5.69474	-1.50949	4.19638	up	down	up	Molecular Function: hydrolase activity, hydrolyzing O-glycosyl compounds (GO:0004553);; Cellular Component: extracellular region (GO:0005576);; Cellular Component: cell wall (GO:0005618);; Cellular Component: Golgi apparatus (GO:0005794);; Biological Process: cellular glucan metabolic process (GO:0006073);; Biological Process: response to heat (GO:0009408);; Biological Process: response to cold (…	K14504|1e-131|vvi:100256520|hypothetical protein LOC100256520	Brassinosteroid-regulated protein BRU1 OS=Glycine max PE=2 SV=1	unknown [Picea sitchensis]
comp354987_c0	0|4.01043864783901E-10|1.58738855393636E-08	7.93284	-4.43163	3.71622	up	down	up	--	--	Probable transporter MCH1 OS=Yarrowia lipolytica (strain CLIB 122 / E 150) GN=MCH1 PE=3 SV=1	PREDICTED: uncharacterized protein LOC100248651 [Vitis vinifera]
comp357501_c0	1.24502630427514E-11|5.43394619193505E-05|0.00552568007362986	4.12249	-1.96811	2.17091	up	down	up	Cellular Component: cytoplasm (GO:0005737);; Biological Process: response to stress (GO:0006950);; Biological Process: biosynthetic process (GO:0009058);; Biological Process: response to abiotic stimulus (GO:0009628);; Biological Process: phenylpropanoid metabolic process (GO:0009698);; Biological Process: glucuronoxylan metabolic process (GO:0010413);; Molecular Function: ammonia-lyase activity …	K10775|0.0|vvi:100241377|hypothetical protein LOC100241377	Phenylalanine ammonia-lyase 1 OS=Prunus avium GN=PAL1 PE=2 SV=1	phenylalanine ammonia lyase [Cunninghamia lanceolata]
comp252907_c0	1.73816527837545E-09|1.11022302462516E-14|0	3.55124	6.07054	8.99927	up	up	up	Biological Process: response to hypoxia (GO:0001666);; Molecular Function: oxygen transporter activity (GO:0005344);; Molecular Function: iron ion binding (GO:0005506);; Cellular Component: cell wall (GO:0005618);; Cellular Component: cytoplasm (GO:0005737);; Cellular Component: cytosol (GO:0005829);; Cellular Component: plasma membrane (GO:0005886);; Biological Process: fatty acid metabolic proc…	--	Non-symbiotic hemoglobin 1 OS=Gossypium hirsutum GN=HB1 PE=2 SV=1	unknown [Picea sitchensis]
comp290922_c0	0.00030677961736103|0.00247305053583025|4.56545501403838E-09	2.32401	1.65825	3.96077	up	up	up	Biological Process: MAPK cascade (GO:0000165);; Biological Process: respiratory burst involved in defense response (GO:0002679);; Cellular Component: cell wall (GO:0005618);; Cellular Component: vacuole (GO:0005773);; Biological Process: protein targeting to membrane (GO:0006612);; Biological Process: cellular membrane fusion (GO:0006944);; Biological Process: detection of biotic stimulus (GO:000…	--	Pathogenesis-related protein OS=Juniperus ashei PE=1 SV=1	thaumatin-like protein L4 [Pinus monticola]
comp325961_c0	0.00410513530635825|1.03974294523024E-05|2.48084526255354E-08	2.01156	1.64136	3.64769	up	up	up	Molecular Function: transcription regulatory region sequence-specific DNA binding (GO:0000976);; Molecular Function: sequence-specific DNA binding transcription factor activity (GO:0003700);; Cellular Component: nucleus (GO:0005634);; Biological Process: regulation of transcription, DNA-dependent (GO:0006355);; Biological Process: response to desiccation (GO:0009269);; Biological Process: respons…	--	Homeobox-leucine zipper protein HAT5 OS=Arabidopsis thaliana GN=HAT5 PE=1 SV=1	unknown [Picea sitchensis]
comp332297_c0	3.21964677141295E-15|1.3904098365991E-06|0	4.54868	1.84815	6.3932	up	up	up	Cellular Component: endoplasmic reticulum (GO:0005783);; Cellular Component: plasma membrane (GO:0005886);; Cellular Component: integral to plasma membrane (GO:0005887);; Biological Process: transport (GO:0006810);; Cellular Component: chloroplast (GO:0009507);; Cellular Component: integral to membrane (GO:0016021);; Cellular Component: cytoplasmic membrane-bounded vesicle (GO:0016023);; Molecula…	--	Bidirectional sugar transporter SWEET1b OS=Oryza sativa subsp. indica GN=SWEET1B PE=2 SV=1	unknown [Picea sitchensis]
comp332342_c0	8.87210437283681E-05|0.00205753872694692|1.572741936684E-11	2.66601	2.90237	5.38312	up	up	up	Molecular Function: hydrolase activity, hydrolyzing O-glycosyl compounds (GO:0004553);; Biological Process: carbohydrate metabolic process (GO:0005975);; Biological Process: macromolecule catabolic process (GO:0009057);;	--	Chitinase 1 OS=Tulipa bakeri PE=1 SV=1	unknown [Picea sitchensis]
comp332868_c0	3.44477406726273E-05|5.86072162926943E-05|7.105427357601E-14	2.81684	4.48032	6.69821	up	up	up	Molecular Function: oxygen transporter activity (GO:0005344);; Molecular Function: iron ion binding (GO:0005506);; Cellular Component: hemoglobin complex (GO:0005833);; Biological Process: oxygen transport (GO:0015671);; Molecular Function: oxygen binding (GO:0019825);; Molecular Function: heme binding (GO:0020037);;	--	Hemoglobin subunit beta OS=Oncorhynchus nerka GN=hbb PE=2 SV=3	--
comp332945_c0	9.99200722162641E-16|6.59049968708691E-05|0	4.67688	1.9114	6.56649	up	up	up	Cellular Component: cytoplasm (GO:0005737);; Cellular Component: vacuolar membrane (GO:0005774);; Cellular Component: chloroplast (GO:0009507);; Biological Process: glucosinolate biosynthetic process (GO:0019761);;	--	Heme-binding protein 2 OS=Homo sapiens GN=HEBP2 PE=1 SV=1	unknown [Picea sitchensis]
comp338870_c0	2.19542496404657E-08|6.77990219521973E-10|3.33066907387547E-16	3.27076	2.08245	5.34955	up	up	up	Biological Process: response to hypoxia (GO:0001666);; Cellular Component: nucleus (GO:0005634);; Cellular Component: cytosol (GO:0005829);; Cellular Component: plasma membrane (GO:0005886);; Biological Process: sucrose biosynthetic process (GO:0005986);; Cellular Component: plasmodesma (GO:0009506);; Biological Process: regulation of meristem growth (GO:0010075);; Biological Process: pollen wall…	K00696|0.0|vvi:100262385|hypothetical protein LOC100262385	Probable sucrose-phosphate synthase 2 OS=Craterostigma plantagineum GN=SPS2 PE=2 SV=1	sucrose phosphate synthase [Musa acuminata AAA Group]
comp340796_c0	1.21680443498917E-12|5.50945498045685E-06|0	4.08233	1.82432	5.89593	up	up	up	Molecular Function: hydrolase activity, hydrolyzing O-glycosyl compounds (GO:0004553);; Cellular Component: extracellular region (GO:0005576);; Biological Process: carbohydrate metabolic process (GO:0005975);; Biological Process: response to stimulus (GO:0050896);;	--	Glucan endo-1,3-beta-glucosidase OS=Vitis vinifera GN=VIT_06s0061g00120 PE=1 SV=2	unknown [Picea sitchensis]
comp340885_c0	0.00909500355339532|0.00457426199411037|7.74124144453658E-07	1.8811	1.48807	3.35458	up	up	up	Molecular Function: protein binding (GO:0005515);; Cellular Component: nucleus (GO:0005634);; Cellular Component: mitochondrion (GO:0005739);; Biological Process: response to desiccation (GO:0009269);; Biological Process: response to cold (GO:0009409);; Cellular Component: plasmodesma (GO:0009506);; Cellular Component: chloroplast (GO:0009507);; Biological Process: pollen development (GO:0009555)…	--	HVA22-like protein f OS=Arabidopsis thaliana GN=HVA22F PE=2 SV=1	unknown [Picea sitchensis]
comp342505_c0	1.11022302462516E-16|0.00665872064356376|0	4.83849	1.2517	6.08591	up	up	up	Molecular Function: two-component response regulator activity (GO:0000156);; Molecular Function: sequence-specific DNA binding transcription factor activity (GO:0003700);; Molecular Function: protein binding (GO:0005515);; Cellular Component: nucleus (GO:0005634);; Cellular Component: cytoplasm (GO:0005737);; Cellular Component: plasma membrane (GO:0005886);; Biological Process: regulation of tra…	--	Bifunctional pinoresinol-lariciresinol reductase 2 OS=Thuja plicata GN=PLR_Tp2 PE=1 SV=1	phenylcoumaran benzylic ether reductase -like protein [Populus trichocarpa]
comp342722_c0	0.00230610924403496|0.00965380424357198|9.19300914170584E-07	2.08194	1.19208	3.26832	up	up	up	Biological Process: heterocycle biosynthetic process (GO:0018130);; Biological Process: aromatic compound biosynthetic process (GO:0019438);; Biological Process: regulation of cellular biosynthetic process (GO:0031326);; Molecular Function: protein dimerization activity (GO:0046983);; Biological Process: regulation of primary metabolic process (GO:0080090);;	--	Transcription factor bHLH113 OS=Arabidopsis thaliana GN=BHLH113 PE=2 SV=1	unknown [Picea sitchensis]
comp343148_c0	0.00544969933477923|0.000689220243944133|4.45357737577368E-07	2.00117	1.3574	3.35529	up	up	up	Biological Process: amino acid transmembrane transport (GO:0003333);; Biological Process: ion transport (GO:0006811);; Biological Process: cellular process (GO:0009987);; Molecular Function: amino acid transmembrane transporter activity (GO:0015171);; Cellular Component: membrane (GO:0016020);; Cellular Component: integral to membrane (GO:0016021);; Molecular Function: transmembrane transporter a…	--	Amino-acid permease BAT1 homolog OS=Oryza sativa subsp. japonica GN=BAT1 PE=2 SV=1	PREDICTED: amino-acid permease BAT1 homolog isoform X1 [Cicer arietinum]
comp343685_c0	7.2156192132411E-10|0.00192583488725451|8.88178419700125E-16	3.66603	1.99738	5.6178	up	up	up	--	--	--	unknown [Picea sitchensis]
comp344152_c0	5.71542813077031E-12|4.39705444748029E-05|0	4.05268	2.38782	6.40825	up	up	up	--	--	--	conserved hypothetical protein [Ricinus communis]
comp344250_c0	6.65461384731225E-05|1.85352844184195E-11|2.1183055309848E-13	2.49196	2.28223	4.77012	up	up	up	Molecular Function: nucleotide binding (GO:0000166);; Molecular Function: DNA-(apurinic or apyrimidinic site) lyase activity (GO:0003906);; Molecular Function: ATP binding (GO:0005524);; Cellular Component: mitochondrion (GO:0005739);; Cellular Component: peroxisomal membrane (GO:0005778);; Cellular Component: peroxisomal matrix (GO:0005782);; Cellular Component: cytosol (GO:0005829);; Cellular C…	--	Monodehydroascorbate reductase, chloroplastic OS=Arabidopsis thaliana GN=At1g63940 PE=2 SV=3	PREDICTED: monodehydroascorbate reductase, chloroplastic [Vitis vinifera]
comp344932_c0	1.80043531523566E-05|0.000758377092616169|4.00947608447666E-10	2.60535	1.48659	4.08316	up	up	up	Cellular Component: plasma membrane (GO:0005886);; Cellular Component: anchored to membrane (GO:0031225);; Cellular Component: intracellular membrane-bounded organelle (GO:0043231);; Biological Process: cellular metabolic process (GO:0044237);; Biological Process: primary metabolic process (GO:0044238);; Cellular Component: cytoplasmic part (GO:0044444);;	--	Blue copper protein OS=Pisum sativum PE=2 SV=1	unknown [Picea sitchensis]
comp346086_c0	1.05595365784694E-09|1.86276549740683E-11|0	3.5166	2.57718	6.07601	up	up	up	Biological Process: response to stress (GO:0006950);;	--	Universal stress protein Mb2028c OS=Mycobacterium bovis (strain ATCC BAA-935 / AF2122/97) GN=Mb2028c PE=3 SV=1	unknown [Picea sitchensis]
comp346391_c0	3.60102901386661E-05|2.7021740151012E-06|2.04002370551848E-11	2.53257	1.85856	4.3773	up	up	up	Molecular Function: copper ion transmembrane transporter activity (GO:0005375);; Molecular Function: zinc ion transmembrane transporter activity (GO:0005385);; Molecular Function: binding (GO:0005488);; Cellular Component: plasma membrane (GO:0005886);; Biological Process: protein targeting to vacuole (GO:0006623);; Biological Process: iron ion transport (GO:0006826);; Biological Process: zinc io…	K14709|1e-137|vvi:100253257|hypothetical protein LOC100253257	Zinc transporter 2 OS=Oryza sativa subsp. japonica GN=ZIP2 PE=2 SV=1	unknown [Picea sitchensis]
comp346486_c0	0|0.000919021620371274|0	4.97567	2.00346	6.93817	up	up	up	Cellular Component: cell wall (GO:0005618);; Cellular Component: vacuole (GO:0005773);; Biological Process: regulation of transcription, DNA-dependent (GO:0006355);; Biological Process: signal transduction (GO:0007165);; Biological Process: response to virus (GO:0009615);; Biological Process: response to bacterium (GO:0009617);; Biological Process: systemic acquired resistance (GO:0009627);; Biol…	--	Osmotin-like protein OSM34 OS=Arabidopsis thaliana GN=OSM34 PE=2 SV=2	unknown [Picea sitchensis]
comp346486_c1	3.11084491499969E-13|1.61280988564272E-11|0	4.24145	3.5982	7.74449	up	up	up	Biological Process: MAPK cascade (GO:0000165);; Biological Process: respiratory burst involved in defense response (GO:0002679);; Molecular Function: serine-type endopeptidase inhibitor activity (GO:0004867);; Cellular Component: cell wall (GO:0005618);; Cellular Component: vacuole (GO:0005773);; Biological Process: protein targeting to membrane (GO:0006612);; Biological Process: cellular membran…	--	Alpha-amylase/trypsin inhibitor OS=Zea mays PE=1 SV=1	unknown [Picea sitchensis]
comp346671_c0	2.61306909443704E-09|6.84035579534559E-06|0	3.57258	3.00112	6.45964	up	up	up	--	--	--	unknown [Picea sitchensis]
comp347680_c0	0.00422960612890566|0.00673456121609106|1.04310872162117E-08	2.14861	2.46482	4.4911	up	up	up	Cellular Component: nucleolus (GO:0005730);; Cellular Component: vacuole (GO:0005773);; Cellular Component: plasma membrane (GO:0005886);; Biological Process: nucleobase-containing compound metabolic process (GO:0006139);; Biological Process: amino acid transport (GO:0006865);; Molecular Function: 5S rRNA binding (GO:0008097);; Molecular Function: zinc ion binding (GO:0008270);; Biological Proces…	--	RING-H2 finger protein ATL2 OS=Arabidopsis thaliana GN=ATL2 PE=2 SV=2	unknown [Picea sitchensis]
comp347728_c0	1.6618928455614E-12|1.28253588194127E-07|0	4.14883	3.09042	7.12755	up	up	up	--	--	--	unknown [Picea sitchensis]
comp347864_c0	2.07062538626346E-06|1.38544731242973E-12|1.11022302462516E-16	2.82299	2.77969	5.58042	up	up	up	Cellular Component: cell wall (GO:0005618);; Cellular Component: vacuole (GO:0005773);; Biological Process: regulation of transcription, DNA-dependent (GO:0006355);; Biological Process: signal transduction (GO:0007165);; Biological Process: response to virus (GO:0009615);; Biological Process: response to bacterium (GO:0009617);; Biological Process: systemic acquired resistance (GO:0009627);; Biol…	--	Pathogenesis-related protein OS=Juniperus ashei PE=1 SV=1	thaumatin-like protein L6 [Pinus monticola]
comp348133_c0	0.0037722123031666|7.6509468649455E-08|2.11929362947672E-11	2.01029	2.72952	4.68819	up	up	up	Biological Process: MAPK cascade (GO:0000165);; Biological Process: respiratory burst involved in defense response (GO:0002679);; Cellular Component: extracellular region (GO:0005576);; Cellular Component: cell wall (GO:0005618);; Cellular Component: vacuole (GO:0005773);; Biological Process: protein targeting to membrane (GO:0006612);; Biological Process: cellular membrane fusion (GO:0006944);; …	--	Pathogenesis-related protein 5 OS=Arabidopsis thaliana GN=At1g75040 PE=1 SV=1	unknown [Picea sitchensis]
comp348434_c0	4.24252244446421E-09|7.27469311371243E-05|1.11022302462516E-16	3.51243	2.49752	5.93915	up	up	up	--	--	--	unknown [Picea sitchensis]
comp349644_c0	0.00321948933781424|0.00103959368227957|2.98768767392765E-07	2.04286	1.34991	3.38861	up	up	up	Molecular Function: protein binding (GO:0005515);; Cellular Component: nucleus (GO:0005634);; Biological Process: response to cold (GO:0009409);; Biological Process: response to red or far red light (GO:0009639);; Biological Process: response to salt stress (GO:0009651);; Biological Process: response to ethylene stimulus (GO:0009723);; Biological Process: response to hormone stimulus (GO:0009725)…	--	Transcription factor ASG4 OS=Arabidopsis thaliana GN=ASG4 PE=2 SV=1	unknown [Picea sitchensis]
comp349694_c0	5.36767852388209E-10|0.000274892079042521|3.44169137633799E-15	3.58258	1.61392	5.18828	up	up	up	--	--	--	hypothetical protein MTR_125s0006 [Medicago truncatula]
comp349719_c0	0.00797263662815095|0.000801190286910169|6.30629392928128E-07	1.91042	1.40239	3.30721	up	up	up	Molecular Function: N-acetyltransferase activity (GO:0008080);; Biological Process: metabolic process (GO:0008152);;	--	--	unnamed protein product [Vitis vinifera]
comp349934_c0	0|7.58263818401161E-09|0	5.95593	2.16667	8.11112	up	up	up	Cellular Component: cell wall (GO:0005618);; Cellular Component: vacuole (GO:0005773);; Biological Process: regulation of transcription, DNA-dependent (GO:0006355);; Biological Process: signal transduction (GO:0007165);; Biological Process: response to virus (GO:0009615);; Biological Process: response to bacterium (GO:0009617);; Biological Process: systemic acquired resistance (GO:0009627);; Biol…	--	Zeamatin OS=Zea mays GN=Zlp PE=1 SV=2	thaumatin-like protein L3 [Pinus monticola]
comp350420_c0	0.00261143127161967|6.08023772108446E-07|1.38122846493616E-12	2.14761	3.89939	5.79083	up	up	up	--	--	--	hypothetical protein [Pseudotsuga menziesii]
comp350481_c0	2.33383357084449E-09|6.23337058636153E-08|3.33066907387547E-16	3.4592	1.89303	5.34708	up	up	up	Biological Process: response to stress (GO:0006950);;	--	Universal stress protein A-like protein OS=Arabidopsis thaliana GN=At3g01520 PE=1 SV=2	unknown [Picea sitchensis]
comp350498_c1	0.000103618055530386|2.99900355891225E-05|1.53432822003197E-13	2.67385	4.55109	6.62431	up	up	up	Cellular Component: mitochondrion (GO:0005739);; Biological Process: rRNA processing (GO:0006364);; Cellular Component: PSII associated light-harvesting complex II (GO:0009517);; Cellular Component: chloroplast stromal thylakoid (GO:0009533);; Biological Process: response to blue light (GO:0009637);; Biological Process: response to high light intensity (GO:0009644);; Biological Process: response …	K08916|1e-172|osa:4350176|Os11g0242800	Chlorophyll a-b binding protein CP26, chloroplastic OS=Arabidopsis thaliana GN=LHCB5 PE=2 SV=1	Chlorophyll a-b binding protein CP26, chloroplastic [Triticum urartu]
comp350609_c0	2.05990779988952E-12|0.000158185775421038|0	4.31663	3.41216	7.48073	up	up	up	Biological Process: very long-chain fatty acid metabolic process (GO:0000038);; Molecular Function: monooxygenase activity (GO:0004497);; Molecular Function: binding (GO:0005488);; Molecular Function: iron ion binding (GO:0005506);; Cellular Component: endoplasmic reticulum (GO:0005783);; Cellular Component: Golgi apparatus (GO:0005794);; Molecular Function: electron carrier activity (GO:0009055)…	--	Cytochrome P450 750A1 OS=Pinus taeda GN=CYP750A1 PE=2 SV=1	unknown [Picea sitchensis]
comp350660_c0	0|0.00163363833403174|0	5.06037	1.52071	6.56856	up	up	up	--	--	--	unknown [Picea sitchensis]
comp350800_c0	5.92382413336923E-05|1.19676524468204E-06|3.45404815860206E-11	2.48388	1.83092	4.30686	up	up	up	Molecular Function: sugar:hydrogen symporter activity (GO:0005351);; Cellular Component: integral to plasma membrane (GO:0005887);; Biological Process: protein folding (GO:0006457);; Biological Process: purine nucleobase transport (GO:0006863);; Molecular Function: sucrose:hydrogen symporter activity (GO:0008506);; Biological Process: carbohydrate transport (GO:0008643);; Biological Process: resp…	--	Sugar carrier protein C OS=Ricinus communis GN=STC PE=2 SV=1	unknown [Picea sitchensis]
comp351734_c0	0.00232798113937904|2.43389139396033E-05|1.22057303153511E-08	2.06014	1.68319	3.73495	up	up	up	Biological Process: sucrose metabolic process (GO:0005985);; Biological Process: biosynthetic process (GO:0009058);; Molecular Function: sucrose synthase activity (GO:0016157);;	--	--	sucrose synthase [Pseudotsuga menziesii]
comp351973_c0	0.00042105442124285|0.00384257843342772|3.66926573569515E-08	2.26129	1.38037	3.63252	up	up	up	Biological Process: response to stress (GO:0006950);; Molecular Function: ion binding (GO:0043167);; Biological Process: primary metabolic process (GO:0044238);; Biological Process: cellular macromolecule metabolic process (GO:0044260);;	--	Chaperone protein DnaJ OS=Staphylococcus aureus (strain MW2) GN=dnaJ PE=3 SV=1	unknown [Picea sitchensis]
comp352144_c0	2.55213801092502E-07|9.45910016980633E-14|0	3.03382	2.5643	5.58886	up	up	up	Molecular Function: acid phosphatase activity (GO:0003993);; Molecular Function: protein serine/threonine phosphatase activity (GO:0004722);; Cellular Component: extracellular region (GO:0005576);; Cellular Component: vacuole (GO:0005773);; Cellular Component: cytosol (GO:0005829);; Cellular Component: plant-type cell wall (GO:0009505);; Biological Process: proline transport (GO:0015824);; Biolog…	--	Purple acid phosphatase 18 OS=Arabidopsis thaliana GN=PAP18 PE=2 SV=1	unknown [Picea sitchensis]
comp352262_c0	1.58484336765241E-12|5.28732058135972E-10|0	4.06156	2.172	6.22628	up	up	up	Biological Process: auxin mediated signaling pathway (GO:0009734);; Molecular Function: lyase activity (GO:0016829);;	--	Auxin-repressed 12.5 kDa protein OS=Fragaria ananassa PE=2 SV=1	unknown [Picea sitchensis]
comp352364_c1	5.52021650612744E-10|0.00362836241504583|9.32587340685131E-15	3.61775	1.58633	5.18512	up	up	up	Molecular Function: nucleotide binding (GO:0000166);; Molecular Function: protein serine/threonine kinase activity (GO:0004674);; Cellular Component: nucleus (GO:0005634);; Cellular Component: peroxisome (GO:0005777);; Cellular Component: endoplasmic reticulum membrane (GO:0005789);; Cellular Component: cytosol (GO:0005829);; Cellular Component: plasma membrane (GO:0005886);; Biological Process: …	--	Serine/threonine-protein kinase PEPKR2 OS=Arabidopsis thaliana GN=PEPKR2 PE=2 SV=1	unknown [Picea sitchensis]
comp352600_c0	4.6622175009503E-09|4.44089209850063E-16|0	3.43018	5.11251	8.27502	up	up	up	Cellular Component: membrane (GO:0016020);; Molecular Function: cellulose synthase (UDP-forming) activity (GO:0016760);; Biological Process: cellulose biosynthetic process (GO:0030244);;	--	--	phenylpropenal double-bond reductase [Pinus pinaster]
comp352800_c0	3.82723652769812E-09|1.47442974585132E-06|4.10782519111308E-15	3.47259	1.68208	5.15217	up	up	up	Molecular Function: protein binding (GO:0005515);; Cellular Component: extracellular region (GO:0005576);; Cellular Component: plant-type cell wall (GO:0009505);; Cellular Component: plasmodesma (GO:0009506);; Cellular Component: cytoplasmic membrane-bounded vesicle (GO:0016023);; Biological Process: antibacterial humoral response (GO:0019731);; Biological Process: antifungal humoral response (GO…	--	Basic proline-rich protein OS=Sus scrofa PE=1 SV=2	hypothetical protein ZEAMMB73_817356, partial [Zea mays]
comp352813_c0	6.25802572492562E-05|0.00146953990004439|4.33502422847454E-09	2.56195	1.31169	3.87058	up	up	up	--	--	Late embryogenesis abundant protein D-34 OS=Gossypium hirsutum PE=4 SV=1	hypothetical protein SELMODRAFT_84789 [Selaginella moellendorffii]
comp352817_c0	0.00176018160867009|4.08371975124666E-08|3.49973383606539E-10	2.10789	1.97896	4.07943	up	up	up	Cellular Component: acrosomal vesicle (GO:0001669);; Molecular Function: protein binding (GO:0005515);; Cellular Component: centrosome (GO:0005813);; Biological Process: response to stress (GO:0006950);; Biological Process: primary metabolic process (GO:0044238);; Biological Process: cellular macromolecule metabolic process (GO:0044260);; Molecular Function: metal ion binding (GO:0046872);; Biolo…	--	Chaperone protein dnaJ 11, chloroplastic OS=Arabidopsis thaliana GN=ATJ11 PE=1 SV=2	unknown [Picea sitchensis]
comp353185_c0	1.76375468430301E-06|1.62365513256546E-08|0	3.00301	5.20589	7.59606	up	up	up	Molecular Function: argininosuccinate lyase activity (GO:0004056);; Molecular Function: glyceraldehyde-3-phosphate dehydrogenase (NAD+) (phosphorylating) activity (GO:0004365);; Cellular Component: cytosol (GO:0005829);; Biological Process: glycolysis (GO:0006096);; Biological Process: rRNA processing (GO:0006364);; Biological Process: response to cold (GO:0009409);; Biological Process: response …	K05298|0.0|osa:4331495|Os03g0129300	Glyceraldehyde-3-phosphate dehydrogenase B, chloroplastic OS=Pisum sativum GN=GAPB PE=1 SV=2	Glyceraldehyde-3-phosphate dehydrogenase B, chloroplastic [Aegilops tauschii]
comp353194_c0	1.59846925695817E-08|5.24303881148658E-05|1.83186799063151E-14	3.28935	1.79792	5.07211	up	up	up	Biological Process: developmental process involved in reproduction (GO:0003006);; Molecular Function: carboxylesterase activity (GO:0004091);; Cellular Component: cytoplasm (GO:0005737);; Biological Process: defense response (GO:0006952);; Biological Process: metabolic process (GO:0008152);; Biological Process: anatomical structure morphogenesis (GO:0009653);; Biological Process: post-embryonic d…	--	Probable carboxylesterase 17 OS=Arabidopsis thaliana GN=CXE17 PE=2 SV=1	PrMC3 [Pinus radiata]
comp353199_c0	1.581623720881E-12|1.64935836231006E-05|0	4.11612	1.56197	5.67615	up	up	up	Molecular Function: protein binding (GO:0005515);; Cellular Component: cytosol (GO:0005829);; Biological Process: trichome differentiation (GO:0010026);; Biological Process: heat acclimation (GO:0010286);; Biological Process: regulation of epidermal cell division (GO:0010482);; Cellular Component: intracellular membrane-bounded organelle (GO:0043231);; Biological Process: intracellular transport …	--	GEM-like protein 5 OS=Arabidopsis thaliana GN=At5g13200 PE=1 SV=1	unknown [Picea sitchensis]
comp353527_c1	0.000110730027756634|9.02239338795852E-09|3.33066907387547E-16	2.54748	5.2491	7.1831	up	up	up	Molecular Function: carbonate dehydratase activity (GO:0004089);; Molecular Function: protein binding (GO:0005515);; Biological Process: metabolic process (GO:0008152);; Molecular Function: zinc ion binding (GO:0008270);; Cellular Component: chloroplast stroma (GO:0009570);; Biological Process: carbon utilization (GO:0015976);;	K01673|1e-152|osa:4326583|Os01g0639900	Carbonic anhydrase, chloroplastic OS=Hordeum vulgare PE=2 SV=1	putative carbonic anhydrase [Secale cereale x Triticum durum]
comp353565_c0	4.74857819732222E-10|1.06932906973611E-10|0	3.58458	2.41523	5.98582	up	up	up	Molecular Function: transketolase activity (GO:0004802);; Cellular Component: cytosol (GO:0005829);; Biological Process: gluconeogenesis (GO:0006094);; Biological Process: glycolysis (GO:0006096);; Biological Process: calcium ion transport (GO:0006816);; Biological Process: water transport (GO:0006833);; Biological Process: hyperosmotic response (GO:0006972);; Biological Process: Golgi organizati…	K00615|0.0|rcu:RCOM_0262670|transketolase, putative (EC:2.2.1.3)	Transketolase, chloroplastic OS=Zea mays PE=1 SV=1	transketolase, putative [Ricinus communis]
comp353611_c0	1.08163056289357E-09|5.43354250481798E-12|0	3.52305	2.93246	6.42191	up	up	up	--	--	--	unknown [Picea sitchensis]
comp353940_c0	0.000398684451473619|5.15749422502765E-07|8.03235256086055E-12	2.28459	2.43347	4.6812	up	up	up	Cellular Component: nucleus (GO:0005634);; Molecular Function: zinc ion binding (GO:0008270);;	--	F-box protein At1g67340 OS=Arabidopsis thaliana GN=At1g67340 PE=1 SV=1	hypothetical protein SELMODRAFT_171141 [Selaginella moellendorffii]
comp353971_c0	2.17215467834819E-10|0.000181599914981456|0	3.86833	2.98125	6.69576	up	up	up	Molecular Function: phospholipase A2 activity (GO:0004623);; Molecular Function: calcium ion binding (GO:0005509);; Cellular Component: mitochondrion (GO:0005739);; Cellular Component: vacuole (GO:0005773);; Cellular Component: endoplasmic reticulum (GO:0005783);; Cellular Component: Golgi apparatus (GO:0005794);; Biological Process: phospholipid metabolic process (GO:0006644);; Molecular Functio…	K01047|3e-32|pop:POPTR_259704|hypothetical protein	Phospholipase A2-alpha OS=Arabidopsis thaliana GN=PLA2-ALPHA PE=1 SV=1	unknown [Picea sitchensis]
comp354025_c1	0.000260696457817344|0.000990079329711624|4.04329014713767E-10	2.3872	2.05764	4.3986	up	up	up	Molecular Function: glucan exo-1,3-beta-glucosidase activity (GO:0004338);; Molecular Function: hydrolase activity, hydrolyzing O-glycosyl compounds (GO:0004553);; Cellular Component: extracellular region (GO:0005576);; Biological Process: carbohydrate metabolic process (GO:0005975);; Biological Process: cellular glucan metabolic process (GO:0006073);; Cellular Component: cell surface (GO:0009986…	--	Probable glucan 1,3-beta-glucosidase A OS=Emericella nidulans (strain FGSC A4 / ATCC 38163 / CBS 112.46 / NRRL 194 / M139) GN=exgA PE=3 SV=2	unknown [Picea sitchensis]
comp354027_c0	9.45985534164251E-05|3.69985206716272E-06|2.17618145725851E-10	2.46935	1.65518	4.12259	up	up	up	Biological Process: maltose biosynthetic process (GO:0000024);; Biological Process: polysaccharide biosynthetic process (GO:0000271);; Biological Process: regionalization (GO:0003002);; Molecular Function: protein kinase activity (GO:0004672);; Cellular Component: nucleus (GO:0005634);; Cellular Component: cytosol (GO:0005829);; Cellular Component: plasma membrane (GO:0005886);; Biological Proces…	--	Receptor-like protein kinase HAIKU2 OS=Arabidopsis thaliana GN=IKU2 PE=1 SV=1	Leucine-rich receptor-like protein kinase family protein, XI-23,RLK7, putative [Theobroma cacao]
comp354054_c0	0|0.000625377395720661|0	5.72584	1.63836	7.35822	up	up	up	Cellular Component: nucleus (GO:0005634);; Cellular Component: cytosol (GO:0005829);; Cellular Component: plasma membrane (GO:0005886);; Biological Process: polyamine catabolic process (GO:0006598);; Molecular Function: methyltransferase activity (GO:0008168);; Cellular Component: plasmodesma (GO:0009506);; Biological Process: response to wounding (GO:0009611);; Biological Process: coumarin biosy…	--	Caffeic acid 3-O-methyltransferase OS=Medicago sativa PE=1 SV=1	unknown [Picea sitchensis]
comp354054_c1	0|0.00320304349451583|0	5.51098	1.46001	6.95907	up	up	up	Molecular Function: methyltransferase activity (GO:0008168);; Molecular Function: transferase activity (GO:0016740);;	--	Caffeic acid 3-O-methyltransferase OS=Ammi majus GN=COMT PE=1 SV=1	unknown [Picea sitchensis]
comp354147_c0	4.80482320597275E-12|0|0	3.9745	3.63914	7.5976	up	up	up	Cellular Component: cytoplasm (GO:0005737);; Biological Process: response to stress (GO:0006950);; Biological Process: biosynthetic process (GO:0009058);; Biological Process: flavonoid biosynthetic process (GO:0009813);; Molecular Function: naringenin-chalcone synthase activity (GO:0016210);; Molecular Function: pinosylvin synthase activity (GO:0050198);;	K00660|0.0|rcu:RCOM_1020600|Chalcone synthase, putative (EC:2.3.1.74)	Dihydropinosylvin synthase OS=Pinus sylvestris PE=1 SV=1	RecName: Full=Dihydropinosylvin synthase; AltName: Full=Pinosylvin-forming stilbene synthase; AltName: Full=Stilbene synthase; Short=STS
comp354276_c2	0.00245690780061203|0.00036288541916274|1.08008979871066E-07	2.07093	1.42886	3.49506	up	up	up	Molecular Function: nucleotide binding (GO:0000166);; Biological Process: polysaccharide biosynthetic process (GO:0000271);; Molecular Function: protein binding (GO:0005515);; Cellular Component: plasma membrane (GO:0005886);; Biological Process: ATP catabolic process (GO:0006200);; Biological Process: pattern specification process (GO:0007389);; Biological Process: regulation of cell size (GO:00…	--	Putative multidrug resistance protein OS=Oryza sativa subsp. japonica GN=Os02g0190300 PE=3 SV=1	hypothetical protein ZEAMMB73_446753 [Zea mays]
comp354392_c0	1.66533453693773E-15|1.24625935127298E-08|0	4.60681	2.03371	6.62668	up	up	up	Cellular Component: extracellular region (GO:0005576);; Cellular Component: plasma membrane (GO:0005886);; Cellular Component: plant-type cell wall (GO:0009505);; Cellular Component: plasmodesma (GO:0009506);; Biological Process: tissue development (GO:0009888);; Biological Process: root morphogenesis (GO:0010015);; Biological Process: regulation of hormone levels (GO:0010817);; Biological Proces…	--	Defensin-2 OS=Pinus sylvestris GN=Def2 PE=3 SV=1	RecName: Full=Defensin-2; Flags: Precursor
comp354719_c0	3.07254193870898E-05|1.99062988315291E-13|0	2.61733	5.91824	7.91436	up	up	up	Molecular Function: sequence-specific DNA binding transcription factor activity (GO:0003700);; Molecular Function: ATP binding (GO:0005524);; Cellular Component: chloroplast stroma (GO:0009570);;	--	Ribulose bisphosphate carboxylase/oxygenase activase A, chloroplastic OS=Hordeum vulgare GN=RCAA PE=2 SV=1	Ribulose bisphosphate carboxylase/oxygenase activase A, chloroplastic [Triticum urartu]
comp355022_c0	9.88098491916389E-14|0.00251263433676596|0	4.29784	1.46054	5.7544	up	up	up	Biological Process: respiratory burst involved in defense response (GO:0002679);; Molecular Function: DNA binding (GO:0003677);; Molecular Function: sequence-specific DNA binding transcription factor activity (GO:0003700);; Molecular Function: protein binding (GO:0005515);; Cellular Component: nucleus (GO:0005634);; Biological Process: regulation of transcription, DNA-dependent (GO:0006355);; Bio…	K09286|3e-49|ath:AT4G17500|ATERF-1 (ETHYLENE RESPONSIVE ELEMENT BINDING FACTOR 1)	Ethylene-responsive transcription factor 1A OS=Arabidopsis thaliana GN=ERF1A PE=1 SV=2	transcription factor 3, partial [Pinus tabuliformis]
comp355156_c1	8.13283195344461E-07|2.08110865853595E-05|3.58768570407619E-12	2.93014	1.58074	4.50659	up	up	up	Cellular Component: endoplasmic reticulum (GO:0005783);; Cellular Component: plasma membrane (GO:0005886);; Cellular Component: integral to plasma membrane (GO:0005887);; Molecular Function: sucrose transmembrane transporter activity (GO:0008515);; Biological Process: carbohydrate transport (GO:0008643);; Biological Process: leaf senescence (GO:0010150);; Biological Process: sucrose transport (GO…	--	Bidirectional sugar transporter SWEET16 OS=Oryza sativa subsp. japonica GN=SWEET16 PE=2 SV=1	unknown [Picea sitchensis]
comp355211_c0	0.000147083192292174|0.00437352321901729|2.67499160599982E-08	2.40336	1.24386	3.64359	up	up	up	Biological Process: protein polyubiquitination (GO:0000209);; Molecular Function: ubiquitin-protein ligase activity (GO:0004842);; Molecular Function: protein binding (GO:0005515);; Cellular Component: lysosome (GO:0005764);; Cellular Component: endosome (GO:0005768);; Molecular Function: zinc ion binding (GO:0008270);; Cellular Component: endomembrane system (GO:0012505);; Biological Process: ne…	--	E3 ubiquitin-protein ligase RNF167 OS=Mus musculus GN=Rnf167 PE=2 SV=1	unknown [Picea sitchensis]
comp355466_c0	0.00171183544005304|1.11022302462516E-15|1.7963408538435E-13	2.1439	2.64635	4.78465	up	up	up	Biological Process: lipid metabolic process (GO:0006629);; Molecular Function: phosphoric diester hydrolase activity (GO:0008081);; Cellular Component: cytoplasmic membrane-bounded vesicle (GO:0016023);; Biological Process: cellular metabolic process (GO:0044237);; Biological Process: primary metabolic process (GO:0044238);; Biological Process: organic substance metabolic process (GO:0071704);;	--	Glycerophosphodiester phosphodiesterase GDE1 OS=Ashbya gossypii (strain ATCC 10895 / CBS 109.51 / FGSC 9923 / NRRL Y-1056) GN=GDE1 PE=3 SV=2	uncharacterized protein LOC100191201 [Zea mays]
comp355591_c0	2.71357381009807E-11|3.36526818855987E-07|0	3.96637	1.78289	5.74736	up	up	up	Cellular Component: nucleus (GO:0005634);; Cellular Component: cytosol (GO:0005829);; Biological Process: response to stress (GO:0006950);;	--	Abscisic stress-ripening protein 2 OS=Solanum lycopersicum GN=ASR2 PE=4 SV=1	unknown [Picea sitchensis]
comp355801_c0	8.62411481501457E-05|1.9188362010425E-09|4.16033874017785E-12	2.55573	1.97949	4.53284	up	up	up	Biological Process: response to reactive oxygen species (GO:0000302);; Cellular Component: chromatin (GO:0000785);; Molecular Function: protein binding (GO:0005515);; Cellular Component: nucleus (GO:0005634);; Cellular Component: mitochondrion (GO:0005739);; Cellular Component: plasma membrane (GO:0005886);; Biological Process: DNA-dependent DNA replication (GO:0006261);; Biological Process: DNA …	--	Heavy metal-associated isoprenylated plant protein 26 OS=Arabidopsis thaliana GN=HIPP26 PE=1 SV=1	unknown [Picea sitchensis]
comp355802_c1	0|0.00524140168894738|0	4.93365	1.2324	6.15808	up	up	up	Molecular Function: chitinase activity (GO:0004568);; Cellular Component: extracellular region (GO:0005576);; Biological Process: carbohydrate metabolic process (GO:0005975);; Biological Process: chitin catabolic process (GO:0006032);; Molecular Function: chitin binding (GO:0008061);; Molecular Function: endochitinase activity (GO:0008843);; Cellular Component: cytoplasmic membrane-bounded vesicl…	--	Chitinase 1 OS=Oryza sativa subsp. japonica GN=Cht1 PE=2 SV=1	unknown [Picea sitchensis]
comp356134_c0	3.09197112358106E-13|0.000135954032175145|0	4.24193	1.93533	6.15126	up	up	up	Molecular Function: protein kinase activity (GO:0004672);; Molecular Function: binding (GO:0005488);; Biological Process: polysaccharide metabolic process (GO:0005976);; Biological Process: cellular protein modification process (GO:0006464);; Biological Process: cellular aromatic compound metabolic process (GO:0006725);; Biological Process: ion transport (GO:0006811);; Biological Process: signal …	--	LRR receptor-like serine/threonine-protein kinase GSO1 OS=Arabidopsis thaliana GN=GSO1 PE=2 SV=1	unknown [Picea sitchensis]
comp356168_c0	0.000109884455202769|4.4019379874527E-07|4.84057238736568E-14	2.52291	3.66702	5.88451	up	up	up	Cellular Component: mitochondrion (GO:0005739);; Cellular Component: chloroplast (GO:0009507);; Cellular Component: photosystem I (GO:0009522);; Cellular Component: photosystem II (GO:0009523);; Cellular Component: chloroplast thylakoid membrane (GO:0009535);; Biological Process: response to blue light (GO:0009637);; Biological Process: photosynthesis, light harvesting (GO:0009765);; Cellular Com…	K08912|1e-150|sbi:SORBI_09g028720|hypothetical protein	Chlorophyll a-b binding protein, chloroplastic OS=Triticum aestivum GN=WHAB1.6 PE=3 SV=1	chloroplast light-harvesting chlorophyll a/b binding protein [Triticum aestivum]
comp356278_c0	2.26665443477936E-05|0|0	2.59595	4.75049	7.17591	up	up	up	Molecular Function: monooxygenase activity (GO:0004497);; Molecular Function: copper ion binding (GO:0005507);; Cellular Component: cell wall (GO:0005618);; Biological Process: response to cold (GO:0009409);; Cellular Component: chloroplast (GO:0009507);; Cellular Component: chloroplast thylakoid membrane (GO:0009535);; Cellular Component: chloroplast ribulose bisphosphate carboxylase complex (GO…	K01602|1e-111|osa:4352016|Os12g0291400	Ribulose bisphosphate carboxylase small chain, chloroplastic OS=Hordeum vulgare PE=2 SV=1	hypothetical protein F775_43781 [Aegilops tauschii]
comp356294_c0	0|0.00105344779886096|0	5.44919	1.73986	7.16644	up	up	up	Molecular Function: DNA binding (GO:0003677);; Molecular Function: chromatin binding (GO:0003682);; Molecular Function: sequence-specific DNA binding transcription factor activity (GO:0003700);; Molecular Function: protein binding (GO:0005515);; Cellular Component: nucleus (GO:0005634);; Biological Process: response to wounding (GO:0009611);; Biological Process: response to salt stress (GO:000965…	K09422|8e-71|vvi:100240829|hypothetical protein LOC100240829	Myb-related protein Myb4 OS=Oryza sativa subsp. japonica GN=MYB4 PE=2 SV=2	unknown [Picea sitchensis]
comp356462_c0	2.29104526987545E-05|4.33733789328983E-07|9.0338847513749E-13	2.5869	2.20135	4.76624	up	up	up	Molecular Function: protein kinase activity (GO:0004672);; Molecular Function: binding (GO:0005488);; Biological Process: cellular aromatic compound metabolic process (GO:0006725);; Biological Process: ion transport (GO:0006811);; Biological Process: defense response (GO:0006952);; Biological Process: signal transduction (GO:0007165);; Biological Process: response to bacterium (GO:0009617);; Biol…	--	Probable leucine-rich repeat receptor-like protein kinase At1g35710 OS=Arabidopsis thaliana GN=At1g35710 PE=2 SV=1	unknown [Picea sitchensis]
comp356487_c0	0.00089758094555703|7.40054297954096E-07|7.36291028147207E-11	2.17709	2.21834	4.37094	up	up	up	Biological Process: cellular process (GO:0009987);;	--	Glucan endo-1,3-alpha-glucosidase agn1 OS=Schizosaccharomyces pombe (strain 972 / ATCC 24843) GN=agn1 PE=1 SV=2	unknown [Picea sitchensis]
comp356698_c0	6.66133814775094E-16|3.72175136009734E-05|0	4.72475	2.0931	6.73399	up	up	up	--	--	--	leucine rich protein [Arachis hypogaea]
comp357223_c1	2.12915018357185E-05|0.000528499176444264|2.10107375941959E-10	2.59319	1.59974	4.18028	up	up	up	Biological Process: systemic acquired resistance (GO:0009627);; Biological Process: salicylic acid biosynthetic process (GO:0009697);; Biological Process: coumarin biosynthetic process (GO:0009805);; Biological Process: flavonoid biosynthetic process (GO:0009813);; Biological Process: response to organic substance (GO:0010033);; Biological Process: response to UV-B (GO:0010224);; Biological Proce…	--	Hyoscyamine 6-dioxygenase OS=Hyoscyamus niger GN=H6H PE=1 SV=1	unknown [Picea sitchensis]
comp357237_c0	0.00759662020581342|0.000673240924182417|1.55279242242123E-07	1.90389	1.64519	3.53346	up	up	up	Molecular Function: nucleotide binding (GO:0000166);; Biological Process: mitotic cell cycle (GO:0000278);; Biological Process: double-strand break repair via homologous recombination (GO:0000724);; Molecular Function: DNA binding (GO:0003677);; Molecular Function: DNA-directed DNA polymerase activity (GO:0003887);; Molecular Function: nuclease activity (GO:0004518);; Cellular Component: nucleus …	K02350|0.0|vvi:100263126|hypothetical protein LOC100263126	DNA polymerase zeta catalytic subunit OS=Mus musculus GN=Rev3l PE=1 SV=3	Recovery protein 3 isoform 3 [Theobroma cacao]
comp357284_c0	2.01960670409562E-12|1.81382440067601E-07|0	4.05906	1.80461	5.86014	up	up	up	Molecular Function: chitinase activity (GO:0004568);; Cellular Component: extracellular region (GO:0005576);; Biological Process: carbohydrate metabolic process (GO:0005975);; Biological Process: chitin catabolic process (GO:0006032);; Molecular Function: chitin binding (GO:0008061);; Cellular Component: cytoplasmic membrane-bounded vesicle (GO:0016023);; Biological Process: cell wall macromolecu…	--	Chitinase 5 OS=Oryza sativa subsp. japonica GN=Cht5 PE=2 SV=1	class I chitinase [Pinus contorta]
comp357398_c0	0.000629347577905115|0.00132917683328049|5.71633959056683E-08	2.2761	1.311	3.58321	up	up	up	Molecular Function: p53 binding (GO:0002039);; Molecular Function: ubiquitin-protein ligase activity (GO:0004842);; Cellular Component: nucleus (GO:0005634);; Biological Process: response to ionizing radiation (GO:0010212);; Biological Process: protein ubiquitination (GO:0016567);; Biological Process: mitotic cell cycle G1/S transition DNA damage checkpoint (GO:0031571);; Molecular Function: meta…	K08849|2e-21|ppp:PHYPADRAFT_95181|hypothetical protein	E3 ubiquitin-protein ligase RFWD3 OS=Mus musculus GN=Rfwd3 PE=2 SV=1	predicted protein [Physcomitrella patens subsp. patens]
comp357509_c0	1.86852211481181E-09|2.02079461695259E-05|5.99520433297585E-15	3.46837	1.63094	5.09324	up	up	up	Cellular Component: cytoplasm (GO:0005737);; Biological Process: cellular aromatic compound metabolic process (GO:0006725);; Biological Process: defense response (GO:0006952);; Biological Process: cell communication (GO:0007154);; Biological Process: response to organic substance (GO:0010033);; Biological Process: carboxylic acid metabolic process (GO:0019752);; Cellular Component: intracellular …	--	Protein LURP-one-related 5 OS=Arabidopsis thaliana GN=At1g80120 PE=1 SV=1	unknown [Picea sitchensis]
comp357591_c0	0.00627590573113479|0.000114721555802721|1.41429062350262E-07	1.94358	1.53037	3.46825	up	up	up	Molecular Function: alpha-amylase activity (GO:0004556);; Molecular Function: calcium ion binding (GO:0005509);; Biological Process: carbohydrate metabolic process (GO:0005975);; Biological Process: starch catabolic process (GO:0005983);; Biological Process: sucrose catabolic process (GO:0005987);; Cellular Component: chloroplast stroma (GO:0009570);; Biological Process: response to hormone stimu…	K01176|1e-127|ppp:PHYPADRAFT_115279|hypothetical protein	Alpha-amylase isozyme 3D OS=Oryza sativa subsp. japonica GN=AMY1.3 PE=2 SV=2	unknown [Picea sitchensis]
comp357591_c2	0.0023889300643346|4.93843632654034E-10|6.59006182957E-12	2.05198	2.5512	4.57995	up	up	up	Molecular Function: alpha-amylase activity (GO:0004556);; Molecular Function: calcium ion binding (GO:0005509);; Biological Process: starch catabolic process (GO:0005983);; Biological Process: sucrose catabolic process (GO:0005987);; Biological Process: circadian rhythm (GO:0007623);; Cellular Component: chloroplast stroma (GO:0009570);; Biological Process: response to hormone stimulus (GO:000972…	K01176|3e-82|vvi:100245165|hypothetical protein LOC100245165	Alpha-amylase OS=Vigna mungo GN=AMY1.1 PE=2 SV=1	unknown [Picea sitchensis]
comp357645_c0	6.66133814775094E-16|8.91564792526722E-06|0	4.72654	1.59212	6.31612	up	up	up	Molecular Function: binding (GO:0005488);; Cellular Component: cytoplasm (GO:0005737);; Cellular Component: cytoskeleton (GO:0005856);; Biological Process: nervous system development (GO:0007399);; Biological Process: anatomical structure morphogenesis (GO:0009653);; Biological Process: cellular component organization (GO:0016043);; Biological Process: cell differentiation (GO:0030154);; Cellular…	--	Neurofilament heavy polypeptide OS=Mus musculus GN=Nefh PE=1 SV=3	unnamed protein product [Blastocystis hominis]
comp357657_c0	1.2052417708297E-07|0.00724992741425112|2.79796186219983E-11	3.10082	1.21486	4.31415	up	up	up	Molecular Function: aspartic-type endopeptidase activity (GO:0004190);; Biological Process: proteolysis (GO:0006508);; Biological Process: defense response (GO:0006952);; Biological Process: response to biotic stimulus (GO:0009607);; Molecular Function: hydrolase activity (GO:0016787);; Biological Process: cellular metabolic process (GO:0044237);; Biological Process: regulation of biological proc…	--	Basic 7S globulin 2 OS=Glycine max PE=1 SV=1	unknown [Picea sitchensis]
comp357936_c1	8.44291744295234E-08|6.86651008547923E-05|8.89954776539525E-13	3.1666	1.4856	4.6493	up	up	up	Cellular Component: nucleus (GO:0005634);; Biological Process: galactose metabolic process (GO:0006012);; Biological Process: response to heat (GO:0009408);; Biological Process: response to high light intensity (GO:0009644);; Biological Process: response to salt stress (GO:0009651);; Biological Process: response to abscisic acid stimulus (GO:0009737);; Biological Process: raffinose family oligosa…	--	Galactinol synthase 4 OS=Arabidopsis thaliana GN=GOLS4 PE=2 SV=1	unknown [Picea sitchensis]
comp358024_c0	2.94728711525138E-06|8.88183293001887E-06|1.31006316905768E-14	2.89487	2.88155	5.67669	up	up	up	Cellular Component: cytoplasm (GO:0005737);; Biological Process: signal transduction (GO:0007165);; Biological Process: metabolic process (GO:0008152);; Biological Process: response to UV (GO:0009411);; Biological Process: anthocyanin-containing compound biosynthetic process (GO:0009718);; Biological Process: cinnamic acid ester metabolic process (GO:0009801);; Biological Process: response to ino…	K13692|1e-35|rcu:RCOM_0811310|UDP-glucosyltransferase, putative (EC:2.4.1.210)	UDP-glycosyltransferase 84A1 OS=Arabidopsis thaliana GN=UGT84A1 PE=1 SV=1	unknown [Picea sitchensis]
comp358028_c0	4.08068869788281E-05|0.000677744752726861|1.71691838524168E-09	2.60502	1.35734	3.95966	up	up	up	Molecular Function: inorganic phosphate transmembrane transporter activity (GO:0005315);; Molecular Function: sugar:hydrogen symporter activity (GO:0005351);; Cellular Component: nucleus (GO:0005634);; Cellular Component: mitochondrion (GO:0005739);; Cellular Component: vacuole (GO:0005773);; Cellular Component: Golgi apparatus (GO:0005794);; Cellular Component: plasma membrane (GO:0005886);; Bio…	--	Probable inorganic phosphate transporter 1-5 OS=Arabidopsis thaliana GN=PHT1-5 PE=2 SV=2	putative phosphate transporter [Cryptomeria japonica]
comp358160_c0	8.22027103386525E-07|5.83119956099054E-07|4.80504525057768E-13	2.93721	1.75939	4.69263	up	up	up	Molecular Function: hydrolase activity (GO:0016787);; Molecular Function: metal ion binding (GO:0046872);;	--	Retrovirus-related Pol polyprotein from transposon TNT 1-94 OS=Nicotiana tabacum PE=2 SV=1	gag-pol polyprotein [Glycine max]
comp268698_c0	9.61133134187442E-05|0.000238471029919141|	-2.79232	1.62358		down	up		Biological Process: sulfur amino acid metabolic process (GO:0000096);; Biological Process: defense response to insect (GO:0002213);; Molecular Function: GTPase activity (GO:0003924);; Molecular Function: phospholipase activity (GO:0004620);; Molecular Function: triglyceride lipase activity (GO:0004806);; Cellular Component: extracellular region (GO:0005576);; Cellular Component: nucleus (GO:00056…	--	Triacylglycerol lipase 1 OS=Arabidopsis thaliana GN=LIP1 PE=1 SV=1	hypothetical protein SELMODRAFT_176403 [Selaginella moellendorffii]
comp310982_c0	0.0016278923734282|2.20585978827348E-06|	-4.19484	4.80383		down	up		--	--	--	hypothetical protein M569_00222, partial [Genlisea aurea]
comp311488_c0	4.04223995866815E-05|7.29489314399423E-07|	-4.79138	3.62944		down	up		--	--	--	OSJNBa0083N12.5 [Oryza sativa Japonica Group]
comp324402_c0	0.00432873518301224|0.00356258000693088|	-4.01341	2.83793		down	up		Cellular Component: chloroplast (GO:0009507);; Biological Process: developmental process (GO:0032502);;	--	--	unknown [Picea sitchensis]
comp324717_c0	7.48112337466411E-05|0.0051992960013435|	-4.10375	1.902		down	up		Biological Process: signal transduction (GO:0007165);; Cellular Component: plasmodesma (GO:0009506);; Cellular Component: chloroplast (GO:0009507);; Molecular Function: phosphatidylinositol binding (GO:0035091);;	--	Vacuolar protein sorting-associated protein 13C OS=Mus musculus GN=Vps13c PE=1 SV=2	predicted protein [Populus trichocarpa]
comp325911_c0	0.000904703627505388|6.64148958051669E-10|	-2.47552	2.68711		down	up		Cellular Component: vacuolar membrane (GO:0005774);; Cellular Component: plasma membrane (GO:0005886);; Biological Process: iron ion transport (GO:0006826);; Biological Process: oligopeptide transport (GO:0006857);; Biological Process: amino acid transport (GO:0006865);; Biological Process: response to nematode (GO:0009624);; Biological Process: response to iron ion (GO:0010039);; Biological Proc…	--	Probable metal-nicotianamine transporter YSL13 OS=Oryza sativa subsp. japonica GN=YSL13 PE=2 SV=2	hypothetical protein 0_10167_01, partial [Pinus cembra]
comp331566_c0	0.000201677581314397|0.00170041053003567|	-4.54618	2.42078		down	up		Cellular Component: plastid (GO:0009536);;	--	--	predicted protein [Physcomitrella patens subsp. patens]
comp334923_c0	0.00141459467597582|3.66373598126302E-14|	-2.68439	4.90164		down	up		Biological Process: nematode larval development (GO:0002119);; Cellular Component: cell wall (GO:0005618);; Cellular Component: mitochondrial inner membrane (GO:0005743);; Cellular Component: vacuolar membrane (GO:0005774);; Cellular Component: Golgi apparatus (GO:0005794);; Cellular Component: integral to plasma membrane (GO:0005887);; Biological Process: generation of precursor metabolites and …	--	Mitochondrial phosphate carrier protein 3, mitochondrial OS=Arabidopsis thaliana GN=MPT3 PE=1 SV=1	unknown [Picea sitchensis]
comp336058_c1	0.000687238962293835|0.00433558503808829|	-3.4538	1.98956		down	up		Biological Process: cellular process (GO:0009987);; Molecular Function: ion binding (GO:0043167);;	--	NFX1-type zinc finger-containing protein 1 OS=Homo sapiens GN=ZNFX1 PE=1 SV=2	hypothetical protein SELMODRAFT_408664 [Selaginella moellendorffii]
comp339303_c2	0.000478572683569212|1.63296170603289E-05|	-4.40593	3.62715		down	up		--	--	--	unknown [Picea sitchensis]
comp340700_c0	0.000160621489263213|2.91181364575621E-08|	-2.47527	1.88049		down	up		Biological Process: cell morphogenesis involved in differentiation (GO:0000904);; Molecular Function: protein binding (GO:0005515);; Cellular Component: extracellular region (GO:0005576);; Cellular Component: cell wall (GO:0005618);; Biological Process: unidimensional cell growth (GO:0009826);; Biological Process: trichoblast differentiation (GO:0010054);; Biological Process: virus-host interacti…	--	Proline-rich receptor-like protein kinase PERK2 OS=Arabidopsis thaliana GN=PERK2 PE=2 SV=3	hypothetical protein EMIHUDRAFT_95926 [Emiliania huxleyi CCMP1516]
comp340860_c0	0.0092870530490371|3.8315865183991E-06|	-2.33753	2.564		down	up		Biological Process: lipid metabolic process (GO:0006629);; Biological Process: response to stress (GO:0006950);; Molecular Function: methyltransferase activity (GO:0008168);; Molecular Function: O-methyltransferase activity (GO:0008171);; Molecular Function: S-adenosylmethionine-dependent methyltransferase activity (GO:0008757);; Biological Process: methylation (GO:0032259);; Molecular Function: …	--	Benzoate carboxyl methyltransferase OS=Antirrhinum majus GN=BAMT PE=1 SV=1	unknown [Picea sitchensis]
comp341349_c0	1.47375585068943E-07|1.34313116184615E-10|	-5.53755	3.8248		down	up		Molecular Function: magnesium ion binding (GO:0000287);; Cellular Component: cytoplasm (GO:0005737);; Biological Process: terpenoid metabolic process (GO:0006721);; Molecular Function: terpene synthase activity (GO:0010333);; Biological Process: diterpenoid biosynthetic process (GO:0016102);; Molecular Function: carbon-oxygen lyase activity, acting on phosphates (GO:0016838);; Molecular Function:…	K04120|7e-53|vvi:100259570|hypothetical protein LOC100259570	Copal-8-ol diphosphate hydratase, chloroplastic OS=Cistus creticus subsp. creticus GN=CLS PE=1 SV=1	ent-copalyl diphosphate synthase [Picea sitchensis]
comp341569_c0	3.04339389689545E-07|1.74534608987642E-10|	-3.42342	2.35405		down	up		Molecular Function: serine-type carboxypeptidase activity (GO:0004185);; Cellular Component: extracellular region (GO:0005576);; Biological Process: proteolysis (GO:0006508);; Cellular Component: plant-type cell wall (GO:0009505);; Cellular Component: plasmodesma (GO:0009506);; Biological Process: pollen tube growth (GO:0009860);; Cellular Component: cytoplasmic membrane-bounded vesicle (GO:00160…	--	Serine carboxypeptidase-like 45 OS=Arabidopsis thaliana GN=SCPL45 PE=2 SV=1	unknown [Picea sitchensis]
comp342378_c0	0.00457055047313681|1.74392721374872E-08|	-2.095	1.88533		down	up		Biological Process: alternative nuclear mRNA splicing, via spliceosome (GO:0000380);; Molecular Function: double-stranded DNA binding (GO:0003690);; Molecular Function: single-stranded DNA binding (GO:0003697);; Molecular Function: mRNA binding (GO:0003729);; Molecular Function: protein kinase activity (GO:0004672);; Cellular Component: nucleolus (GO:0005730);; Cellular Component: peroxisome (GO:…	--	Proline-rich receptor-like protein kinase PERK2 OS=Arabidopsis thaliana GN=PERK2 PE=2 SV=3	Pollen Ole e 1 allergen and extensin family protein [Theobroma cacao]
comp342524_c0	3.07000626698084E-06|6.57245468739243E-05|	-3.84095	1.95958		down	up		Molecular Function: structural constituent of cell wall (GO:0005199);; Cellular Component: extracellular region (GO:0005576);; Cellular Component: cell wall (GO:0005618);; Cellular Component: cytosol (GO:0005829);; Biological Process: syncytium formation (GO:0006949);; Cellular Component: plant-type cell wall (GO:0009505);; Cellular Component: plasmodesma (GO:0009506);; Cellular Component: chloro…	--	Expansin-A2 OS=Oryza sativa subsp. japonica GN=EXPA2 PE=2 SV=2	expansin 1 [Musa acuminata]
comp342876_c0	2.12942865274179E-06|0.00429752737251343|	-3.76904	1.48765		down	up		Molecular Function: 1-deoxy-D-xylulose-5-phosphate synthase activity (GO:0008661);; Biological Process: thiamine biosynthetic process (GO:0009228);; Cellular Component: chloroplast stroma (GO:0009570);; Biological Process: chlorophyll biosynthetic process (GO:0015995);; Biological Process: terpenoid biosynthetic process (GO:0016114);; Molecular Function: metal ion binding (GO:0046872);; Biologica…	K01662|0.0|rcu:RCOM_0410350|1-deoxyxylulose-5-phosphate synthase, putative (EC:2.2.1.7)	Probable 1-deoxy-D-xylulose-5-phosphate synthase 2, chloroplastic OS=Oryza sativa subsp. japonica GN=Os07g0190000 PE=2 SV=1	1-deoxy-D-xylulose 5-phosphate synthase type II [Picea abies]
comp343492_c1	6.48675459513637E-06|0.00117697726486932|	-4.11364	1.82966		down	up		Molecular Function: magnesium ion binding (GO:0000287);; Biological Process: defense response (GO:0006952);; Biological Process: metabolic process (GO:0008152);; Cellular Component: chloroplast (GO:0009507);; Biological Process: gibberellin biosynthetic process (GO:0009686);; Molecular Function: ent-copalyl diphosphate synthase activity (GO:0009905);; Molecular Function: terpene synthase activity…	K04120|6e-52|ppp:PHYPADRAFT_107108|hypothetical protein	Abietadiene synthase, chloroplastic OS=Abies grandis GN=AS PE=1 SV=1	monofunctional isopimaradiene synthase [Pinus banksiana]
comp344678_c0	8.71064477847572E-06|0.00319635383493033|	-3.04233	1.34343		down	up		Molecular Function: kinase activity (GO:0016301);;	--	--	unknown [Picea sitchensis]
comp345002_c0	1.49726557537866E-05|0.00156411600879625|	-4.93439	2.12953		down	up		Molecular Function: monooxygenase activity (GO:0004497);; Molecular Function: iron ion binding (GO:0005506);; Molecular Function: electron carrier activity (GO:0009055);; Molecular Function: oxidoreductase activity, acting on paired donors, with incorporation or reduction of molecular oxygen (GO:0016705);; Molecular Function: heme binding (GO:0020037);; Biological Process: oxidation-reduction pro…	--	--	Pinus taeda anonymous locus 2_9900_01 genomic sequence
comp345117_c1	0.0040377332095306|0.000919021620371274|	-2.64097	2.00346		down	up		Molecular Function: DNA binding (GO:0003677);; Molecular Function: sequence-specific DNA binding transcription factor activity (GO:0003700);; Molecular Function: protein binding (GO:0005515);; Biological Process: transcription from RNA polymerase II promoter (GO:0006366);; Biological Process: signal transduction (GO:0007165);; Biological Process: response to UV (GO:0009411);; Biological Process: …	--	Nuclear transcription factor Y subunit A-7 OS=Arabidopsis thaliana GN=NFYA7 PE=2 SV=1	unknown [Picea sitchensis]
comp347097_c0	2.68470363384843E-07|1.45317430544356E-06|	-3.7797	2.01568		down	up		Molecular Function: monooxygenase activity (GO:0004497);; Molecular Function: iron ion binding (GO:0005506);; Cellular Component: extracellular region (GO:0005576);; Molecular Function: electron carrier activity (GO:0009055);; Biological Process: isoflavonoid biosynthetic process (GO:0009717);; Biological Process: anthocyanin-containing compound biosynthetic process (GO:0009718);; Biological Proc…	--	Cytochrome P450 76C2 OS=Arabidopsis thaliana GN=CYP76C2 PE=2 SV=1	unknown [Picea sitchensis]
comp347216_c1	0.00878215440393237|3.08733084433133E-05|	-2.07111	1.851		down	up		Molecular Function: DNA binding (GO:0003677);; Molecular Function: sequence-specific DNA binding transcription factor activity (GO:0003700);; Cellular Component: nucleus (GO:0005634);; Biological Process: regulation of transcription, DNA-dependent (GO:0006355);; Biological Process: negative regulation of cell proliferation (GO:0008285);; Cellular Component: plastid (GO:0009536);; Biological Proce…	K14486|1e-127|rcu:RCOM_1011410|Auxin response factor, putative	Auxin response factor 23 OS=Oryza sativa subsp. japonica GN=ARF23 PE=1 SV=2	putative auxin response factor 3/4 [Pinus pinaster]
comp350509_c0	5.98299196852281E-08|0.0009434472514529|	-3.38699	1.33433		down	up		Biological Process: microtubule bundle formation (GO:0001578);; Molecular Function: monooxygenase activity (GO:0004497);; Molecular Function: iron ion binding (GO:0005506);; Cellular Component: extracellular region (GO:0005576);; Cellular Component: mitochondrion (GO:0005739);; Biological Process: steroid biosynthetic process (GO:0006694);; Biological Process: response to stress (GO:0006950);; Mo…	--	Cytochrome P450 85A1 OS=Solanum lycopersicum GN=CYP85A1 PE=2 SV=1	unknown [Picea sitchensis]
comp351689_c0	0.00881246241778133|0.000262033267857342|	-1.94562	1.44468		down	up		Molecular Function: triglyceride lipase activity (GO:0004806);; Biological Process: lipid metabolic process (GO:0006629);;	--	--	unknown [Picea sitchensis]
comp351960_c0	0.00718965148248418|0.00348171248256046|	-2.47913	1.81071		down	up		Molecular Function: RNA binding (GO:0003723);; Molecular Function: endoribonuclease activity (GO:0004521);; Cellular Component: extracellular region (GO:0005576);; Cellular Component: cell wall (GO:0005618);; Cellular Component: lysosome (GO:0005764);; Cellular Component: endoplasmic reticulum (GO:0005783);; Cellular Component: plasma membrane (GO:0005886);; Biological Process: aging (GO:0007568)…	--	Ribonuclease 1 OS=Arabidopsis thaliana GN=RNS1 PE=1 SV=1	PREDICTED: LOW QUALITY PROTEIN: extracellular ribonuclease LE-like [Vitis vinifera]
comp352849_c1	0.00432873518301224|0.000160888063597819|	-4.01341	3.76103		down	up		--	--	--	unknown [Picea sitchensis]
comp353111_c0	0.000557190688539322|5.13341596231065E-07|	-2.39769	1.92633		down	up		Biological Process: maltose metabolic process (GO:0000023);; Molecular Function: nucleotide binding (GO:0000166);; Biological Process: polysaccharide biosynthetic process (GO:0000271);; Molecular Function: protein kinase activity (GO:0004672);; Cellular Component: nucleus (GO:0005634);; Cellular Component: endoplasmic reticulum (GO:0005783);; Cellular Component: cytosol (GO:0005829);; Cellular Co…	--	Leucine-rich repeat receptor-like serine/threonine-protein kinase BAM1 OS=Arabidopsis thaliana GN=BAM1 PE=1 SV=1	Receptor protein kinase CLAVATA1 precursor, putative [Ricinus communis]
comp353117_c0	0.000291866115677442|2.20934381900406E-14|	-2.75677	3.82466		down	up		Molecular Function: iron ion binding (GO:0005506);; Cellular Component: chloroplast (GO:0009507);; Biological Process: pollen development (GO:0009555);; Biological Process: response to wounding (GO:0009611);; Biological Process: response to fungus (GO:0009620);; Biological Process: response to high light intensity (GO:0009644);; Biological Process: jasmonic acid biosynthetic process (GO:0009695);…	--	Linoleate 9S-lipoxygenase A OS=Solanum lycopersicum GN=LOX1.1 PE=2 SV=1	unknown [Picea sitchensis]
comp353131_c0	0.0056038642075138|2.29269714324687E-09|	-2.01356	2.01798		down	up		Molecular Function: transcription regulatory region sequence-specific DNA binding (GO:0000976);; Molecular Function: DNA binding (GO:0003677);; Molecular Function: sequence-specific DNA binding transcription factor activity (GO:0003700);; Cellular Component: nucleus (GO:0005634);; Biological Process: response to water deprivation (GO:0009414);; Cellular Component: plastid (GO:0009536);; Biologica…	--	Homeobox-leucine zipper protein ATHB-6 OS=Arabidopsis thaliana GN=ATHB-6 PE=1 SV=1	PREDICTED: homeobox-leucine zipper protein ATHB-6-like [Fragaria vesca subsp. vesca]
comp353146_c0	1.72579023796082E-05|0.000574123187731757|	-2.92526	1.4697		down	up		Molecular Function: magnesium ion binding (GO:0000287);; Biological Process: metabolic process (GO:0008152);; Cellular Component: chloroplast (GO:0009507);; Molecular Function: terpene synthase activity (GO:0010333);; Biological Process: monoterpene biosynthetic process (GO:0043693);; Molecular Function: abietadiene synthase activity (GO:0050554);; Molecular Function: copalyl diphosphate synthase…	K04120|1e-138|ppp:PHYPADRAFT_107108|hypothetical protein	Levopimaradiene synthase, chloroplastic OS=Picea abies GN=TPS-LAS PE=2 SV=1	monofunctional isopimaradiene synthase [Pinus banksiana]
comp356528_c0	0.00035762401827355|5.66731295226219E-09|	-3.55476	4.23046		down	up		Molecular Function: nucleic acid binding (GO:0003676);; Molecular Function: catalytic activity (GO:0003824);; Biological Process: DNA metabolic process (GO:0006259);;	--	Gypsy retrotransposon integrase-like protein 1 OS=Pongo abelii GN=GIN1 PE=2 SV=1	PREDICTED: uncharacterized protein LOC101754205, partial [Setaria italica]
comp357475_c0	0.0026014655399943|1.17461596005342E-13|	-2.13323	2.39016		down	up		Molecular Function: nucleotide binding (GO:0000166);; Cellular Component: plant-type vacuole (GO:0000325);; Cellular Component: nucleolus (GO:0005730);; Cellular Component: vacuolar membrane (GO:0005774);; Cellular Component: Golgi apparatus (GO:0005794);; Cellular Component: plasma membrane (GO:0005886);; Cellular Component: integral to plasma membrane (GO:0005887);; Biological Process: ATP cata…	--	ABC transporter C family member 9 OS=Arabidopsis thaliana GN=ABCC9 PE=2 SV=2	PREDICTED: ABC transporter C family member 9-like [Fragaria vesca subsp. vesca]
comp357952_c0	0.000050700922298752|2.57668220093876E-10|	-2.68148	2.26394		down	up		--	--	--	unknown [Picea sitchensis]
comp357958_c0	0.00856549327551237|5.86072162926943E-05|	-3.87839	4.48032		down	up		Molecular Function: nucleic acid binding (GO:0003676);; Biological Process: DNA metabolic process (GO:0006259);; Molecular Function: metal ion binding (GO:0046872);;	--	--	polyprotein [Hordeum vulgare subsp. vulgare]
comp374486_c0	0.00138159850950803|1.61690737252584E-05|	-3.64902	3.38074		down	up		--	--	--	PREDICTED: uncharacterized protein LOC101503364 [Cicer arietinum]
comp205440_c0	0.000037366997230337|0.00183857253128983|	4.60197	-4.29821		up	down		Molecular Function: O-methyltransferase activity (GO:0008171);; Biological Process: phenylpropanoid biosynthetic process (GO:0009699);; Molecular Function: luteolin O-methyltransferase activity (GO:0030744);; Biological Process: methylation (GO:0032259);; Cellular Component: cell part (GO:0044464);; Molecular Function: protein dimerization activity (GO:0046983);; Molecular Function: caffeate O-me…	K05279|1e-17|vvi:100258977|hypothetical protein LOC100258977	Caffeic acid 3-O-methyltransferase OS=Capsicum annuum GN=COMT PE=2 SV=2	caffeate O-methyltransferase [Pinus taeda]
comp247794_c0	0.00114022987893547|4.58331770314402E-08|	2.18288	-2.18327		up	down		Cellular Component: vacuolar membrane (GO:0005774);; Biological Process: acetyl-CoA metabolic process (GO:0006084);; Biological Process: calcium ion transport (GO:0006816);; Biological Process: Golgi organization (GO:0007030);; Biological Process: pattern specification process (GO:0007389);; Biological Process: regulation of cell size (GO:0008361);; Cellular Component: plant-type cell wall (GO:00…	--	Fasciclin-like arabinogalactan protein 8 OS=Arabidopsis thaliana GN=FLA8 PE=1 SV=1	fasciclin-like arabinogalactan protein 12 [Gossypium hirsutum]
comp291976_c0	3.00968663435874E-07|0.000150820369736127|	3.05243	-1.63835		up	down		Molecular Function: sequence-specific DNA binding transcription factor activity (GO:0003700);; Molecular Function: protein binding (GO:0005515);; Biological Process: regulation of transcription, DNA-dependent (GO:0006355);; Molecular Function: sequence-specific DNA binding (GO:0043565);; Biological Process: regulation of cellular process (GO:0050794);; Biological Process: cellular response to abs…	--	Ocs element-binding factor 1 OS=Zea mays GN=OBF1 PE=2 SV=2	unknown [Picea sitchensis]
comp312637_c0	0.000605736246921063|0.00183857253128983|	4.18965	-4.29821		up	down		Biological Process: defense response, incompatible interaction (GO:0009814);; Biological Process: salicylic acid mediated signaling pathway (GO:0009863);;	--	--	hypothetical protein CARUB_v10006971mg [Capsella rubella]
comp326050_c0	1.91944571348301E-10|3.86576955724305E-06|	3.6618	-1.74732		up	down		Biological Process: MAPK cascade (GO:0000165);; Biological Process: response to molecule of bacterial origin (GO:0002237);; Biological Process: respiratory burst involved in defense response (GO:0002679);; Molecular Function: sequence-specific DNA binding transcription factor activity (GO:0003700);; Molecular Function: protein binding (GO:0005515);; Cellular Component: nucleus (GO:0005634);; Biol…	--	WRKY transcription factor 6 OS=Arabidopsis thaliana GN=WRKY6 PE=1 SV=1	WRKY family transcription factor [Theobroma cacao]
comp338524_c1	0.00359418045315985|0.00280601658474366|	3.88736	-4.23741		up	down		Cellular Component: intracellular organelle (GO:0043229);; Cellular Component: cytoplasmic part (GO:0044444);;	--	--	unnamed protein product [Vitis vinifera]
comp339809_c0	0.000605736246921063|0.00660229806479262|	4.18965	-4.10754		up	down		Biological Process: MAPK cascade (GO:0000165);; Molecular Function: protein serine/threonine kinase activity (GO:0004674);; Molecular Function: ATP binding (GO:0005524);; Cellular Component: extracellular region (GO:0005576);; Biological Process: protein phosphorylation (GO:0006468);; Biological Process: meiosis (GO:0007126);; Biological Process: transmembrane receptor protein tyrosine kinase sig…	--	Probable leucine-rich repeat receptor-like protein kinase At5g49770 OS=Arabidopsis thaliana GN=At5g49770 PE=2 SV=1	unknown [Picea sitchensis]
comp341285_c0	0.00838359523009269|0.000484904260258934|	2.39016	-2.38597		up	down		Molecular Function: catalytic activity (GO:0003824);; Molecular Function: copper ion binding (GO:0005507);; Cellular Component: mitochondrion (GO:0005739);; Molecular Function: oxidoreductase activity (GO:0016491);; Biological Process: isopentenyl diphosphate biosynthetic process, mevalonate-independent pathway (GO:0019288);; Biological Process: hydrogen peroxide catabolic process (GO:0042744);; …	--	Pyridine nucleotide-disulfide oxidoreductase domain-containing protein 2 OS=Homo sapiens GN=PYROXD2 PE=2 SV=2	hypothetical protein CARUB_v10028477mg [Capsella rubella]
comp341962_c0	0.00158452150057886|2.89999239089234E-06|	2.15111	-1.9652		up	down		--	--	--	unknown [Picea sitchensis]
comp342468_c0	3.13567237736345E-05|0.000988734190102258|	2.57803	-1.39251		up	down		Cellular Component: chromosome, centromeric region (GO:0000775);; Molecular Function: chromatin binding (GO:0003682);; Molecular Function: sequence-specific DNA binding transcription factor activity (GO:0003700);; Cellular Component: nucleolus (GO:0005730);; Biological Process: regulation of transcription, DNA-dependent (GO:0006355);; Biological Process: response to chitin (GO:0010200);; Biologic…	--	Trihelix transcription factor GT-3b OS=Arabidopsis thaliana GN=GT-3B PE=1 SV=1	unknown [Picea sitchensis]
comp342912_c0	0.000657643346620884|5.68322278127198E-10|	2.20895	-2.24379		up	down		--	--	--	unknown [Picea sitchensis]
comp343263_c0	8.31667650302848E-08|0.000584895741003288|	3.12863	-1.44227		up	down		Cellular Component: nucleus (GO:0005634);; Cellular Component: vacuolar membrane (GO:0005774);; Cellular Component: plasma membrane (GO:0005886);;	--	--	unknown [Picea sitchensis]
comp343433_c0	6.28023827720092E-07|3.23101322363684E-08|	3.41175	-2.88079		up	down		Cellular Component: ruffle (GO:0001726);; Molecular Function: protein binding (GO:0005515);; Cellular Component: cytoskeleton (GO:0005856);; Cellular Component: plasma membrane (GO:0005886);; Biological Process: cellular component assembly (GO:0022607);; Biological Process: cell projection organization (GO:0030030);; Biological Process: actin cytoskeleton organization (GO:0030036);; Cellular Comp…	--	Actin cytoskeleton-regulatory complex protein pan-1 OS=Neurospora crassa (strain ATCC 24698 / 74-OR23-1A / CBS 708.71 / DSM 1257 / FGSC 987) GN=pan-1 PE=3 SV=1	predicted protein [Hordeum vulgare subsp. vulgare]
comp343907_c0	0.00566529809660077|0.000170576470560957|	3.33623	-3.79304		up	down		--	--	Male-cone protein 1 OS=Pinus radiata PE=2 SV=1	PrMALE1 [Pinus radiata]
comp344304_c0	0.0024472000268233|0.00798258412975428|	3.20715	-2.91947		up	down		Molecular Function: iron ion binding (GO:0005506);; Cellular Component: extracellular region (GO:0005576);; Cellular Component: endoplasmic reticulum (GO:0005783);; Biological Process: steroid biosynthetic process (GO:0006694);; Molecular Function: electron carrier activity (GO:0009055);; Biological Process: response to UV (GO:0009411);; Biological Process: response to water deprivation (GO:00094…	K09843|0.0|pop:POPTR_783291|hypothetical protein	Abscisic acid 8&apos;-hydroxylase 1 OS=Arabidopsis thaliana GN=CYP707A1 PE=2 SV=1	predicted protein [Populus trichocarpa]
comp344976_c1	4.29066223823771E-05|0.000305194345692539|	3.44768	-2.86447		up	down		--	--	--	unknown [Picea sitchensis]
comp345418_c0	7.17536389193141E-05|0.00692219071162747|	4.01001	-3.3271		up	down		Biological Process: response to stress (GO:0006950);;	--	Universal stress protein A-like protein OS=Arabidopsis thaliana GN=At3g01520 PE=1 SV=2	unknown [Picea sitchensis]
comp345582_c0	0.00574809366491491|0.00280601658474366|	3.80073	-4.23741		up	down		Cellular Component: outer dense fiber (GO:0001520);; Biological Process: metanephros development (GO:0001656);; Cellular Component: acrosomal vesicle (GO:0001669);; Biological Process: adaptive immune response (GO:0002250);; Biological Process: immune response-regulating signaling pathway (GO:0002764);; Molecular Function: aminopeptidase activity (GO:0004177);; Molecular Function: cysteine-type e…	K01366|2e-54|pop:POPTR_675847|hypothetical protein	Thiol protease aleurain OS=Arabidopsis thaliana GN=ALEU PE=1 SV=2	unknown [Picea sitchensis]
comp345918_c0	0.0099007851173224|0.00810906950010182|	2.09245	-1.7068		up	down		Molecular Function: protein binding (GO:0005515);; Cellular Component: mitochondrion (GO:0005739);; Biological Process: phosphatidylinositol biosynthetic process (GO:0006661);; Biological Process: proline transport (GO:0015824);;	--	--	predicted protein [Populus trichocarpa]
comp346357_c0	0.00184300409307347|0.00492047494519166|	2.11635	-1.39723		up	down		--	--	--	unknown [Picea sitchensis]
comp346507_c0	0.00125729569343724|0.00156285730071248|	2.1582	-1.35725		up	down		Biological Process: maltose metabolic process (GO:0000023);; Molecular Function: phosphoethanolamine N-methyltransferase activity (GO:0000234);; Cellular Component: cytoplasm (GO:0005737);; Cellular Component: cytosol (GO:0005829);; Biological Process: polyamine catabolic process (GO:0006598);; Biological Process: phosphatidylcholine biosynthetic process (GO:0006656);; Biological Process: respons…	--	Phosphoethanolamine N-methyltransferase OS=Spinacia oleracea GN=PEAMT PE=1 SV=1	unknown [Picea sitchensis]
comp346751_c2	0.00228924768869132|1.58611533920272E-05|	2.12417	-1.90313		up	down		Biological Process: negative regulation of transcription from RNA polymerase II promoter (GO:0000122);; Biological Process: mitotic cell cycle (GO:0000278);; Molecular Function: DNA binding (GO:0003677);; Molecular Function: chromatin binding (GO:0003682);; Molecular Function: protein binding (GO:0005515);; Cellular Component: nucleus (GO:0005634);; Biological Process: chromatin remodeling (GO:00…	--	Transcription factor MYB44 OS=Arabidopsis thaliana GN=MYB44 PE=2 SV=1	R2R3-MYB transcription factor MYB9 [Picea glauca]
comp346978_c0	0.00187354502014103|7.33896818871926E-08|	2.36956	-2.66664		up	down		Biological Process: regionalization (GO:0003002);; Molecular Function: protein binding (GO:0005515);; Cellular Component: mitochondrion (GO:0005739);; Biological Process: polysaccharide metabolic process (GO:0005976);; Biological Process: signal transduction (GO:0007165);; Biological Process: metabolic process (GO:0008152);; Biological Process: response to external stimulus (GO:0009605);; Biologi…	--	LRR receptor-like serine/threonine-protein kinase ERECTA OS=Arabidopsis thaliana GN=ERECTA PE=1 SV=1	PREDICTED: LRR receptor-like serine/threonine-protein kinase ERL1-like [Cicer arietinum]
comp347019_c0	1.23590824696596E-05|0.00577112216026476|	3.32374	-2.20341		up	down		Cellular Component: nucleolus (GO:0005730);; Cellular Component: vacuole (GO:0005773);; Cellular Component: plasma membrane (GO:0005886);; Biological Process: nucleobase-containing compound metabolic process (GO:0006139);; Biological Process: transport (GO:0006810);; Molecular Function: 5S rRNA binding (GO:0008097);; Molecular Function: zinc ion binding (GO:0008270);; Biological Process: cell pro…	--	RING-H2 finger protein ATL2 OS=Arabidopsis thaliana GN=ATL2 PE=2 SV=2	unknown [Picea sitchensis]
comp347795_c1	0.000195851612370013|1.41187062041581E-12|	2.68518	-3.31269		up	down		Biological Process: regulation of cyclin-dependent protein kinase activity (GO:0000079);; Molecular Function: protein binding (GO:0005515);; Cellular Component: nucleus (GO:0005634);; Cellular Component: cytoplasm (GO:0005737);; Biological Process: stomatal lineage progression (GO:0010440);; Biological Process: cellular component organization (GO:0016043);; Molecular Function: protein kinase bind…	K05868|1e-120|vvi:100261859|hypothetical protein LOC100261859	G2/mitotic-specific cyclin-1 OS=Antirrhinum majus PE=2 SV=1	unknown [Picea sitchensis]
comp347848_c0	0.000961420136524227|1.12219788509504E-05|	2.16375	-1.71049		up	down		Biological Process: negative regulation of transcription from RNA polymerase II promoter (GO:0000122);; Biological Process: cytokinesis by cell plate formation (GO:0000911);; Molecular Function: DNA binding (GO:0003677);; Molecular Function: chromatin binding (GO:0003682);; Molecular Function: sequence-specific DNA binding transcription factor activity (GO:0003700);; Molecular Function: transcrip…	--	Transcription factor MYB44 OS=Arabidopsis thaliana GN=MYB44 PE=2 SV=1	R2R3-MYB transcription factor MYB7 [Pinus taeda]
comp347857_c0	3.75475073255416E-09|8.44548964096248E-09|	3.55471	-2.41279		up	down		--	--	--	Calmodulin-binding protein of 25 kDa, putative [Theobroma cacao]
comp348292_c2	0.00647242233968393|0.0012125557863899|	2.04864	-1.71077		up	down		Biological Process: metabolic process (GO:0008152);; Molecular Function: nutrient reservoir activity (GO:0045735);;	--	Patatin group J-1 OS=Solanum tuberosum PE=2 SV=1	PREDICTED: patatin group A-3-like [Vitis vinifera]
comp348653_c0	0.000866735439116639|0.000330506604284797|	2.18691	-1.46426		up	down		Biological Process: MAPK cascade (GO:0000165);; Biological Process: respiratory burst involved in defense response (GO:0002679);; Molecular Function: DNA binding (GO:0003677);; Molecular Function: sequence-specific DNA binding transcription factor activity (GO:0003700);; Molecular Function: protein binding (GO:0005515);; Cellular Component: nucleus (GO:0005634);; Cellular Component: nucleolus (GO…	K09286|1e-34|pop:POPTR_707534|ERF40	Ethylene-responsive transcription factor 4 OS=Nicotiana sylvestris GN=ERF4 PE=2 SV=1	RecName: Full=Ethylene-responsive transcription factor 4; AltName: Full=Ethylene-responsive element-binding factor 3; Short=EREBP-3; AltName: Full=Ethylene-responsive element-binding factor 4 homolog; AltName: Full=NsERF3
comp348657_c0	0.00608725058241399|3.53055494861643E-06|	2.74283	-3.27045		up	down		Cellular Component: intracellular part (GO:0044424);; Cellular Component: cytoplasmic part (GO:0044444);;	K07195|2e-91|ppp:PHYPADRAFT_164957|hypothetical protein	Exocyst complex component 7 OS=Rattus norvegicus GN=Exoc7 PE=2 SV=1	predicted protein [Physcomitrella patens subsp. patens]
comp348950_c0	0.00465083920991305|1.06671757116317E-05|	2.39679	-2.5836		up	down		Molecular Function: carboxylesterase activity (GO:0004091);; Molecular Function: protein binding (GO:0005515);; Cellular Component: nucleus (GO:0005634);; Cellular Component: cytoplasm (GO:0005737);; Biological Process: defense response (GO:0006952);; Biological Process: metabolic process (GO:0008152);; Biological Process: cell death (GO:0008219);; Biological Process: response to abiotic stimulus…	--	Probable carboxylesterase 18 OS=Arabidopsis thaliana GN=CXE18 PE=2 SV=1	unknown [Picea sitchensis]
comp349485_c0	6.30960312442141E-07|9.3037000326035E-10|	2.93931	-2.21008		up	down		--	--	--	unknown [Picea sitchensis]
comp349613_c0	0.000119640977043756|0.000275869515871441|	2.478	-1.68471		up	down		Biological Process: respiratory burst involved in defense response (GO:0002679);; Molecular Function: DNA binding (GO:0003677);; Molecular Function: sequence-specific DNA binding transcription factor activity (GO:0003700);; Molecular Function: protein binding (GO:0005515);; Cellular Component: nucleus (GO:0005634);; Biological Process: regulation of transcription, DNA-dependent (GO:0006355);; Bio…	--	Ethylene-responsive transcription factor 1 OS=Solanum lycopersicum GN=ERF1 PE=2 SV=1	Pinus taeda anonymous locus 2_4066_01 genomic sequence
comp349932_c0	0.00913096940830527|0.00898818198219642|	1.87636	-1.26525		up	down		Cellular Component: nucleus (GO:0005634);;	--	--	unknown [Picea sitchensis]
comp350034_c1	0.00359418045315985|0.000032587228736114|	3.88736	-4.79665		up	down		--	--	--	unknown [Picea sitchensis]
comp350412_c4	5.43284789445986E-05|6.2584757376527E-09|	3.41803	-3.73851		up	down		Molecular Function: protein kinase activity (GO:0004672);; Cellular Component: extracellular region (GO:0005576);; Cellular Component: plasma membrane (GO:0005886);; Cellular Component: plasmodesma (GO:0009506);; Biological Process: brassinosteroid mediated signaling pathway (GO:0009742);; Biological Process: post-embryonic development (GO:0009791);; Biological Process: protein autophosphorylatio…	--	Receptor-like protein kinase THESEUS 1 OS=Arabidopsis thaliana GN=THE1 PE=1 SV=1	Pinus taeda anonymous locus 2_10248_01 genomic sequence
comp350492_c0	3.95271421482768E-07|5.78312719502483E-05|	3.09989	-1.8332		up	down		Biological Process: defense response (GO:0006952);; Biological Process: signal transduction (GO:0007165);; Biological Process: response to hormone stimulus (GO:0009725);; Biological Process: response to other organism (GO:0051707);; Biological Process: cellular response to organic substance (GO:0071310);;	K13464|7e-18|zma:100282471|pnFL-2	Protein TIFY 10B OS=Arabidopsis thaliana GN=TIFY10B PE=1 SV=1	unknown [Picea sitchensis]
comp350773_c0	0.00872502989587187|0.000292740363012967|	1.91028	-1.62712		up	down		Cellular Component: mitochondrion (GO:0005739);;	--	Coenzyme Q-binding protein COQ10 homolog, mitochondrial OS=Danio rerio GN=zgc:73324 PE=2 SV=2	unknown [Picea sitchensis]
comp352214_c0	0.000869532832431741|4.62194338468613E-06|	3.04394	-3.24816		up	down		Cellular Component: extracellular region (GO:0005576);; Cellular Component: Golgi apparatus (GO:0005794);; Biological Process: response to heat (GO:0009408);; Biological Process: response to cold (GO:0009409);; Cellular Component: plant-type cell wall (GO:0009505);; Cellular Component: plasmodesma (GO:0009506);; Cellular Component: chloroplast (GO:0009507);; Biological Process: response to mechan…	--	Probable xyloglucan endotransglucosylase/hydrolase protein 31 OS=Arabidopsis thaliana GN=XTH31 PE=2 SV=2	Xyloglucan endotransglucosylase/hydrolase protein 27 [Theobroma cacao]
comp352638_c0	0.000626570590376074|5.61183133296339E-09|	2.3958	-2.60183		up	down		Molecular Function: calcium ion binding (GO:0005509);; Molecular Function: protein binding (GO:0005515);; Cellular Component: nucleus (GO:0005634);; Cellular Component: peroxisome (GO:0005777);; Cellular Component: plasma membrane (GO:0005886);; Biological Process: response to cold (GO:0009409);; Biological Process: double fertilization forming a zygote and endosperm (GO:0009567);; Biological Pro…	--	Calmodulin-like protein 6 OS=Arabidopsis thaliana GN=CML6 PE=2 SV=1	unknown [Picea sitchensis]
comp352982_c0	0.00199617865516855|0.00157526032516153|	2.08795	-1.44511		up	down		--	--	--	unknown [Picea sitchensis]
comp353065_c1	0.00270657680848352|0.00615313042262622|	2.07737	-1.26288		up	down		Cellular Component: extracellular region (GO:0005576);; Cellular Component: cell wall (GO:0005618);; Biological Process: polyamine catabolic process (GO:0006598);; Biological Process: systemic acquired resistance (GO:0009627);; Biological Process: lignan biosynthetic process (GO:0009807);; Biological Process: actin filament-based movement (GO:0030048);; Biological Process: response to endoplasmic…	--	Dirigent protein 21 OS=Arabidopsis thaliana GN=DIR21 PE=1 SV=1	dirigent-like protein pDIR4, partial [Picea engelmannii x Picea glauca]
comp353110_c0	7.39131325033782E-08|0|	3.22434	-3.77016		up	down		--	--	--	unknown [Picea sitchensis]
comp353118_c0	9.15757377706328E-08|9.55688039816494E-09|	4.50148	-4.21545		up	down		--	--	--	unknown [Picea sitchensis]
comp353118_c1	0.00574809366491491|0.000797832553017463|	3.80073	-4.41263		up	down		--	--	--	Pinus taeda anonymous locus CL128Contig1_02 genomic sequence
comp353380_c1	2.86156859491404E-05|8.59292719201932E-08|	2.77307	-2.45957		up	down		Biological Process: protein targeting to membrane (GO:0006612);; Biological Process: water transport (GO:0006833);; Cellular Component: plant-type cell wall (GO:0009505);; Biological Process: response to salt stress (GO:0009651);; Biological Process: response to fructose stimulus (GO:0009750);; Biological Process: positive regulation of flavonoid biosynthetic process (GO:0009963);; Biological Pro…	--	Probable pectinesterase/pectinesterase inhibitor 34 OS=Arabidopsis thaliana GN=PME34 PE=2 SV=1	unknown [Picea sitchensis]
comp353602_c3	4.26293444988346E-11|7.25095550824228E-07|	3.78916	-1.82698		up	down		Biological Process: MAPK cascade (GO:0000165);; Biological Process: response to hypoxia (GO:0001666);; Molecular Function: DNA binding (GO:0003677);; Molecular Function: sequence-specific DNA binding transcription factor activity (GO:0003700);; Cellular Component: nucleus (GO:0005634);; Biological Process: regulation of transcription, DNA-dependent (GO:0006355);; Biological Process: protein targe…	--	NAC domain-containing protein 68 OS=Oryza sativa subsp. japonica GN=NAC68 PE=2 SV=1	unknown [Picea sitchensis]
comp353738_c0	2.58501007204259E-05|0|	4.65231	-6.78931		up	down		--	--	--	PREDICTED: uncharacterized protein LOC100256155 [Vitis vinifera]
comp353798_c0	0.00870391939526649|0.00918641159661304|	1.95428	-1.43898		up	down		Molecular Function: nucleic acid binding (GO:0003676);; Molecular Function: protein kinase activity (GO:0004672);; Cellular Component: plasma membrane (GO:0005886);; Biological Process: protein phosphorylation (GO:0006468);; Biological Process: protein targeting (GO:0006605);; Biological Process: lipid metabolic process (GO:0006629);; Biological Process: organelle organization (GO:0006996);; Biol…	--	Putative serine/threonine-protein kinase-like protein CCR3 OS=Arabidopsis thaliana GN=CCR3 PE=2 SV=1	hypothetical protein PRUPE_ppa001538mg [Prunus persica]
comp353935_c1	3.41023535965768E-06|0.00642853854875736|	3.54424	-2.27919		up	down		Cellular Component: nucleus (GO:0005634);; Cellular Component: mitochondrion (GO:0005739);; Biological Process: response to stimulus (GO:0050896);;	--	Protein slowmo homolog OS=Dictyostelium discoideum GN=slmo PE=3 SV=1	PREDICTED: protein slowmo homolog [Vitis vinifera]
comp353978_c0	1.00874057362699E-06|0.000102449730274068|	4.0353	-3.16484		up	down		Cellular Component: plasma membrane (GO:0005886);; Biological Process: potassium ion import (GO:0010107);; Biological Process: lithium ion transport (GO:0010351);; Molecular Function: sodium:hydrogen antiporter activity (GO:0015385);; Molecular Function: potassium:hydrogen antiporter activity (GO:0015386);; Biological Process: proton transport (GO:0015992);; Biological Process: sodium ion transme…	--	Sodium/hydrogen exchanger 4 OS=Arabidopsis thaliana GN=NHX4 PE=2 SV=2	PREDICTED: sodium/hydrogen exchanger 4-like [Vitis vinifera]
comp354167_c1	0.00409991763050743|2.75091061041621E-12|	2.94013	-4.43379		up	down		Biological Process: response to stress (GO:0006950);;	--	--	unknown [Picea sitchensis]
comp355362_c0	0.00352548820581722|0.00534543074052762|	2.027	-1.26893		up	down		Biological Process: transition metal ion transport (GO:0000041);; Molecular Function: protein kinase activity (GO:0004672);; Cellular Component: vacuole (GO:0005773);; Cellular Component: plasma membrane (GO:0005886);; Biological Process: cell communication (GO:0007154);; Biological Process: response to salicylic acid stimulus (GO:0009751);; Biological Process: programmed cell death (GO:0012501);…	--	Receptor-like serine/threonine-protein kinase At2g45590 OS=Arabidopsis thaliana GN=At2g45590 PE=2 SV=1	PREDICTED: receptor-like serine/threonine-protein kinase At2g45590-like [Vitis vinifera]
comp355494_c0	2.56167575339861E-05|0.000189625378333669|	2.69144	-1.78304		up	down		--	--	--	unknown [Medicago truncatula]
comp355679_c0	1.30774976070391E-07|0.00722467401748517|	3.10498	-1.29787		up	down		--	--	--	predicted protein [Populus trichocarpa]
comp356096_c1	0.00309169992725711|0.000104693417119162|	2.04567	-1.68482		up	down		Biological Process: metal ion transport (GO:0030001);; Molecular Function: metal ion binding (GO:0046872);;	--	--	unknown [Picea sitchensis]
comp356404_c0	9.29803951688069E-06|6.18946793753405E-05|	2.89681	-2.01691		up	down		--	--	--	unknown [Picea sitchensis]
comp356476_c0	9.15805305423678E-06|1.31824329230312E-10|	2.85239	-2.74121		up	down		--	--	--	unknown [Picea sitchensis]
comp356601_c1	0.00893052516412929|1.96961086995628E-07|	1.99398	-1.90249		up	down		Molecular Function: nucleotide binding (GO:0000166);; Biological Process: mRNA splicing, via spliceosome (GO:0000398);; Molecular Function: snRNA binding (GO:0017069);;	--	--	unknown [Picea sitchensis]
comp356667_c0	0.00606798124524|0.0041052980082118|	1.93385	-1.30223		up	down		--	--	Uncharacterized protein L728 OS=Acanthamoeba polyphaga mimivirus GN=MIMI_L728 PE=4 SV=1	hypothetical protein MTR_5g045160 [Medicago truncatula]
comp357131_c2	1.41404545607182E-05|0.00692417704446602|	2.67129	-1.35581		up	down		--	--	--	unknown [Picea sitchensis]
comp357195_c0	5.06544784406593E-06|0.00376597004006074|	3.02862	-1.76182		up	down		Biological Process: MAPK cascade (GO:0000165);; Biological Process: response to hypoxia (GO:0001666);; Molecular Function: DNA binding (GO:0003677);; Molecular Function: sequence-specific DNA binding transcription factor activity (GO:0003700);; Cellular Component: nucleus (GO:0005634);; Biological Process: regulation of transcription, DNA-dependent (GO:0006355);; Biological Process: protein targe…	--	NAC domain-containing protein 18 OS=Arabidopsis thaliana GN=NAC018 PE=2 SV=1	unknown [Picea sitchensis]
comp357214_c1	0.00394660938388935|0.000305391010089862|	1.99883	-1.5646		up	down		Biological Process: very long-chain fatty acid metabolic process (GO:0000038);; Molecular Function: monooxygenase activity (GO:0004497);; Molecular Function: iron ion binding (GO:0005506);; Molecular Function: protein binding (GO:0005515);; Cellular Component: endoplasmic reticulum (GO:0005783);; Cellular Component: Golgi apparatus (GO:0005794);; Biological Process: intra-Golgi vesicle-mediated t…	--	Cytochrome P450 750A1 OS=Pinus taeda GN=CYP750A1 PE=2 SV=1	unknown [Picea sitchensis]
comp357690_c0	0.000666306599255373|9.71927546702389E-05|	3.08225	-2.97716		up	down		Molecular Function: inorganic phosphate transmembrane transporter activity (GO:0005315);; Molecular Function: sugar:hydrogen symporter activity (GO:0005351);; Cellular Component: nucleus (GO:0005634);; Cellular Component: mitochondrion (GO:0005739);; Cellular Component: vacuole (GO:0005773);; Cellular Component: Golgi apparatus (GO:0005794);; Cellular Component: plasma membrane (GO:0005886);; Bio…	--	Probable inorganic phosphate transporter 1-4 OS=Oryza sativa subsp. japonica GN=PHT1-4 PE=2 SV=1	phosphate transporter HvPT3 [Hordeum vulgare subsp. vulgare]
comp357792_c0	5.5049204583657E-07|2.04698290429128E-07|	3.03989	-2.14563		up	down		--	--	--	unknown [Picea sitchensis]
comp357926_c0	0.000135174626752166|1.64669723190514E-07|	2.6738	-2.58366		up	down		Molecular Function: triglyceride lipase activity (GO:0004806);; Cellular Component: mitochondrion (GO:0005739);; Cellular Component: lipid particle (GO:0005811);; Biological Process: lipid metabolic process (GO:0006629);; Molecular Function: phosphatidylcholine 1-acylhydrolase activity (GO:0008970);; Biological Process: response to UV (GO:0009411);; Cellular Component: chloroplast (GO:0009507);; …	--	Phospholipase A1-Igamma1, chloroplastic OS=Arabidopsis thaliana GN=At1g06800 PE=1 SV=2	Alpha/beta-Hydrolases superfamily protein [Theobroma cacao]
comp358075_c0	5.0167792231548E-07|0.000186917031031797|	3.19994	-1.93153		up	down		Biological Process: cellular process (GO:0009987);; Cellular Component: intracellular membrane-bounded organelle (GO:0043231);; Cellular Component: cytoplasmic part (GO:0044444);;	--	G-type lectin S-receptor-like serine/threonine-protein kinase At5g24080 OS=Arabidopsis thaliana GN=At5g24080 PE=2 SV=1	hypothetical protein SELMODRAFT_121264 [Selaginella moellendorffii]
comp197859_c0	0.000201677581314397||0.00131523030083047	-4.54618		-4.42109	down		down	Cellular Component: plasma membrane (GO:0005886);; Cellular Component: integral to membrane (GO:0016021);;	--	CASP-like protein 4 OS=Picea sitchensis PE=2 SV=1	RecName: Full=CASP-like protein 4
comp198417_c0	0.000150870787882451||0.0043961287481753	-3.47747		-3.1503	down		down	Molecular Function: protein binding (GO:0005515);; Cellular Component: extracellular space (GO:0005615);; Cellular Component: mitochondrion (GO:0005739);; Cellular Component: cytosol (GO:0005829);; Biological Process: retrograde vesicle-mediated transport, Golgi to ER (GO:0006890);; Biological Process: intra-Golgi vesicle-mediated transport (GO:0006891);; Biological Process: protein transport (GO…	K05236|6e-36|vvi:100246276|hypothetical protein LOC100246276	Coatomer subunit alpha-3 OS=Oryza sativa subsp. japonica GN=Os09g0127800 PE=2 SV=1	PREDICTED: coatomer subunit alpha-1-like [Solanum lycopersicum]
comp219696_c0	0.00607036509824244||0.000586030650071456	-3.94748		-4.58745	down		down	--	--	Protein MTL1 OS=Saccharomyces cerevisiae (strain ATCC 204508 / S288c) GN=MTL1 PE=1 SV=1	Uncharacterized protein isoform 2 [Theobroma cacao]
comp224748_c0	4.96795313664755E-06||0.00249479984222367	-3.09524		-2.65252	down		down	Cellular Component: peroxisome (GO:0005777);; Cellular Component: cytosol (GO:0005829);; Biological Process: tryptophan catabolic process (GO:0006569);; Biological Process: response to stress (GO:0006950);; Biological Process: cell death (GO:0008219);; Molecular Function: zinc ion binding (GO:0008270);; Biological Process: response to abiotic stimulus (GO:0009628);; Biological Process: indoleacet…	K00121|1e-136|ath:AT5G43940|HOT5	Alcohol dehydrogenase class-3 OS=Arabidopsis thaliana GN=ADH2 PE=1 SV=2	unknown [Picea sitchensis]
comp227391_c0	2.57959421601228E-08||1.8585110039826E-07	-3.75726		-4.295	down		down	Biological Process: response to reactive oxygen species (GO:0000302);; Biological Process: cell morphogenesis involved in differentiation (GO:0000904);; Molecular Function: catalytic activity (GO:0003824);; Molecular Function: binding (GO:0005488);; Cellular Component: cell wall (GO:0005618);; Cellular Component: nucleus (GO:0005634);; Cellular Component: mitochondrion (GO:0005739);; Biological P…	--	Chitin-binding lectin 1 OS=Solanum tuberosum PE=1 SV=2	PREDICTED: uncharacterized protein LOC101299921 [Fragaria vesca subsp. vesca]
comp234244_c0	4.94118301830326E-10||2.08401270684888E-08	-3.92055		-4.47684	down		down	Cellular Component: endoplasmic reticulum (GO:0005783);; Biological Process: chromatin silencing (GO:0006342);; Biological Process: cell communication (GO:0007154);; Cellular Component: plant-type cell wall (GO:0009505);; Cellular Component: plasmodesma (GO:0009506);; Biological Process: embryo development ending in seed dormancy (GO:0009793);; Biological Process: organ morphogenesis (GO:0009887)…	--	Probable glucan endo-1,3-beta-glucosidase A6 OS=Arabidopsis thaliana GN=A6 PE=2 SV=1	unknown [Picea sitchensis]
comp247342_c0	1.79695201274477E-07||8.23904881830373E-06	-3.88775		-3.94904	down		down	Molecular Function: nucleotide binding (GO:0000166);; Biological Process: cellular process (GO:0009987);; Cellular Component: intracellular organelle (GO:0043229);; Cellular Component: protein complex (GO:0043234);;	--	--	unknown [Picea sitchensis]
comp261047_c0	1.43916632810992E-06||0.00347384223535574	-3.09674		-2.5214	down		down	--	--	--	unknown [Picea sitchensis]
comp290878_c0	0.00607036509824244||0.00263157781279544	-3.94748		-4.27265	down		down	Cellular Component: mitochondrion (GO:0005739);; Biological Process: RNA modification (GO:0009451);; Cellular Component: chloroplast (GO:0009507);; Biological Process: embryo development ending in seed dormancy (GO:0009793);;	--	Pentatricopeptide repeat-containing protein At2g22070 OS=Arabidopsis thaliana GN=PCMP-H41 PE=3 SV=1	unknown [Picea sitchensis]
comp290935_c0	0.000289849264225928||2.24589501003347E-05	-2.44176		-3.46146	down		down	Molecular Function: structural constituent of cell wall (GO:0005199);; Cellular Component: extracellular region (GO:0005576);; Cellular Component: cytosol (GO:0005829);; Biological Process: syncytium formation (GO:0006949);; Cellular Component: plant-type cell wall (GO:0009505);; Cellular Component: plasmodesma (GO:0009506);; Cellular Component: chloroplast (GO:0009507);; Biological Process: plan…	--	Expansin-A7 OS=Oryza sativa subsp. japonica GN=EXPA7 PE=2 SV=1	unknown [Picea sitchensis]
comp291371_c0	0.00504626502707117||0.000808838569365977	-2.20849		-2.88018	down		down	Molecular Function: structural constituent of ribosome (GO:0003735);; Cellular Component: mitochondrion (GO:0005739);; Biological Process: DNA-dependent transcription, elongation (GO:0006354);; Biological Process: translation (GO:0006412);; Cellular Component: large ribosomal subunit (GO:0015934);;	K02926|1e-122|osa:4350797|Os11g0585700	50S ribosomal protein L4 OS=Rhodospirillum rubrum (strain ATCC 11170 / NCIB 8255) GN=rplD PE=3 SV=1	unknown [Picea sitchensis]
comp291377_c0	5.85729190838435E-06||2.38162881166515E-05	-5.06449		-5.19414	down		down	Molecular Function: protein binding (GO:0005515);; Cellular Component: late endosome (GO:0005770);; Cellular Component: cytosol (GO:0005829);; Biological Process: phosphatidylinositol biosynthetic process (GO:0006661);; Biological Process: receptor-mediated endocytosis (GO:0006898);; Biological Process: negative regulation of epidermal growth factor-activated receptor activity (GO:0007175);; Biol…	K00921|5e-67|vvi:100267980|hypothetical protein LOC100267980	1-phosphatidylinositol-3-phosphate 5-kinase FAB1B OS=Arabidopsis thaliana GN=FAB1B PE=2 SV=1	PREDICTED: 1-phosphatidylinositol 3-phosphate 5-kinase-like [Fragaria vesca subsp. vesca]
comp291417_c0	0.00310581513584607||0.000319901568632597	-4.07645		-4.70797	down		down	--	--	Chemocyanin OS=Lilium longiflorum PE=1 SV=1	unknown [Picea sitchensis]
comp291430_c0	0.000588866876945149||1.21401531288923E-05	-2.65939		-3.70881	down		down	--	--	--	PREDICTED: uncharacterized protein LOC101206721 isoform 1 [Cucumis sativus]
comp291456_c0	0.00206826933389193||0.000682256519250801	-2.38818		-2.94414	down		down	Cellular Component: nucleus (GO:0005634);;	--	--	hypothetical protein CARUB_v10006096mg, partial [Capsella rubella]
comp291527_c0	0.000417472286263765||0.000920657244811607	-2.3566		-2.76882	down		down	Molecular Function: protein binding (GO:0005515);; Biological Process: response to stress (GO:0006950);; Biological Process: immune response (GO:0006955);; Biological Process: plant-type cell wall organization (GO:0009664);; Biological Process: regulation of flower development (GO:0009909);; Biological Process: histone modification (GO:0016570);; Biological Process: cell wall macromolecule catabo…	--	LysM domain-containing GPI-anchored protein 1 OS=Arabidopsis thaliana GN=LYM1 PE=1 SV=1	PREDICTED: lysM domain-containing GPI-anchored protein 1 [Vitis vinifera]
comp291539_c0	0.00748819572028858||0.00899553616539639	-1.99336		-2.39544	down		down	Molecular Function: protein kinase activity (GO:0004672);; Molecular Function: protein serine/threonine kinase activity (GO:0004674);; Molecular Function: protein binding (GO:0005515);; Cellular Component: nucleus (GO:0005634);; Cellular Component: plasma membrane (GO:0005886);; Cellular Component: plasmodesma (GO:0009506);; Cellular Component: chloroplast (GO:0009507);; Biological Process: respo…	--	Probable serine/threonine-protein kinase At1g01540 OS=Arabidopsis thaliana GN=At1g01540 PE=1 SV=2	PREDICTED: probable serine/threonine-protein kinase At1g01540-like [Cucumis sativus]
comp291612_c0	5.22988404267899E-05||0.00185008628231487	-4.7533		-4.34878	down		down	Molecular Function: calmodulin binding (GO:0005516);; Cellular Component: plasma membrane (GO:0005886);; Biological Process: lipid transport (GO:0006869);; Molecular Function: lipid binding (GO:0008289);; Biological Process: response to water deprivation (GO:0009414);; Cellular Component: plant-type cell wall (GO:0009505);; Cellular Component: chloroplast thylakoid (GO:0009534);; Biological Proce…	--	Non-specific lipid-transfer protein 2 OS=Lens culinaris PE=1 SV=1	unknown [Picea sitchensis]
comp291707_c0	0.000103675774266287||0.00313682782424274	-3.7374		-3.39923	down		down	--	--	--	unknown [Picea sitchensis]
comp310293_c0	0.00607036509824244||0.00315231772958158	-3.94748		-4.23302	down		down	Molecular Function: ubiquitin-protein ligase activity (GO:0004842);; Molecular Function: tumor necrosis factor receptor binding (GO:0005164);; Cellular Component: peroxisome (GO:0005777);; Cellular Component: cytosol (GO:0005829);; Cellular Component: aggresome (GO:0016235);; Molecular Function: ubiquitin protein ligase binding (GO:0031625);; Biological Process: negative regulation of NF-kappaB t…	K10608|1e-115|ppp:PHYPADRAFT_65174|hypothetical protein	E3 ubiquitin-protein ligase TRIM37 OS=Mus musculus GN=Trim37 PE=2 SV=1	predicted protein [Physcomitrella patens subsp. patens]
comp321677_c0	9.30459164694142E-06||0.00669583979450139	-5.00091		-4.06264	down		down	Cellular Component: cytoplasm (GO:0005737);; Biological Process: phenylpropanoid biosynthetic process (GO:0009699);; Biological Process: trichome morphogenesis (GO:0010090);; Biological Process: cutin biosynthetic process (GO:0010143);; Biological Process: pollen exine formation (GO:0010584);; Molecular Function: transferase activity, transferring acyl groups other than amino-acyl groups (GO:0016…	--	BAHD acyltransferase DCR OS=Arabidopsis thaliana GN=DCR PE=2 SV=1	unknown [Picea sitchensis]
comp321814_c0	1.62903136158299E-05||4.59173870925866E-07	-3.78165		-4.78325	down		down	Molecular Function: sequence-specific DNA binding RNA polymerase II transcription factor activity (GO:0000981);; Molecular Function: DNA binding (GO:0003677);; Molecular Function: protein binding (GO:0005515);; Cellular Component: nucleus (GO:0005634);; Cellular Component: nucleolus (GO:0005730);; Biological Process: regulation of glycolysis (GO:0006110);; Biological Process: transcription, DNA-d…	K09285|1e-104|vvi:100248718|hypothetical protein LOC100248718	AP2-like ethylene-responsive transcription factor At2g41710 OS=Arabidopsis thaliana GN=At2g41710 PE=2 SV=2	PREDICTED: AP2-like ethylene-responsive transcription factor At2g41710-like [Vitis vinifera]
comp323433_c0	0.000189476659416932||0.00586958216635136	-2.88263		-2.64175	down		down	Biological Process: transition metal ion transport (GO:0000041);; Biological Process: two-component signal transduction system (phosphorelay) (GO:0000160);; Cellular Component: nucleus (GO:0005634);; Cellular Component: cytosol (GO:0005829);; Biological Process: DNA-dependent DNA replication (GO:0006261);; Biological Process: double-strand break repair (GO:0006302);; Biological Process: embryo sa…	K14490|1e-65|vvi:100250410|hypothetical protein LOC100250410	Histidine-containing phosphotransfer protein 1 OS=Arabidopsis thaliana GN=AHP1 PE=1 SV=1	unknown [Picea sitchensis]
comp324575_c0	0.00673354073923649||0.00801256853946708	-2.15141		-2.42827	down		down	Molecular Function: transferase activity (GO:0016740);;	--	--	unknown [Picea sitchensis]
comp325991_c0	2.54461118842642E-10||0.000144942368278	-3.98924		-3.09194	down		down	Molecular Function: transporter activity (GO:0005215);; Cellular Component: intracellular (GO:0005622);; Cellular Component: cytoplasm (GO:0005737);; Cellular Component: plasma membrane (GO:0005886);; Biological Process: transport (GO:0006810);; Cellular Component: intracellular membrane-bounded organelle (GO:0043231);;	--	Patellin-4 OS=Arabidopsis thaliana GN=PATL4 PE=1 SV=2	unknown [Picea sitchensis]
comp326267_c0	0||6.69627686633589E-10	-7.96619		-6.87992	down		down	Molecular Function: polygalacturonase activity (GO:0004650);; Molecular Function: protein binding (GO:0005515);; Cellular Component: extracellular region (GO:0005576);; Biological Process: carbohydrate metabolic process (GO:0005975);; Cellular Component: plant-type cell wall (GO:0009505);; Biological Process: plant-type cell wall modification (GO:0009827);; Biological Process: anther dehiscence (…	--	Polygalacturonase At1g48100 OS=Arabidopsis thaliana GN=At1g48100 PE=2 SV=1	PREDICTED: polygalacturonase At1g48100-like [Vitis vinifera]
comp326370_c0	2.33621510248305E-07||0.00874445206736463	-3.40405		-2.38535	down		down	Cellular Component: mitochondrion (GO:0005739);; Cellular Component: photosystem I (GO:0009522);; Cellular Component: photosystem II (GO:0009523);; Cellular Component: chloroplast thylakoid membrane (GO:0009535);; Biological Process: response to blue light (GO:0009637);; Biological Process: photosynthesis, light harvesting (GO:0009765);; Cellular Component: chloroplast envelope (GO:0009941);; Bio…	--	Chlorophyll a-b binding protein 1D (Fragment) OS=Solanum lycopersicum GN=CAB1D PE=3 SV=1	type 1 light-harvesting chlorophyll a/b-binding polypeptide, partial [Pinus palustris]
comp326585_c0	3.32481708831267E-10||0.000137832387085091	-3.88239		-3.0832	down		down	Molecular Function: glucan exo-1,3-beta-glucosidase activity (GO:0004338);; Molecular Function: beta-galactosidase activity (GO:0004565);; Molecular Function: beta-mannosidase activity (GO:0004567);; Cellular Component: mitochondrion (GO:0005739);; Cellular Component: Golgi apparatus (GO:0005794);; Biological Process: carbohydrate metabolic process (GO:0005975);; Molecular Function: zinc ion bind…	--	Beta-glucosidase 1 OS=Oryza sativa subsp. japonica GN=BGLU1 PE=2 SV=1	unknown [Picea sitchensis]
comp326664_c0	1.14327033395867E-07||0.00110600061314858	-3.28898		-2.78514	down		down	--	--	--	unknown [Picea sitchensis]
comp327230_c0	7.34760827082459E-05||0.00155450530608758	-2.91181		-2.83676	down		down	Molecular Function: phosphoprotein phosphatase activity (GO:0004721);; Molecular Function: binding (GO:0005488);; Cellular Component: cytoplasm (GO:0005737);;	--	Probable protein phosphatase 2C 27 OS=Oryza sativa subsp. japonica GN=Os02g0799000 PE=2 SV=1	unknown [Picea sitchensis]
comp327258_c0	8.56258397519127E-11||7.79001863016049E-10	-5.15677		-5.75273	down		down	Biological Process: very long-chain fatty acid metabolic process (GO:0000038);; Biological Process: sulfur amino acid metabolic process (GO:0000096);; Biological Process: polysaccharide biosynthetic process (GO:0000271);; Cellular Component: extracellular region (GO:0005576);; Cellular Component: nucleus (GO:0005634);; Cellular Component: endoplasmic reticulum (GO:0005783);; Biological Process: a…	--	3-ketoacyl-CoA synthase 6 OS=Arabidopsis thaliana GN=CUT1 PE=1 SV=1	3-ketoacyl-CoA synthase 6 [Theobroma cacao]
comp327380_c0	0.00721150810075633||0.00263709072081286	-3.35342		-3.71998	down		down	Biological Process: multicellular organismal development (GO:0007275);; Biological Process: anatomical structure development (GO:0048856);;	--	--	hypothetical protein PRUPE_ppa000019mg [Prunus persica]
comp327425_c0	0.00931216932094692||0.00955471536117214	-2.4991		-2.703	down		down	Molecular Function: structural constituent of ribosome (GO:0003735);; Cellular Component: ribosome (GO:0005840);; Biological Process: translation (GO:0006412);; Molecular Function: rRNA binding (GO:0019843);;	K02990|5e-27|pop:POPTR_262842|hypothetical protein	--	unknown [Picea sitchensis]
comp327457_c0	0.00607036509824244||0.00995362458541604	-3.94748		-3.96926	down		down	--	--	--	PREDICTED: uncharacterized protein LOC101262834 [Solanum lycopersicum]
comp327470_c0	7.99116328664695E-12||5.66868774143359E-12	-5.22936		-6.3256	down		down	Biological Process: MAPK cascade (GO:0000165);; Molecular Function: protein serine/threonine kinase activity (GO:0004674);; Molecular Function: ATP binding (GO:0005524);; Cellular Component: plasma membrane (GO:0005886);; Biological Process: protein phosphorylation (GO:0006468);; Biological Process: response to oxidative stress (GO:0006979);; Cellular Component: plasmodesma (GO:0009506);; Biologi…	--	Probable receptor-like protein kinase At1g80640 OS=Arabidopsis thaliana GN=At1g80640 PE=2 SV=1	unknown [Picea sitchensis]
comp328373_c0	0.000966376925073065||0.000919691878533468	-2.86573		-3.17816	down		down	--	--	--	unknown [Picea sitchensis]
comp328750_c0	0.00564565451419174||5.59438662286471E-05	-3.10003		-4.17187	down		down	Biological Process: pentose-phosphate shunt (GO:0006098);; Biological Process: phosphatidylglycerol biosynthetic process (GO:0006655);; Cellular Component: chloroplast stroma (GO:0009570);; Biological Process: protein transport (GO:0015031);; Biological Process: isopentenyl diphosphate biosynthetic process, mevalonate-independent pathway (GO:0019288);; Biological Process: response to karrikin (GO…	--	Protein LHCP TRANSLOCATION DEFECT OS=Arabidopsis thaliana GN=LTD PE=1 SV=1	hypothetical protein CARUB_v10014674mg [Capsella rubella]
comp329696_c0	1.27122315918271E-06||7.79986028320856E-07	-5.26726		-5.77973	down		down	Molecular Function: auxin:hydrogen symporter activity (GO:0009672);; Biological Process: auxin polar transport (GO:0009926);; Cellular Component: integral to membrane (GO:0016021);; Biological Process: transmembrane transport (GO:0055085);;	K07088|1e-149|rcu:RCOM_0875040|auxin:hydrogen symporter, putative	Uncharacterized transporter YBR287W OS=Saccharomyces cerevisiae (strain ATCC 204508 / S288c) GN=YBR287W PE=1 SV=1	unknown [Picea sitchensis]
comp332325_c0	0||7.21644966006352E-15	-6.17176		-6.96112	down		down	Biological Process: polysaccharide biosynthetic process (GO:0000271);; Molecular Function: copper ion binding (GO:0005507);; Cellular Component: vacuolar membrane (GO:0005774);; Cellular Component: cytosol (GO:0005829);; Molecular Function: L-ascorbate oxidase activity (GO:0008447);; Biological Process: nucleotide biosynthetic process (GO:0009165);; Cellular Component: plant-type cell wall (GO:00…	--	L-ascorbate oxidase homolog OS=Brassica napus GN=Bp10 PE=2 SV=1	unknown [Picea sitchensis]
comp332494_c0	1.38995329690417E-08||6.81650413891788E-09	-4.62132		-5.43071	down		down	Cellular Component: cell wall (GO:0005618);; Biological Process: response to UV (GO:0009411);; Cellular Component: plant-type cell wall (GO:0009505);; Cellular Component: chloroplast (GO:0009507);; Biological Process: flavonoid biosynthetic process (GO:0009813);; Biological Process: pollen tube growth (GO:0009860);; Biological Process: histone phosphorylation (GO:0016572);; Molecular Function: pe…	K01051|0.0|rcu:RCOM_1049330|Pectinesterase PPE8B precursor, putative (EC:3.1.1.11)	Probable pectinesterase 53 OS=Arabidopsis thaliana GN=PME53 PE=2 SV=1	PREDICTED: probable pectinesterase 53-like, partial [Cucumis sativus]
comp332607_c0	3.48678398742752E-06||0.000330642255501501	-3.06829		-2.98482	down		down	Biological Process: tryptophan biosynthetic process (GO:0000162);; Molecular Function: chorismate mutase activity (GO:0004106);; Cellular Component: cytosol (GO:0005829);; Biological Process: glucose catabolic process (GO:0006007);; Biological Process: aromatic amino acid family biosynthetic process (GO:0009073);; Cellular Component: chloroplast (GO:0009507);; Molecular Function: L-ascorbate pero…	K01850|1e-117|osa:4326889|Os01g0764400	Chorismate mutase 1, chloroplastic OS=Arabidopsis thaliana GN=CM1 PE=1 SV=3	PREDICTED: chorismate mutase, chloroplastic-like [Cucumis sativus]
comp332621_c0	1.23730068080086E-07||7.77565911658229E-09	-4.59663		-5.60684	down		down	Molecular Function: transporter activity (GO:0005215);; Cellular Component: vacuole (GO:0005773);; Cellular Component: plasma membrane (GO:0005886);; Biological Process: glycolysis (GO:0006096);; Biological Process: transport (GO:0006810);; Biological Process: calcium ion transport (GO:0006816);; Biological Process: iron ion transport (GO:0006826);; Biological Process: water transport (GO:0006833…	--	Probable aquaporin PIP2-8 OS=Arabidopsis thaliana GN=PIP2-8 PE=1 SV=1	unknown [Picea sitchensis]
comp332626_c0	0.0086046507611528||0.000576589611354983	-2.83113		-3.55816	down		down	--	--	--	Pinus taeda anonymous locus 0_16653_02 genomic sequence
comp332717_c0	0.000309222895881978||0.000145821789366951	-2.54404		-3.14147	down		down	Molecular Function: protein binding (GO:0005515);; Biological Process: transcription, DNA-dependent (GO:0006351);; Biological Process: signal transduction (GO:0007165);; Biological Process: anatomical structure development (GO:0048856);;	--	Putative cyclin-dependent serine/threonine-protein kinase DDB_G0272797/DDB_G0274007 OS=Dictyostelium discoideum GN=DDB_G0272797 PE=3 SV=1	PREDICTED: uncharacterized LOC101207800, partial [Cucumis sativus]
comp332822_c0	2.29353623870665E-08||1.01123477369569E-07	-3.59907		-4.2768	down		down	Cellular Component: extracellular region (GO:0005576);; Cellular Component: endoplasmic reticulum (GO:0005783);; Cellular Component: Golgi apparatus (GO:0005794);; Biological Process: response to UV (GO:0009411);; Cellular Component: plant-type cell wall (GO:0009505);; Cellular Component: chloroplast (GO:0009507);; Biological Process: flavonoid biosynthetic process (GO:0009813);; Biological Proce…	K01051|1e-142|rcu:RCOM_1049330|Pectinesterase PPE8B precursor, putative (EC:3.1.1.11)	Probable pectinesterase 53 OS=Arabidopsis thaliana GN=PME53 PE=2 SV=1	Pectin lyase-like superfamily protein isoform 1 [Theobroma cacao]
comp332967_c0	0.000592480482758284||0.000227793311198154	-2.35223		-3.00485	down		down	Molecular Function: signal transducer activity (GO:0004871);; Cellular Component: late endosome (GO:0005770);; Cellular Component: plasma membrane (GO:0005886);; Biological Process: response to light stimulus (GO:0009416);; Biological Process: response to blue light (GO:0009637);; Biological Process: positive regulation of flower development (GO:0009911);; Biological Process: positive gravitropis…	--	BTB/POZ domain-containing protein At1g30440 OS=Arabidopsis thaliana GN=At1g30440 PE=1 SV=2	hypothetical protein VITISV_002335 [Vitis vinifera]
comp333543_c0	1.10899500674888E-05||2.67878561222012E-07	-4.37011		-5.36695	down		down	Cellular Component: plant-type vacuole (GO:0000325);; Molecular Function: protein binding (GO:0005515);; Cellular Component: vacuolar membrane (GO:0005774);; Cellular Component: plasma membrane (GO:0005886);; Biological Process: anion transport (GO:0006820);; Biological Process: response to stress (GO:0006950);; Cellular Component: plasmodesma (GO:0009506);; Molecular Function: chlorophyll catabo…	--	ABC transporter C family member 8 OS=Arabidopsis thaliana GN=ABCC8 PE=2 SV=3	PREDICTED: ABC transporter C family member 8-like [Vitis vinifera]
comp333613_c0	3.91335883198618E-06||3.98384593308654E-05	-4.17836		-4.2319	down		down	Molecular Function: hydrolase activity, hydrolyzing O-glycosyl compounds (GO:0004553);; Cellular Component: endoplasmic reticulum (GO:0005783);; Biological Process: carbohydrate metabolic process (GO:0005975);; Biological Process: chromatin silencing (GO:0006342);; Biological Process: cell communication (GO:0007154);; Cellular Component: plant-type cell wall (GO:0009505);; Cellular Component: pla…	--	Probable glucan endo-1,3-beta-glucosidase A6 OS=Arabidopsis thaliana GN=A6 PE=2 SV=1	unknown [Picea sitchensis]
comp335047_c0	0.00085888067369233||0.00462342711141195	-3.41852		-3.3166	down		down	Biological Process: post-embryonic development (GO:0009791);; Cellular Component: intracellular membrane-bounded organelle (GO:0043231);; Cellular Component: cytoplasmic part (GO:0044444);; Biological Process: reproductive structure development (GO:0048608);;	--	Pentatricopeptide repeat-containing protein At1g66345, mitochondrial OS=Arabidopsis thaliana GN=At1g66345 PE=1 SV=1	PREDICTED: pentatricopeptide repeat-containing protein At1g66345, mitochondrial-like [Vitis vinifera]
comp335285_c0	0.00688978763188219||0.00167656123509285	-2.87134		-3.34912	down		down	--	--	--	unknown [Picea sitchensis]
comp335957_c0	0.000255409319201427||0.00377883735765716	-2.44238		-2.4944	down		down	--	--	--	unknown [Picea sitchensis]
comp336643_c2	3.13628500527852E-05||0.000803871584040161	-4.82849		-4.52319	down		down	Cellular Component: endosome (GO:0005768);; Cellular Component: Golgi apparatus (GO:0005794);; Cellular Component: trans-Golgi network (GO:0005802);; Biological Process: acetyl-CoA metabolic process (GO:0006084);; Cellular Component: plastid (GO:0009536);; Biological Process: sterol biosynthetic process (GO:0016126);; Biological Process: brassinosteroid biosynthetic process (GO:0016132);; Molecul…	--	--	PREDICTED: DUF246 domain-containing protein At1g04910 [Vitis vinifera]
comp337266_c0	0.000152636892095215||0.00111335452705852	-4.59005		-4.45593	down		down	Cellular Component: plasma membrane (GO:0005886);; Biological Process: drug transmembrane transport (GO:0006855);; Biological Process: purine nucleobase transport (GO:0006863);; Cellular Component: plant-type vacuole membrane (GO:0009705);; Biological Process: proanthocyanidin biosynthetic process (GO:0010023);; Biological Process: maintenance of seed dormancy (GO:0010231);; Molecular Function: d…	--	Protein TRANSPARENT TESTA 12 OS=Arabidopsis thaliana GN=TT12 PE=2 SV=1	predicted protein [Populus trichocarpa]
comp337854_c0	0.000293671012770669||0.000131004498366338	-2.82275		-3.35895	down		down	Molecular Function: copper ion binding (GO:0005507);; Molecular Function: electron carrier activity (GO:0009055);; Cellular Component: chloroplast thylakoid (GO:0009534);; Cellular Component: chloroplast thylakoid membrane (GO:0009535);; Cellular Component: membrane (GO:0016020);; Biological Process: electron transport chain (GO:0022900);; Biological Process: cellular metabolic process (GO:004423…	K02638|1e-55|rcu:RCOM_1599580|Plastocyanin A, chloroplast precursor, putative	Plastocyanin, chloroplastic OS=Spinacia oleracea GN=PETE PE=1 SV=2	unknown [Picea sitchensis]
comp338161_c0	4.23311004781324E-05||0.000169770437049688	-2.73788		-3.08086	down		down	--	--	--	unknown [Picea sitchensis]
comp338475_c0	0.00118887434546122||0.000319901568632597	-4.25058		-4.70797	down		down	Cellular Component: chloroplast thylakoid membrane (GO:0009535);; Cellular Component: chloroplast envelope (GO:0009941);; Biological Process: stomatal complex morphogenesis (GO:0010103);; Biological Process: cysteine biosynthetic process (GO:0019344);; Biological Process: photosynthesis, light reaction (GO:0019684);;	--	Rhodanese-like domain-containing protein 9, chloroplastic OS=Arabidopsis thaliana GN=STR9 PE=2 SV=1	unknown [Picea sitchensis]
comp338557_c0	0.000478572683569212||3.81517441276902E-05	-4.40593		-5.10914	down		down	Molecular Function: sequence-specific DNA binding transcription factor activity (GO:0003700);; Cellular Component: nucleus (GO:0005634);; Biological Process: regulation of transcription, DNA-dependent (GO:0006355);; Biological Process: asymmetric cell division (GO:0008356);; Cellular Component: plastid (GO:0009536);; Biological Process: gravitropism (GO:0009630);; Biological Process: response to …	--	Protein SCARECROW OS=Arabidopsis thaliana GN=SCR PE=1 SV=1	SCARECROW [Pinus sylvestris]
comp338571_c0	0.00310581513584607||0.000370984313096234	-4.07645		-4.67877	down		down	--	--	--	hypothetical protein PRUPE_ppa006439mg [Prunus persica]
comp338894_c0	3.512745649914E-13||2.80558132281783E-09	-5.53197		-5.42606	down		down	Biological Process: cell morphogenesis (GO:0000902);; Molecular Function: protein binding (GO:0005515);; Cellular Component: cell wall (GO:0005618);; Biological Process: transcription from RNA polymerase II promoter (GO:0006366);; Biological Process: response to stress (GO:0006950);; Biological Process: response to abiotic stimulus (GO:0009628);; Biological Process: post-embryonic development (GO…	--	Protodermal factor 1 OS=Arabidopsis thaliana GN=PDF1 PE=2 SV=1	unknown [Picea sitchensis]
comp338921_c0	1.48502663033234E-06||5.94720837253648E-05	-3.0564		-3.22744	down		down	Molecular Function: protein binding (GO:0005515);; Cellular Component: plasma membrane (GO:0005886);; Biological Process: response to heat (GO:0009408);; Biological Process: response to salt stress (GO:0009651);; Biological Process: response to abscisic acid stimulus (GO:0009737);; Biological Process: response to gibberellin stimulus (GO:0009739);; Biological Process: response to hexose stimulus …	--	Gibberellin-regulated protein 14 OS=Arabidopsis thaliana GN=GASA14 PE=1 SV=1	unknown [Picea sitchensis]
comp339084_c0	3.26433358122102E-09||2.23971005075541E-08	-4.20108		-4.78121	down		down	--	--	--	Pinus taeda anonymous locus 2_1534_01 genomic sequence
comp339163_c0	2.01948269218377E-09||6.18458728673943E-10	-3.91076		-5.0666	down		down	Biological Process: response to molecule of bacterial origin (GO:0002237);; Molecular Function: protein kinase activity (GO:0004672);; Molecular Function: protein binding (GO:0005515);; Biological Process: cellular glucan metabolic process (GO:0006073);; Biological Process: cellular protein modification process (GO:0006464);; Biological Process: defense response (GO:0006952);; Biological Process:…	--	Leucine-rich repeat receptor protein kinase EXS OS=Arabidopsis thaliana GN=EXS PE=1 SV=1	PREDICTED: leucine-rich repeat receptor protein kinase EXS-like [Vitis vinifera]
comp339506_c0	0.00932351313888991||0.00135635664373657	-2.00918		-2.71421	down		down	Biological Process: multicellular organismal development (GO:0007275);; Biological Process: RNA interference (GO:0016246);; Molecular Function: hydrolase activity (GO:0016787);; Cellular Component: intracellular membrane-bounded organelle (GO:0043231);; Biological Process: production of small RNA involved in gene silencing by RNA (GO:0070918);; Biological Process: nucleic acid metabolic process (…	K11592|1e-105|vvi:100254311|hypothetical protein LOC100254311	Endoribonuclease Dicer homolog 3a OS=Oryza sativa subsp. japonica GN=DCL3A PE=2 SV=1	PREDICTED: endoribonuclease Dicer homolog 3a-like [Vitis vinifera]
comp340280_c0	7.49041201134615E-05||8.01293071770459E-05	-3.42801		-3.79226	down		down	Cellular Component: mitochondrion (GO:0005739);; Biological Process: post-embryonic development (GO:0009791);; Cellular Component: membrane (GO:0016020);; Cellular Component: intracellular membrane-bounded organelle (GO:0043231);; Cellular Component: cytoplasmic part (GO:0044444);; Biological Process: reproductive structure development (GO:0048608);;	--	Pentatricopeptide repeat-containing protein At1g09900 OS=Arabidopsis thaliana GN=At1g09900 PE=2 SV=1	PREDICTED: pentatricopeptide repeat-containing protein At5g65560-like [Vitis vinifera]
comp340366_c2	0.00310581513584607||0.00263157781279544	-4.07645		-4.27265	down		down	Biological Process: carbohydrate metabolic process (GO:0005975);; Biological Process: phosphate-containing compound metabolic process (GO:0006796);; Biological Process: biosynthetic process (GO:0009058);; Biological Process: cellular component organization (GO:0016043);; Cellular Component: intracellular membrane-bounded organelle (GO:0043231);; Biological Process: cellular macromolecule metaboli…	--	Pentatricopeptide repeat-containing protein At3g06920 OS=Arabidopsis thaliana GN=At3g06920 PE=2 SV=1	predicted protein [Populus trichocarpa]
comp340485_c0	4.04428641553878E-06||2.14983328243878E-05	-3.96002		-4.15137	down		down	--	--	--	unknown [Picea sitchensis]
comp340876_c0	1.15508935749631E-10||4.09521738503615E-05	-4.96306		-3.9097	down		down	Molecular Function: protein kinase activity (GO:0004672);; Molecular Function: protein serine/threonine kinase activity (GO:0004674);; Molecular Function: protein binding (GO:0005515);; Molecular Function: ATP binding (GO:0005524);; Cellular Component: nucleolus (GO:0005730);; Cellular Component: plasma membrane (GO:0005886);; Biological Process: protein phosphorylation (GO:0006468);; Biological …	K08857|0.0|ath:AT3G44200|NEK6	Serine/threonine-protein kinase Nek5 OS=Arabidopsis thaliana GN=NEK5 PE=1 SV=1	AtNEK6 [Arabidopsis thaliana]
comp340965_c2	0.00289273066673512||0.00338750347120764	-3.02181		-3.20514	down		down	Biological Process: aromatic compound biosynthetic process (GO:0019438);; Biological Process: defense response to bacterium (GO:0042742);; Biological Process: primary metabolic process (GO:0044238);; Biological Process: small molecule biosynthetic process (GO:0044283);; Biological Process: innate immune response (GO:0045087);; Biological Process: regulation of cellular process (GO:0050794);;	--	Probable disease resistance protein At5g04720 OS=Arabidopsis thaliana GN=At5g04720 PE=2 SV=1	unknown [Picea sitchensis]
comp341018_c0	1.46087019259333E-07||6.63004742564866E-05	-4.2003		-3.82564	down		down	--	--	--	unknown [Picea sitchensis]
comp341084_c0	4.52366942660376E-05||4.46588635416578E-05	-3.295		-3.72432	down		down	--	--	--	unknown [Picea sitchensis]
comp341138_c0	0.000495365342405685||0.000055414550640398	-2.63262		-3.41557	down		down	Biological Process: re-entry into mitotic cell cycle (GO:0000320);; Molecular Function: RNA polymerase II transcription factor binding (GO:0001085);; Biological Process: epithelial to mesenchymal transition (GO:0001837);; Biological Process: positive regulation of cell-matrix adhesion (GO:0001954);; Molecular Function: p53 binding (GO:0002039);; Molecular Function: protein serine/threonine kinase…	--	Shaggy-related protein kinase gamma OS=Arabidopsis thaliana GN=ASK3 PE=2 SV=1	unknown [Picea sitchensis]
comp341225_c0	0.000999906775671189||2.39163996044178E-05	-2.41237		-3.4647	down		down	Biological Process: regulation of transcription, DNA-dependent (GO:0006355);; Biological Process: regulation of flower development (GO:0009909);; Biological Process: floral meristem determinacy (GO:0010582);; Cellular Component: intracellular organelle (GO:0043229);; Molecular Function: protein heterodimerization activity (GO:0046982);;	--	Zinc finger protein 3 OS=Arabidopsis thaliana GN=ZFP3 PE=2 SV=1	zinc finger protein, putative [Ricinus communis]
comp341381_c0	1.39470046622847E-09||9.35062934515063E-06	-4.28878		-3.83922	down		down	Biological Process: microtubule bundle formation (GO:0001578);; Molecular Function: iron ion binding (GO:0005506);; Cellular Component: extracellular region (GO:0005576);; Cellular Component: endoplasmic reticulum membrane (GO:0005789);; Biological Process: steroid biosynthetic process (GO:0006694);; Molecular Function: electron carrier activity (GO:0009055);; Biological Process: response to UV (…	K09843|0.0|ath:AT4G19230|CYP707A1	Abscisic acid 8&apos;-hydroxylase 1 OS=Arabidopsis thaliana GN=CYP707A1 PE=2 SV=1	hypodontia, autosomal recessive (2) [Vitis vinifera]
comp341449_c0	0.00962890746003531||0.00305132954428478	-3.29768		-3.68889	down		down	Biological Process: maltose metabolic process (GO:0000023);; Cellular Component: mitochondrion (GO:0005739);; Biological Process: pentose-phosphate shunt (GO:0006098);; Biological Process: rRNA processing (GO:0006364);; Biological Process: unsaturated fatty acid biosynthetic process (GO:0006636);; Cellular Component: chloroplast thylakoid membrane (GO:0009535);; Biological Process: response to bl…	--	Calcium sensing receptor, chloroplastic OS=Arabidopsis thaliana GN=CAS PE=1 SV=1	extracellular calcium sensing receptor [Pinus massoniana]
comp341456_c0	4.48600861679971E-07||0.000194142148878806	-3.7842		-3.40819	down		down	Biological Process: icosanoid metabolic process (GO:0006690);; Molecular Function: steroid hydroxylase activity (GO:0008395);; Biological Process: response to light stimulus (GO:0009416);; Cellular Component: plasmodesma (GO:0009506);; Biological Process: response to auxin stimulus (GO:0009733);; Biological Process: response to brassinosteroid stimulus (GO:0009741);; Biological Process: brassinos…	--	Cytochrome P450 734A1 OS=Arabidopsis thaliana GN=CYP734A1 PE=2 SV=1	unknown [Picea sitchensis]
comp341767_c1	0.000468607560820677||0.000191302299163421	-2.43257		-3.18175	down		down	Biological Process: polysaccharide biosynthetic process (GO:0000271);; Biological Process: cell fate specification (GO:0001708);; Molecular Function: DNA binding (GO:0003677);; Molecular Function: sequence-specific DNA binding transcription factor activity (GO:0003700);; Molecular Function: acid phosphatase activity (GO:0003993);; Molecular Function: protein serine/threonine phosphatase activity …	--	Auxin-responsive protein IAA27 OS=Arabidopsis thaliana GN=IAA27 PE=1 SV=1	unknown [Picea sitchensis]
comp341822_c0	1.02432728965596E-09||1.78650262361302E-08	-3.93017		-4.54454	down		down	Molecular Function: fatty acid binding (GO:0005504);; Molecular Function: zinc ion binding (GO:0008270);; Biological Process: systemic acquired resistance, salicylic acid mediated signaling pathway (GO:0009862);;	--	Putative lipid-transfer protein DIR1 OS=Arabidopsis thaliana GN=DIR1 PE=1 SV=1	unknown [Picea sitchensis]
comp341828_c0	5.96983971257181E-06||0.000238143906222565	-2.87992		-2.98976	down		down	--	--	--	PREDICTED: uncharacterized protein LOC101755134 [Setaria italica]
comp341837_c0	0.000644719292190232||0.00185008628231487	-4.35599		-4.34878	down		down	Molecular Function: protein binding (GO:0005515);; Cellular Component: extracellular region (GO:0005576);; Cellular Component: plasma membrane (GO:0005886);; Biological Process: response to heat (GO:0009408);; Biological Process: response to salt stress (GO:0009651);; Biological Process: response to abscisic acid stimulus (GO:0009737);; Biological Process: response to gibberellin stimulus (GO:000…	--	Snakin-2 OS=Solanum tuberosum GN=SN2 PE=1 SV=1	predicted protein [Populus trichocarpa]
comp341991_c0	1.06995364512752E-06||1.07869594145882E-06	-3.1091		-3.87317	down		down	Cellular Component: extracellular region (GO:0005576);; Cellular Component: plasma membrane (GO:0005886);; Biological Process: cellular process (GO:0009987);; Cellular Component: anchored to membrane (GO:0031225);; Biological Process: macromolecule metabolic process (GO:0043170);; Cellular Component: intracellular membrane-bounded organelle (GO:0043231);; Biological Process: primary metabolic pro…	--	Lysine-rich arabinogalactan protein 18 OS=Arabidopsis thaliana GN=AGP18 PE=2 SV=1	unknown [Picea sitchensis]
comp341991_c1	1.68488554275203E-06||7.78731342243599E-06	-3.20514		-3.64604	down		down	--	--	--	unknown [Picea sitchensis]
comp342427_c0	0.00118887434546122||0.00551966129599168	-4.25058		-4.10716	down		down	Cellular Component: mitochondrion (GO:0005739);; Biological Process: embryo development ending in seed dormancy (GO:0009793);; Biological Process: phloem or xylem histogenesis (GO:0010087);; Biological Process: sugar mediated signaling pathway (GO:0010182);; Biological Process: leaf vascular tissue pattern formation (GO:0010305);; Biological Process: cotyledon vascular tissue pattern formation (G…	--	Pentatricopeptide repeat-containing protein At4g02750 OS=Arabidopsis thaliana GN=PCMP-H24 PE=3 SV=1	unknown [Picea sitchensis]
comp342483_c0	5.68084690399928E-09||5.19912197938233E-06	-3.79466		-3.6983	down		down	Molecular Function: dimethylallyltranstransferase activity (GO:0004161);; Molecular Function: farnesyltranstransferase activity (GO:0004311);; Molecular Function: geranyltranstransferase activity (GO:0004337);; Cellular Component: mitochondrion (GO:0005739);; Cellular Component: endoplasmic reticulum (GO:0005783);; Biological Process: ubiquinone biosynthetic process (GO:0006744);; Biological Proc…	K13789|1e-151|ppp:PHYPADRAFT_88295|hypothetical protein	Geranylgeranyl pyrophosphate synthase, chloroplastic/chromoplastic OS=Sinapis alba GN=GGPS1 PE=1 SV=1	unknown [Picea sitchensis]
comp342774_c0	0.00138510090326049||0.00257899354622082	-3.00124		-3.1378	down		down	Cellular Component: mitochondrion (GO:0005739);; Biological Process: metabolic process (GO:0008152);; Biological Process: post-embryonic development (GO:0009791);; Biological Process: reproductive structure development (GO:0048608);;	--	Pentatricopeptide repeat-containing protein At5g18390, mitochondrial OS=Arabidopsis thaliana GN=At5g18390 PE=2 SV=2	PREDICTED: pentatricopeptide repeat-containing protein At5g18390, mitochondrial-like [Solanum lycopersicum]
comp342965_c0	0.00085888067369233||0.00406711566332207	-3.41852		-3.34413	down		down	Molecular Function: protein binding (GO:0005515);; Cellular Component: cytoplasm (GO:0005737);; Cellular Component: intracellular membrane-bounded organelle (GO:0043231);;	--	F-box/kelch-repeat protein At5g26960 OS=Arabidopsis thaliana GN=At5g26960 PE=2 SV=1	predicted protein [Physcomitrella patens subsp. patens]
comp343090_c0	0.00721778485998614||0.00218625082202073	-2.6238		-3.07978	down		down	Biological Process: mRNA splicing, via spliceosome (GO:0000398);; Biological Process: mitochondrial RNA processing (GO:0000963);; Molecular Function: endonuclease activity (GO:0004519);; Cellular Component: mitochondrion (GO:0005739);; Biological Process: response to light stimulus (GO:0009416);; Cellular Component: chloroplast (GO:0009507);; Biological Process: chloroplast organization (GO:00096…	--	Putative pentatricopeptide repeat-containing protein At3g49142 OS=Arabidopsis thaliana GN=PCMP-H77 PE=3 SV=1	unknown [Picea sitchensis]
comp343143_c0	3.31720747992481E-06||3.32408571779297E-07	-4.1993		-5.0273	down		down	--	--	Probable E3 ubiquitin ligase SUD1 OS=Arabidopsis thaliana GN=SUD1 PE=1 SV=1	PREDICTED: uncharacterized protein LOC100250124 [Vitis vinifera]
comp343165_c0	6.8720298940228E-07||7.80282183310277E-09	-5.34614		-6.50892	down		down	Molecular Function: protein binding (GO:0005515);; Cellular Component: cytoplasm (GO:0005737);; Cellular Component: plasma membrane (GO:0005886);; Biological Process: cell-cell signaling (GO:0007267);; Molecular Function: galacturonate binding (GO:0048032);;	--	Uncharacterized protein At3g61260 OS=Arabidopsis thaliana GN=At3g61260 PE=1 SV=1	unknown [Picea sitchensis]
comp343210_c0	6.84480787427333E-06||0.000113685576546119	-2.88694		-3.11981	down		down	--	--	Saimiri transformation-associated protein OS=Saimiriine herpesvirus 2 (strain 488) PE=4 SV=1	unknown [Picea sitchensis]
comp343304_c0	2.22044604925031E-15||1.32253393347881E-07	-5.04023		-4.18765	down		down	Biological Process: lipid transport (GO:0006869);; Molecular Function: lipid binding (GO:0008289);; Biological Process: response to wounding (GO:0009611);; Biological Process: response to ethylene stimulus (GO:0009723);; Biological Process: response to salicylic acid stimulus (GO:0009751);; Cellular Component: cytoplasmic membrane-bounded vesicle (GO:0016023);; Biological Process: response to hyd…	--	Non-specific lipid-transfer protein 4.1 OS=Hordeum vulgare GN=LTP4.1 PE=1 SV=1	unknown [Picea sitchensis]
comp343394_c0	0.000769899877002378||0.00450533114024843	-2.31574		-2.4637	down		down	Molecular Function: monooxygenase activity (GO:0004497);; Biological Process: plant-type hypersensitive response (GO:0009626);; Biological Process: systemic acquired resistance (GO:0009627);; Biological Process: defense response signaling pathway, resistance gene-dependent (GO:0009870);; Biological Process: defense response signaling pathway, resistance gene-independent (GO:0010204);; Cellular Co…	--	Probable flavin-containing monooxygenase 1 OS=Arabidopsis thaliana GN=FMO1 PE=2 SV=1	PREDICTED: probable flavin-containing monooxygenase 1-like [Vitis vinifera]
comp343546_c0	1.12154507903028E-10||9.60279750050752E-07	-4.74421		-4.35623	down		down	Biological Process: rRNA processing (GO:0006364);; Cellular Component: chloroplast thylakoid membrane (GO:0009535);; Cellular Component: photosystem I reaction center (GO:0009538);; Biological Process: plastid organization (GO:0009657);; Cellular Component: chloroplast envelope (GO:0009941);; Biological Process: photosystem II assembly (GO:0010207);; Cellular Component: plastoglobule (GO:0010287)…	K02699|1e-103|rcu:RCOM_1628230|Photosystem I reaction center subunit XI, chloroplast precursor, putative	Photosystem I reaction center subunit XI, chloroplastic OS=Cucumis sativus GN=PSAL PE=2 SV=1	unknown [Picea sitchensis]
comp343595_c0	3.66589716038757E-06||1.74766661242831E-06	-3.20951		-3.94775	down		down	Biological Process: metal ion transport (GO:0030001);; Molecular Function: metal ion binding (GO:0046872);;	--	--	unknown [Picea sitchensis]
comp343667_c0	9.60659269533259E-06||7.83653986078381E-05	-3.49333		-3.62684	down		down	Cellular Component: endosome (GO:0005768);; Cellular Component: vacuolar membrane (GO:0005774);; Cellular Component: Golgi apparatus (GO:0005794);; Cellular Component: trans-Golgi network (GO:0005802);; Biological Process: response to stress (GO:0006950);; Molecular Function: S-adenosylmethionine-dependent methyltransferase activity (GO:0008757);; Cellular Component: plant-type cell wall (GO:0009…	--	Probable methyltransferase PMT17 OS=Arabidopsis thaliana GN=At4g10440 PE=3 SV=1	unknown [Picea sitchensis]
comp343740_c0	2.86151633499543E-08||2.91238833050045E-09	-4.02603		-5.12654	down		down	Biological Process: polysaccharide biosynthetic process (GO:0000271);; Cellular Component: extracellular region (GO:0005576);; Biological Process: pattern specification process (GO:0007389);; Biological Process: regulation of cell size (GO:0008361);; Biological Process: defense response, incompatible interaction (GO:0009814);; Biological Process: plant-type cell wall modification (GO:0009827);; B…	K01728|0.0|pop:POPTR_547984|hypothetical protein	Probable pectate lyase 15 OS=Arabidopsis thaliana GN=At4g13710 PE=2 SV=1	unknown [Picea sitchensis]
comp343754_c0	0.00107627388637554||0.00172187179249417	-3.38234		-3.52339	down		down	Biological Process: rRNA processing (GO:0006364);; Biological Process: tRNA metabolic process (GO:0006399);; Biological Process: phosphatidylglycerol biosynthetic process (GO:0006655);; Cellular Component: chloroplast (GO:0009507);; Cellular Component: plastid chromosome (GO:0009508);; Biological Process: chloroplast organization (GO:0009658);; Biological Process: stomatal complex morphogenesis (…	--	Ribulose-1,5 bisphosphate carboxylase/oxygenase large subunit N-methyltransferase, chloroplastic OS=Nicotiana tabacum GN=RBCMT PE=2 SV=1	conserved hypothetical protein [Ricinus communis]
comp343830_c1	1.46416212487566E-12||4.28417157305461E-09	-4.50889		-4.72486	down		down	--	--	--	unknown [Picea sitchensis]
comp344078_c0	9.97715933204191E-08||0.000160884095920411	-4.12397		-3.57282	down		down	Cellular Component: endoplasmic reticulum (GO:0005783);; Biological Process: sphingolipid metabolic process (GO:0006665);; Biological Process: metabolic process (GO:0008152);; Biological Process: steroid metabolic process (GO:0008202);; Biological Process: lipid biosynthetic process (GO:0008610);; Cellular Component: membrane (GO:0016020);; Molecular Function: oxidoreductase activity, acting on t…	--	3-ketodihydrosphingosine reductase OS=Mus musculus GN=Kdsr PE=2 SV=1	unknown [Picea sitchensis]
comp344133_c0	0.00381967458968047||0.000173239711239725	-2.27934		-3.1765	down		down	Molecular Function: iron ion binding (GO:0005506);; Molecular Function: protein binding (GO:0005515);; Cellular Component: endoplasmic reticulum (GO:0005783);; Molecular Function: electron carrier activity (GO:0009055);; Biological Process: suberin biosynthetic process (GO:0010345);; Cellular Component: membrane (GO:0016020);; Molecular Function: alkane 1-monooxygenase activity (GO:0018685);; Mol…	--	Cytochrome P450 704C1 OS=Pinus taeda GN=CYP704C1 PE=2 SV=1	unknown [Picea sitchensis]
comp344166_c0	0.000549820592537276||0.00361034012606076	-2.34015		-2.50291	down		down	Molecular Function: transporter activity (GO:0005215);; Molecular Function: protein binding (GO:0005515);; Cellular Component: nucleus (GO:0005634);; Cellular Component: endosome (GO:0005768);; Biological Process: calcium ion transport (GO:0006816);; Biological Process: intracellular protein transport (GO:0006886);; Biological Process: Golgi organization (GO:0007030);; Biological Process: vacuole…	--	Vacuolar protein sorting-associated protein 11 homolog OS=Dictyostelium discoideum GN=vps11 PE=3 SV=1	PREDICTED: vacuolar protein sorting-associated protein 11 homolog [Vitis vinifera]
comp344214_c0	1.86046770426218E-05||0.000181517965930134	-2.78535		-3.04541	down		down	--	--	--	PREDICTED: uncharacterized LOC101213573 [Cucumis sativus]
comp344283_c0	0.000007370824421149||2.01863150739445E-06	-5.03305		-5.62161	down		down	Cellular Component: extracellular region (GO:0005576);; Biological Process: anatomical structure morphogenesis (GO:0009653);; Biological Process: tissue development (GO:0009888);; Biological Process: regulation of gene expression (GO:0010468);; Biological Process: organ development (GO:0048513);; Biological Process: negative regulation of biological process (GO:0048519);; Biological Process: regu…	--	Transcription factor EMB1444 OS=Arabidopsis thaliana GN=EMB1444 PE=2 SV=1	predicted protein [Physcomitrella patens subsp. patens]
comp344317_c0	0.00942378007460298||0.000744762293937384	-1.9353		-2.80373	down		down	Cellular Component: plasmodesma (GO:0009506);; Biological Process: anatomical structure morphogenesis (GO:0009653);; Biological Process: epidermal cell differentiation (GO:0009913);; Biological Process: regulation of gene expression (GO:0010468);; Biological Process: histone modification (GO:0016570);; Cellular Component: PcG protein complex (GO:0031519);; Molecular Function: methylated histone r…	--	VIN3-like protein 2 OS=Arabidopsis thaliana GN=VIL2 PE=1 SV=1	PREDICTED: protein VERNALIZATION INSENSITIVE 3-like [Vitis vinifera]
comp344336_c0	5.48965127689094E-07||1.06401175037352E-06	-3.14671		-3.86237	down		down	Molecular Function: protein serine/threonine kinase activity (GO:0004674);; Molecular Function: ATP binding (GO:0005524);; Cellular Component: cytosol (GO:0005829);; Cellular Component: plasma membrane (GO:0005886);; Biological Process: polysaccharide metabolic process (GO:0005976);; Biological Process: protein phosphorylation (GO:0006468);; Biological Process: transmembrane receptor protein tyro…	--	Probable inactive leucine-rich repeat receptor-like protein kinase At1g66830 OS=Arabidopsis thaliana GN=At1g66830 PE=1 SV=1	PREDICTED: probable inactive leucine-rich repeat receptor-like protein kinase At1g66830-like [Vitis vinifera]
comp344361_c0	1.47659662275146E-14||7.14108416843828E-09	-6.58815		-5.92912	down		down	Biological Process: response to superoxide (GO:0000303);; Biological Process: in utero embryonic development (GO:0001701);; Molecular Function: GTPase activity (GO:0003924);; Molecular Function: copper-exporting ATPase activity (GO:0004008);; Molecular Function: copper ion binding (GO:0005507);; Molecular Function: ATP binding (GO:0005524);; Molecular Function: GTP binding (GO:0005525);; Cellular…	K01533|1e-173|pop:POPTR_547880|heavy metal ATPase	Probable copper-transporting ATPase HMA5 OS=Arabidopsis thaliana GN=HMA5 PE=1 SV=2	unnamed protein product [Vitis vinifera]
comp344376_c0	0.000577569012055079||0.00364475758842497	-2.72799		-2.73885	down		down	Cellular Component: extracellular region (GO:0005576);; Cellular Component: vacuole (GO:0005773);; Molecular Function: primary amine oxidase activity (GO:0008131);; Biological Process: jasmonic acid metabolic process (GO:0009694);; Biological Process: response to jasmonic acid stimulus (GO:0009753);; Biological Process: cytokinin catabolic process (GO:0009823);; Biological Process: xylem developm…	--	Cytokinin dehydrogenase 3 OS=Oryza sativa subsp. japonica GN=CKX3 PE=2 SV=1	PREDICTED: cytokinin dehydrogenase 3-like [Brachypodium distachyon]
comp344454_c0	4.19506926990776E-05||5.66057043638324E-06	-3.39363		-4.14616	down		down	Molecular Function: nucleotide binding (GO:0000166);;	--	--	PREDICTED: uncharacterized protein LOC100246258 [Vitis vinifera]
comp344512_c0	4.64749839168555E-07||0.00883624300880526	-3.21089		-2.33531	down		down	Biological Process: polysaccharide biosynthetic process (GO:0000271);; Cellular Component: extracellular region (GO:0005576);; Biological Process: pattern specification process (GO:0007389);; Biological Process: regulation of cell size (GO:0008361);; Biological Process: defense response, incompatible interaction (GO:0009814);; Biological Process: auxin polar transport (GO:0009926);; Biological Pr…	K01728|0.0|rcu:RCOM_1083020|Pectate lyase precursor, putative (EC:4.2.2.2)	Probable pectate lyase 22 OS=Arabidopsis thaliana GN=At5g63180 PE=2 SV=1	unknown [Picea sitchensis]
comp344519_c0	2.43236334396268E-06||0.00902457313766214	-3.04918		-2.33734	down		down	--	--	--	unknown [Picea sitchensis]
comp344596_c0	0.000491938999619967||0.0030721424233745	-2.39446		-2.66493	down		down	Cellular Component: nucleus (GO:0005634);; Cellular Component: endoplasmic reticulum (GO:0005783);; Biological Process: lipid metabolic process (GO:0006629);; Biological Process: unsaturated fatty acid biosynthetic process (GO:0006636);; Biological Process: response to temperature stimulus (GO:0009266);; Cellular Component: chloroplast envelope (GO:0009941);; Molecular Function: oxidoreductase ac…	K10256|0.0|rcu:RCOM_0503360|omega-6 desaturase, endoplasmic reticulum (EC:1.14.99.33)	Omega-6 fatty acid desaturase, endoplasmic reticulum isozyme 1 OS=Glycine max GN=FAD2-1 PE=2 SV=1	unknown [Picea sitchensis]
comp344702_c0	0.000357054733512996||6.49160113719294E-06	-4.45421		-5.42268	down		down	--	--	--	predicted protein [Populus trichocarpa]
comp344764_c0	8.22527601584966E-11||1.06033922608884E-06	-4.52615		-4.15455	down		down	Biological Process: polysaccharide biosynthetic process (GO:0000271);; Cellular Component: extracellular region (GO:0005576);; Cellular Component: cell wall (GO:0005618);; Cellular Component: Golgi apparatus (GO:0005794);; Biological Process: cellular glucan metabolic process (GO:0006073);; Biological Process: pattern specification process (GO:0007389);; Biological Process: regulation of cell siz…	K08235|1e-141|pop:POPTR_718004|hypothetical protein	Probable xyloglucan endotransglucosylase/hydrolase protein 7 OS=Arabidopsis thaliana GN=XTH7 PE=2 SV=2	xyloglucan endotransglucosylase/hydrolase [Tagetes patula]
comp344782_c0	7.05764285902077E-08||7.49587009973851E-06	-3.55492		-3.65353	down		down	--	--	--	hypothetical protein ARALYDRAFT_329795 [Arabidopsis lyrata subsp. lyrata]
comp344823_c0	0.00607036509824244||0.00315231772958158	-3.94748		-4.23302	down		down	--	--	--	disease resistance gene [Pinus sylvestris]
comp344894_c0	0.00933404853200726||0.00642247763594395	-2.09925		-2.47346	down		down	--	--	--	unknown [Picea sitchensis]
comp344936_c0	0.00656064917924903||0.00263387792305603	-2.00373		-2.56281	down		down	Molecular Function: protein binding (GO:0005515);; Biological Process: trichome morphogenesis (GO:0010090);; Cellular Component: microtubule cytoskeleton (GO:0015630);; Cellular Component: cytoplasmic part (GO:0044444);; Biological Process: root development (GO:0048364);;	--	Protein ABIL1 OS=Arabidopsis thaliana GN=ABIL1 PE=1 SV=1	unknown [Picea sitchensis]
comp344959_c0	4.52531345729312E-11||2.06099980637475E-07	-5.0574		-4.77435	down		down	Molecular Function: DNA binding (GO:0003677);; Molecular Function: sequence-specific DNA binding transcription factor activity (GO:0003700);; Cellular Component: nucleus (GO:0005634);; Biological Process: regulation of transcription, DNA-dependent (GO:0006355);; Biological Process: response to xenobiotic stimulus (GO:0009410);; Biological Process: photomorphogenesis (GO:0009640);; Biological Proc…	--	Transcription factor SCREAM2 OS=Arabidopsis thaliana GN=SCRM2 PE=1 SV=1	Pinus taeda anonymous locus 0_13670_01 genomic sequence
comp345013_c0	0.00706343557682965||0.00407482119940994	-2.15572		-2.57277	down		down	Molecular Function: protein binding (GO:0005515);; Cellular Component: plasma membrane (GO:0005886);; Biological Process: proteolysis (GO:0006508);; Molecular Function: peptidase activity (GO:0008233);;	--	Alpha/beta hydrolase domain-containing protein 17C OS=Danio rerio GN=abhd17c PE=2 SV=1	hypothetical protein SORBIDRAFT_07g004120 [Sorghum bicolor]
comp345129_c0	1.75072266683785E-07||4.62576962401151E-07	-3.49846		-4.11827	down		down	--	--	Chemocyanin OS=Lilium longiflorum PE=1 SV=1	unknown [Picea sitchensis]
comp345183_c0	0.00564565451419174||0.000865483655501653	-3.10003		-3.66109	down		down	Biological Process: defense response to insect (GO:0002213);; Molecular Function: acid phosphatase activity (GO:0003993);; Cellular Component: vacuole (GO:0005773);; Biological Process: response to oxidative stress (GO:0006979);; Biological Process: response to wounding (GO:0009611);; Molecular Function: hydrolase activity (GO:0016787);; Cellular Component: cytosolic ribosome (GO:0022626);; Biolo…	--	Acid phosphatase 1 OS=Solanum lycopersicum GN=APS1 PE=2 SV=1	PREDICTED: acid phosphatase 1-like [Cucumis sativus]
comp345210_c1	0.000258612687933479||0.000467901555604389	-2.98796		-3.24821	down		down	--	--	Ring-infected erythrocyte surface antigen (Fragment) OS=Plasmodium falciparum (isolate Palo Alto / Uganda) GN=RESA PE=3 SV=1	--
comp345233_c0	4.9960036108132E-15||5.18474152499948E-14	-7.34429		-8.24641	down		down	--	--	--	PREDICTED: uncharacterized protein LOC100256307 [Vitis vinifera]
comp345297_c0	2.20157225783169E-12||1.24318391581113E-07	-6.75177		-6.07694	down		down	--	--	--	conserved hypothetical protein [Ricinus communis]
comp345526_c0	0.000441205208820405||0.000761083978116917	-2.40907		-2.80106	down		down	Biological Process: pattern specification process (GO:0007389);; Biological Process: post-embryonic morphogenesis (GO:0009886);; Biological Process: organ morphogenesis (GO:0009887);; Biological Process: floral organ development (GO:0048437);; Biological Process: floral whorl development (GO:0048438);; Biological Process: regulation of biological process (GO:0050789);;	--	Trihelix transcription factor GTL1 OS=Arabidopsis thaliana GN=GTL1 PE=1 SV=2	predicted protein [Physcomitrella patens subsp. patens]
comp345703_c0	7.7715611723761E-16||2.46469511466785E-14	-5.15368		-6.41062	down		down	Biological Process: developmental process involved in reproduction (GO:0003006);; Molecular Function: peroxidase activity (GO:0004601);; Molecular Function: binding (GO:0005488);; Cellular Component: extracellular region (GO:0005576);; Cellular Component: vacuole (GO:0005773);; Cellular Component: cytosol (GO:0005829);; Biological Process: response to oxidative stress (GO:0006979);; Cellular Comp…	K00430|0.0|vvi:100241814|hypothetical protein LOC100241814	Peroxidase 42 OS=Arabidopsis thaliana GN=PER42 PE=1 SV=2	unknown [Picea sitchensis]
comp345717_c0	3.04941485185228E-06||7.24529213499414E-05	-2.95613		-3.19006	down		down	Biological Process: microtubule cytoskeleton organization (GO:0000226);; Biological Process: cytokinesis by cell plate formation (GO:0000911);; Molecular Function: hydrolase activity, hydrolyzing O-glycosyl compounds (GO:0004553);; Cellular Component: endoplasmic reticulum (GO:0005783);; Biological Process: carbohydrate metabolic process (GO:0005975);; Biological Process: DNA methylation (GO:0006…	--	Glucan endo-1,3-beta-glucosidase 13 OS=Arabidopsis thaliana GN=At5g56590 PE=1 SV=1	O-Glycosyl hydrolases family 17 protein isoform 1 [Theobroma cacao]
comp345760_c0	2.86780584590751E-06||0.000201228749279525	-4.54786		-4.23231	down		down	--	--	--	unknown [Picea sitchensis]
comp345772_c0	2.03899642481353E-06||0.00136256427403114	-4.26037		-3.57076	down		down	Biological Process: transition metal ion transport (GO:0000041);; Cellular Component: extracellular region (GO:0005576);; Cellular Component: Golgi apparatus (GO:0005794);; Cellular Component: plasma membrane (GO:0005886);; Biological Process: microtubule nucleation (GO:0007020);; Biological Process: aging (GO:0007568);; Biological Process: regulation of cell size (GO:0008361);; Biological Proces…	--	Tetraspanin-8 OS=Arabidopsis thaliana GN=TET8 PE=2 SV=1	unknown [Picea sitchensis]
comp345877_c0	1.18004150895246E-09||1.32825542120685E-07	-4.25878		-4.47656	down		down	Biological Process: rRNA processing (GO:0006364);; Cellular Component: PSII associated light-harvesting complex II (GO:0009517);; Cellular Component: chloroplast stromal thylakoid (GO:0009533);; Biological Process: response to blue light (GO:0009637);; Biological Process: response to high light intensity (GO:0009644);; Biological Process: response to sucrose stimulus (GO:0009744);; Biological Pro…	K08916|1e-158|rcu:RCOM_0868050|chlorophyll A/B binding protein, putative	Chlorophyll a-b binding protein CP26, chloroplastic OS=Arabidopsis thaliana GN=LHCB5 PE=2 SV=1	Lhcb5 protein [Pinus sylvestris]
comp346053_c0	0.00125749477067327||0.000214313551629708	-3.15806		-3.74369	down		down	Molecular Function: binding (GO:0005488);; Cellular Component: extracellular region (GO:0005576);; Cellular Component: cytoplasmic membrane-bounded vesicle (GO:0016023);; Biological Process: virus-host interaction (GO:0019048);; Biological Process: regulation of nucleobase-containing compound metabolic process (GO:0019219);; Biological Process: antibacterial humoral response (GO:0019731);; Biolog…	--	Glycine-rich cell wall structural protein 1 OS=Petunia hybrida GN=GRP-1 PE=1 SV=1	predicted protein [Hordeum vulgare subsp. vulgare]
comp346132_c0	0.00149210547354572||0.00244206881382736	-2.23359		-2.58251	down		down	Biological Process: transition metal ion transport (GO:0000041);; Biological Process: cell fate specification (GO:0001708);; Cellular Component: nucleus (GO:0005634);; Biological Process: defense response (GO:0006952);; Biological Process: organelle organization (GO:0006996);; Biological Process: response to cold (GO:0009409);; Biological Process: response to salt stress (GO:0009651);; Biological…	--	Transcription factor SCREAM2 OS=Arabidopsis thaliana GN=SCRM2 PE=1 SV=1	predicted protein [Physcomitrella patens subsp. patens]
comp346163_c0	2.50217069286407E-10||2.4458071457012E-08	-6.26204		-6.33266	down		down	Biological Process: MAPK cascade (GO:0000165);; Cellular Component: cell wall (GO:0005618);; Biological Process: protein targeting to membrane (GO:0006612);; Biological Process: response to water deprivation (GO:0009414);; Biological Process: detection of biotic stimulus (GO:0009595);; Biological Process: salicylic acid biosynthetic process (GO:0009697);; Biological Process: systemic acquired res…	--	Pathogenesis-related protein PR-1 OS=Medicago truncatula GN=PR-1 PE=2 SV=1	Cysteine-rich secretory protein LCCL domain-containing [Medicago truncatula]
comp346178_c0	0.00496742889756074||5.88362496592998E-05	-2.10155		-3.26025	down		down	--	--	--	hypothetical protein SELMODRAFT_410819 [Selaginella moellendorffii]
comp346233_c0	0.0004512770300934||0.00953137035141882	-2.42922		-2.49497	down		down	Molecular Function: protein binding (GO:0005515);; Biological Process: response to temperature stimulus (GO:0009266);; Biological Process: response to heat (GO:0009408);; Biological Process: response to cold (GO:0009409);; Biological Process: cellular response to stress (GO:0033554);; Biological Process: response to chemical stimulus (GO:0042221);; Cellular Component: intracellular membrane-bound…	--	BAG family molecular chaperone regulator 7 OS=Arabidopsis thaliana GN=BAG7 PE=1 SV=1	unknown [Picea sitchensis]
comp346277_c0	0.000116313957020164||0.00556919043698967	-2.91172		-2.62671	down		down	Cellular Component: extracellular region (GO:0005576);; Cellular Component: cell wall (GO:0005618);; Biological Process: polyamine catabolic process (GO:0006598);; Cellular Component: chloroplast (GO:0009507);; Biological Process: systemic acquired resistance (GO:0009627);; Biological Process: lignan biosynthetic process (GO:0009807);; Biological Process: actin filament-based movement (GO:0030048…	--	Dirigent protein 19 OS=Arabidopsis thaliana GN=DIR19 PE=2 SV=1	dirigent-like protein pDIR10 [Picea glauca]
comp346396_c0	0.00432873518301224||0.000370984313096234	-4.01341		-4.67877	down		down	Molecular Function: polygalacturonase activity (GO:0004650);; Cellular Component: extracellular region (GO:0005576);; Cellular Component: plant-type cell wall (GO:0009505);; Biological Process: cell wall modification involved in abscission (GO:0009830);; Biological Process: pollen tube growth (GO:0009860);; Biological Process: organ morphogenesis (GO:0009887);; Biological Process: tissue developm…	--	Probable polygalacturonase At1g80170 OS=Arabidopsis thaliana GN=At1g80170 PE=1 SV=1	unknown [Picea sitchensis]
comp346419_c0	1.95199412189595E-12||1.96036270649902E-06	-4.36602		-3.76648	down		down	Molecular Function: serine-type endopeptidase activity (GO:0004252);; Biological Process: proteolysis (GO:0006508);; Cellular Component: plant-type cell wall (GO:0009505);; Cellular Component: external side of plasma membrane (GO:0009897);; Biological Process: stomatal complex morphogenesis (GO:0010103);; Cellular Component: cytoplasmic membrane-bounded vesicle (GO:0016023);; Biological Process: …	--	Subtilisin-like protease OS=Arabidopsis thaliana GN=ARA12 PE=1 SV=1	hypothetical protein SELMODRAFT_407350 [Selaginella moellendorffii]
comp346446_c0	7.16799566369275E-08||1.42319165952198E-06	-5.6245		-5.6801	down		down	Molecular Function: (1->3)-beta-D-glucan binding (GO:0001872);; Molecular Function: hydrolase activity, hydrolyzing O-glycosyl compounds (GO:0004553);; Cellular Component: vacuole (GO:0005773);; Biological Process: chromatin silencing (GO:0006342);; Biological Process: cellular amino acid metabolic process (GO:0006520);; Cellular Component: plant-type cell wall (GO:0009505);; Cellular Component: …	--	Glucan endo-1,3-beta-glucosidase 13 OS=Arabidopsis thaliana GN=At5g56590 PE=1 SV=1	unknown [Picea sitchensis]
comp346452_c0	9.90603779893462E-07||0.00036520200730894	-3.05413		-2.92989	down		down	Cellular Component: cell part (GO:0044464);;	--	Protein IQ-DOMAIN 31 OS=Arabidopsis thaliana GN=IQD31 PE=1 SV=1	unknown [Picea sitchensis]
comp346526_c0	5.36226126124362E-06||7.82426344381193E-07	-3.1291		-4.0479	down		down	Biological Process: RNA splicing, via endonucleolytic cleavage and ligation (GO:0000394);; Molecular Function: protein serine/threonine kinase activity (GO:0004674);; Molecular Function: ATP binding (GO:0005524);; Cellular Component: plasma membrane (GO:0005886);; Biological Process: protein phosphorylation (GO:0006468);; Biological Process: methionine biosynthetic process (GO:0009086);; Cellular…	--	Serine/threonine-protein kinase PBS1 OS=Arabidopsis thaliana GN=PBS1 PE=1 SV=1	hypothetical protein SELMODRAFT_111388 [Selaginella moellendorffii]
comp346543_c0	2.57427030470048E-07||0.00104476798644626	-3.38362		-2.79173	down		down	--	--	--	unknown [Picea sitchensis]
comp346781_c0	3.73250880580933E-06||0.000803871584040161	-5.12539		-4.52319	down		down	Cellular Component: endoplasmic reticulum (GO:0005783);; Cellular Component: integral to plasma membrane (GO:0005887);; Biological Process: transport (GO:0006810);; Biological Process: plant-type cell wall modification (GO:0009827);; Biological Process: pollen tube growth (GO:0009860);; Biological Process: pollen exine formation (GO:0010584);; Cellular Component: cytoplasmic membrane-bounded vesi…	--	Bidirectional sugar transporter SWEET1 OS=Arabidopsis thaliana GN=SWEET1 PE=1 SV=1	PREDICTED: bidirectional sugar transporter SWEET1-like [Solanum lycopersicum]
comp346858_c0	0.0008731231178426||0.00669583979450139	-4.30424		-4.06264	down		down	Cellular Component: plasma membrane (GO:0005886);; Biological Process: response to brassinosteroid stimulus (GO:0009741);; Biological Process: chlorophyll catabolic process (GO:0015996);; Cellular Component: integral to membrane (GO:0016021);;	--	CASP-like protein 4 OS=Picea sitchensis PE=2 SV=1	RecName: Full=CASP-like protein 4
comp347145_c0	5.80713255260434E-12||5.63000121567292E-06	-5.65551		-4.56727	down		down	Molecular Function: DNA binding (GO:0003677);; Molecular Function: sequence-specific DNA binding transcription factor activity (GO:0003700);; Molecular Function: protein binding (GO:0005515);; Cellular Component: nucleus (GO:0005634);; Biological Process: regulation of transcription, DNA-dependent (GO:0006355);; Biological Process: fatty acid catabolic process (GO:0009062);; Biological Process: j…	--	Transcription factor bHLH62 OS=Arabidopsis thaliana GN=BHLH62 PE=2 SV=1	unknown [Picea sitchensis]
comp347278_c0	0.00607036509824244||0.000431123927501997	-3.94748		-4.64897	down		down	Cellular Component: plasma membrane (GO:0005886);; Biological Process: cation transport (GO:0006812);; Biological Process: drug transmembrane transport (GO:0006855);; Biological Process: fatty acid catabolic process (GO:0009062);; Molecular Function: drug transmembrane transporter activity (GO:0015238);; Molecular Function: antiporter activity (GO:0015297);; Biological Process: drug transport (GO…	--	Multidrug and toxin extrusion protein 2 OS=Mus musculus GN=Slc47a2 PE=1 SV=1	hypothetical protein SELMODRAFT_111626 [Selaginella moellendorffii]
comp347298_c0	4.04223995866815E-05||0.000137001947121296	-4.79138		-4.87175	down		down	--	--	--	hypothetical protein MTR_3g013490 [Medicago truncatula]
comp347310_c0	0.000465562320872137||0.00136769251551816	-3.31205		-3.38981	down		down	Cellular Component: extracellular region (GO:0005576);; Biological Process: iron ion transport (GO:0006826);; Biological Process: oligopeptide transport (GO:0006857);; Cellular Component: plant-type cell wall (GO:0009505);; Biological Process: cellular response to iron ion starvation (GO:0010106);; Biological Process: response to nitrate (GO:0010167);; Biological Process: glucuronoxylan metabolic…	--	Germin-like protein subfamily 3 member 2 OS=Arabidopsis thaliana GN=At3g10080 PE=2 SV=1	unknown [Picea sitchensis]
comp347343_c0	0.000431912731726602||0.000157804139033102	-2.35358		-3.0642	down		down	Biological Process: polysaccharide catabolic process (GO:0000272);; Molecular Function: protein kinase activity (GO:0004672);; Molecular Function: binding (GO:0005488);; Biological Process: protein phosphorylation (GO:0006468);; Biological Process: cellular aromatic compound metabolic process (GO:0006725);; Biological Process: transport (GO:0006810);; Biological Process: defense response (GO:0006…	--	Probable LRR receptor-like serine/threonine-protein kinase At4g20940 OS=Arabidopsis thaliana GN=At4g20940 PE=1 SV=1	PREDICTED: probable LRR receptor-like serine/threonine-protein kinase At4g20940-like isoform 1 [Vitis vinifera]
comp347389_c0	0.00388103035466048||0.000934979419533466	-2.58151		-3.11848	down		down	Cellular Component: extracellular region (GO:0005576);; Biological Process: defense response (GO:0006952);; Biological Process: cell-cell signaling (GO:0007267);; Biological Process: embryo sac development (GO:0009553);; Biological Process: cellular process (GO:0009987);; Biological Process: fatty acid omega-oxidation (GO:0010430);; Molecular Function: oxidoreductase activity, acting on CH-OH gro…	--	Protein HOTHEAD OS=Arabidopsis thaliana GN=HTH PE=1 SV=1	PREDICTED: protein HOTHEAD-like [Cicer arietinum]
comp347464_c0	3.68337482958836E-05||0.000413123871647714	-2.99968		-3.08253	down		down	Cellular Component: peroxisome (GO:0005777);; Molecular Function: hydrolase activity (GO:0016787);; Molecular Function: hydrolase activity, acting on ester bonds (GO:0016788);; Biological Process: phylloquinone biosynthetic process (GO:0042372);;	--	Putative esterase HI_1161 OS=Haemophilus influenzae (strain ATCC 51907 / DSM 11121 / KW20 / Rd) GN=HI_1161 PE=1 SV=1	unknown [Picea sitchensis]
comp347487_c0	1.51345602716901E-12||2.86038574048852E-07	-4.38247		-4.0619	down		down	Biological Process: microtubule cytoskeleton organization (GO:0000226);; Biological Process: chromatin silencing (GO:0006342);; Biological Process: cell cycle process (GO:0022402);; Biological Process: gene silencing by RNA (GO:0031047);; Biological Process: histone lysine methylation (GO:0034968);;	--	--	hypothetical protein PRUPE_ppa002657mg [Prunus persica]
comp347497_c0	0.00718965148248418||0.00209489555705988	-2.47913		-2.96223	down		down	Biological Process: cellular process (GO:0009987);; Cellular Component: cell part (GO:0044464);;	--	Protein IQ-DOMAIN 1 OS=Arabidopsis thaliana GN=IQD1 PE=1 SV=1	unknown [Picea sitchensis]
comp347521_c1	3.45509240029518E-06||4.76747977762315E-08	-3.71038		-4.89939	down		down	--	--	--	unknown [Picea sitchensis]
comp347533_c0	1.27122315918271E-06||0.00263157781279544	-5.26726		-4.27265	down		down	Cellular Component: membrane (GO:0016020);; Cellular Component: cytoplasmic membrane-bounded vesicle (GO:0016023);;	--	--	unknown [Picea sitchensis]
comp347583_c0	2.99264788372611E-06||9.18417614849121E-05	-5.1549		-4.94715	down		down	Cellular Component: endoplasmic reticulum (GO:0005783);;	--	--	unknown [Picea sitchensis]
comp347745_c0	1.02391212064568E-07||1.35897405594276E-05	-5.58168		-5.2938	down		down	--	--	--	unknown [Picea sitchensis]
comp347754_c0	2.02214177069671E-07||1.19020527300506E-06	-3.22336		-3.84902	down		down	Biological Process: polysaccharide catabolic process (GO:0000272);; Molecular Function: protein kinase activity (GO:0004672);; Molecular Function: protein serine/threonine kinase activity (GO:0004674);; Molecular Function: ATP binding (GO:0005524);; Cellular Component: mitochondrion (GO:0005739);; Cellular Component: vacuolar membrane (GO:0005774);; Cellular Component: plasma membrane (GO:0005886…	--	Probable leucine-rich repeat receptor-like protein kinase At1g68400 OS=Arabidopsis thaliana GN=At1g68400 PE=2 SV=1	PREDICTED: probable leucine-rich repeat receptor-like protein kinase At1g68400 isoform 1 [Vitis vinifera]
comp347869_c0	4.50653224737252E-07||8.39522090290146E-07	-3.58416		-4.16172	down		down	Cellular Component: extracellular region (GO:0005576);; Cellular Component: endoplasmic reticulum (GO:0005783);; Biological Process: carbohydrate metabolic process (GO:0005975);; Biological Process: chromatin silencing (GO:0006342);; Biological Process: cell communication (GO:0007154);; Cellular Component: plant-type cell wall (GO:0009505);; Cellular Component: plasmodesma (GO:0009506);; Biologic…	--	Glucan endo-1,3-beta-glucosidase 3 OS=Arabidopsis thaliana GN=At2g01630 PE=1 SV=2	beta-1,3-glucanase 6 [Solanum tuberosum]
comp347959_c0	0.00055999424857045||1.53303413918948E-06	-3.14037		-4.45692	down		down	Biological Process: defense response to nematode (GO:0002215);; Molecular Function: peroxidase activity (GO:0004601);; Molecular Function: binding (GO:0005488);; Molecular Function: protein binding (GO:0005515);; Cellular Component: nucleus (GO:0005634);; Cellular Component: Golgi apparatus (GO:0005794);; Cellular Component: cytosol (GO:0005829);; Biological Process: iron ion transport (GO:000682…	K00430|1e-109|ppp:PHYPADRAFT_172837|hypothetical protein	Peroxidase 56 OS=Arabidopsis thaliana GN=PER56 PE=2 SV=1	hypothetical protein SELMODRAFT_233332 [Selaginella moellendorffii]
comp348127_c0	4.80357279497579E-06||0.00010413214389815	-2.9328		-3.13643	down		down	Cellular Component: extracellular region (GO:0005576);; Cellular Component: cell wall (GO:0005618);; Cellular Component: cytoplasm (GO:0005737);; Biological Process: lipid metabolic process (GO:0006629);; Molecular Function: hydrolase activity, acting on ester bonds (GO:0016788);; Cellular Component: intracellular organelle (GO:0043229);; Biological Process: cellular metabolic process (GO:0044237…	--	GDSL esterase/lipase At4g01130 OS=Arabidopsis thaliana GN=At4g01130 PE=2 SV=1	unknown [Picea sitchensis]
comp348131_c1	0.00363419617892979||0.00601430070210507	-2.37908		-2.58058	down		down	Cellular Component: mitochondrion (GO:0005739);; Biological Process: microtubule nucleation (GO:0007020);; Cellular Component: chloroplast (GO:0009507);; Biological Process: sugar mediated signaling pathway (GO:0010182);; Biological Process: chloroplast RNA processing (GO:0031425);; Biological Process: mitochondrial mRNA modification (GO:0080156);;	--	Pentatricopeptide repeat-containing protein At2g21090 OS=Arabidopsis thaliana GN=PCMP-E48 PE=2 SV=1	unnamed protein product [Vitis vinifera]
comp348156_c0	2.7796605017727E-09||3.32159134752708E-06	-4.0107		-3.86098	down		down	Biological Process: MAPK cascade (GO:0000165);; Molecular Function: binding (GO:0005488);; Cellular Component: nucleus (GO:0005634);; Cellular Component: mitochondrion (GO:0005739);; Biological Process: protein targeting to membrane (GO:0006612);; Biological Process: response to bacterium (GO:0009617);; Biological Process: systemic acquired resistance, salicylic acid mediated signaling pathway (G…	--	Transcription factor FAMA OS=Arabidopsis thaliana GN=FMA PE=1 SV=1	unknown [Picea sitchensis]
comp348230_c0	2.44243823404044E-05||0.00551966129599168	-4.86466		-4.10716	down		down	Biological Process: transition metal ion transport (GO:0000041);; Cellular Component: extracellular region (GO:0005576);; Biological Process: defense response (GO:0006952);; Molecular Function: peptidase activity (GO:0008233);; Biological Process: response to abiotic stimulus (GO:0009628);; Biological Process: salicylic acid metabolic process (GO:0009696);; Biological Process: response to hormone…	--	Aspartic proteinase nepenthesin-1 OS=Nepenthes gracilis GN=nep1 PE=1 SV=1	unknown [Picea sitchensis]
comp348234_c0	2.02282635086704E-12||2.27717891654322E-07	-4.63773		-4.22594	down		down	Molecular Function: binding (GO:0005488);; Biological Process: cellular protein modification process (GO:0006464);; Biological Process: microtubule nucleation (GO:0007020);; Biological Process: plant-type cell wall organization (GO:0009664);; Biological Process: plant-type cell wall biogenesis (GO:0009832);; Biological Process: regulation of meristem growth (GO:0010075);; Cellular Component: memb…	--	Probable protein S-acyltransferase 22 OS=Arabidopsis thaliana GN=PAT22 PE=2 SV=2	PREDICTED: probable S-acyltransferase At1g69420-like [Vitis vinifera]
comp348433_c1	1.64405580815874E-07||2.81994508077865E-07	-3.89771		-4.4872	down		down	Biological Process: polysaccharide biosynthetic process (GO:0000271);; Cellular Component: lytic vacuole (GO:0000323);; Molecular Function: protein binding (GO:0005515);; Cellular Component: mitochondrion (GO:0005739);; Cellular Component: endoplasmic reticulum (GO:0005783);; Cellular Component: plasma membrane (GO:0005886);; Biological Process: pattern specification process (GO:0007389);; Biolog…	K13947|0.0|vvi:100268124|hypothetical protein LOC100268124	Auxin efflux carrier component 3 OS=Arabidopsis thaliana GN=PIN3 PE=1 SV=1	PIN-like auxin efflux carrier [Picea abies]
comp348458_c0	0.00111957746503133||0.000985246479412005	-2.23906		-2.74192	down		down	Molecular Function: binding (GO:0005488);; Molecular Function: iron ion binding (GO:0005506);; Biological Process: fatty acid metabolic process (GO:0006631);; Molecular Function: electron carrier activity (GO:0009055);; Cellular Component: membrane (GO:0016020);; Molecular Function: oxidoreductase activity, acting on paired donors, with incorporation or reduction of molecular oxygen (GO:0016705);…	K01723|1e-170|vvi:100267750|hypothetical protein LOC100267750	Allene oxide synthase, chloroplastic OS=Linum usitatissimum GN=CYP74A PE=1 SV=1	unknown [Picea sitchensis]
comp348466_c0	9.76782912331942E-08||5.67984529652454E-05	-3.2969		-3.25396	down		down	--	--	--	unknown [Picea sitchensis]
comp348584_c0	0.0018368185626747||0.00728843639130039	-2.70006		-2.70718	down		down	Cellular Component: cell wall (GO:0005618);; Biological Process: response to stress (GO:0006950);; Biological Process: cellular metabolic process (GO:0044237);; Biological Process: organic substance metabolic process (GO:0071704);;	--	Dirigent protein 11 OS=Arabidopsis thaliana GN=DIR11 PE=2 SV=1	unknown [Picea sitchensis]
comp348728_c1	9.30459164694142E-06||0.00551966129599168	-5.00091		-4.10716	down		down	Molecular Function: protein serine/threonine kinase activity (GO:0004674);; Molecular Function: ATP binding (GO:0005524);; Cellular Component: mitochondrion (GO:0005739);; Cellular Component: endosome (GO:0005768);; Cellular Component: Golgi apparatus (GO:0005794);; Cellular Component: trans-Golgi network (GO:0005802);; Biological Process: protein phosphorylation (GO:0006468);; Biological Process…	K13648|0.0|vvi:100262181|hypothetical protein LOC100262181	Probable galacturonosyltransferase 11 OS=Arabidopsis thaliana GN=GAUT11 PE=2 SV=1	Galacturonosyltransferase 11 [Theobroma cacao]
comp348731_c0	0.00118887434546122||3.25356228925155E-06	-4.25058		-5.54099	down		down	Biological Process: nuclear-transcribed mRNA catabolic process, nonsense-mediated decay (GO:0000184);; Biological Process: nuclear-transcribed mRNA poly(A) tail shortening (GO:0000289);; Molecular Function: DNA binding (GO:0003677);; Molecular Function: translation initiation factor activity (GO:0003743);; Molecular Function: protein binding (GO:0005515);; Cellular Component: nucleus (GO:0005634)…	--	Eukaryotic translation initiation factor isoform 4G-1 OS=Arabidopsis thaliana GN=EIF(ISO)4G1 PE=1 SV=1	Eukaryotic initiation factor iso-4F subunit p82-34 [Medicago truncatula]
comp348929_c0	0.0013044380977304||0.000150233475251005	-2.56439		-3.29846	down		down	Molecular Function: protein serine/threonine kinase activity (GO:0004674);; Molecular Function: ATP binding (GO:0005524);; Cellular Component: plasma membrane (GO:0005886);; Biological Process: protein phosphorylation (GO:0006468);; Biological Process: microtubule nucleation (GO:0007020);; Biological Process: microsporogenesis (GO:0009556);; Biological Process: abscisic acid mediated signaling pa…	--	PTI1-like tyrosine-protein kinase At3g15890 OS=Arabidopsis thaliana GN=At3g15890 PE=1 SV=1	unknown [Picea sitchensis]
comp349085_c0	1.12434894727897E-09||6.53711958453762E-07	-4.60655		-4.49367	down		down	--	--	--	unknown [Picea sitchensis]
comp349149_c0	3.33207772484911E-09||2.78055246494269E-07	-4.15212		-4.36311	down		down	Biological Process: very long-chain fatty acid metabolic process (GO:0000038);; Cellular Component: plasma membrane (GO:0005886);; Biological Process: cuticle hydrocarbon biosynthetic process (GO:0006723);; Biological Process: metabolic process (GO:0008152);; Biological Process: response to water deprivation (GO:0009414);; Biological Process: wax biosynthetic process (GO:0010025);; Biological Pro…	--	Protein ECERIFERUM 3 OS=Arabidopsis thaliana GN=CER3 PE=1 SV=1	PREDICTED: protein ECERIFERUM 3-like [Fragaria vesca subsp. vesca]
comp349246_c0	1.23730068080086E-07||0.000420099332478552	-4.59663		-3.80116	down		down	--	--	--	unknown [Picea sitchensis]
comp349265_c0	0.00528837253223602||0.000107183337643368	-2.12123		-3.17909	down		down	Biological Process: polysaccharide biosynthetic process (GO:0000271);; Molecular Function: catalytic activity (GO:0003824);; Molecular Function: protein kinase activity (GO:0004672);; Molecular Function: protein binding (GO:0005515);; Cellular Component: cell wall (GO:0005618);; Cellular Component: cytosol (GO:0005829);; Biological Process: cellular glucan metabolic process (GO:0006073);; Biologi…	--	Probable LRR receptor-like serine/threonine-protein kinase At4g08850 OS=Arabidopsis thaliana GN=At4g08850 PE=1 SV=3	unknown [Picea sitchensis]
comp349362_c0	0.000154071822637936||0.00140639968918244	-2.79053		-2.83845	down		down	Cellular Component: protein storage vacuole (GO:0000326);; Biological Process: glycolysis (GO:0006096);; Biological Process: polyamine catabolic process (GO:0006598);; Biological Process: transport (GO:0006810);; Biological Process: calcium ion transport (GO:0006816);; Biological Process: water transport (GO:0006833);; Biological Process: hyperosmotic response (GO:0006972);; Biological Process: G…	--	Aquaporin TIP4-1 OS=Arabidopsis thaliana GN=TIP4-1 PE=2 SV=1	unknown [Picea sitchensis]
comp349419_c0	0.00224190142512093||0.00995362458541604	-4.13686		-3.96926	down		down	Molecular Function: serine-type endopeptidase activity (GO:0004252);; Molecular Function: protein binding (GO:0005515);; Cellular Component: extracellular region (GO:0005576);; Cellular Component: cell wall (GO:0005618);; Biological Process: proteolysis (GO:0006508);; Cellular Component: plant-type cell wall (GO:0009505);; Cellular Component: external side of plasma membrane (GO:0009897);; Biolog…	--	Subtilisin-like protease SDD1 OS=Arabidopsis thaliana GN=SDD1 PE=2 SV=1	PREDICTED: subtilisin-like protease SDD1-like [Fragaria vesca subsp. vesca]
comp349454_c0	3.53315398271548E-07||0.000691428518353354	-3.16948		-2.81069	down		down	--	--	--	unknown [Picea sitchensis]
comp349465_c0	2.57515595531999E-05||0.00415705230932684	-3.36833		-2.87935	down		down	--	--	Uncharacterized protein At3g17950 OS=Arabidopsis thaliana GN=Y-3 PE=1 SV=1	unknown [Picea sitchensis]
comp349471_c0	0.000478572683569212||0.00551966129599168	-4.40593		-4.10716	down		down	Molecular Function: ubiquitin-protein ligase activity (GO:0004842);; Cellular Component: nucleus (GO:0005634);; Cellular Component: mitochondrion (GO:0005739);; Cellular Component: cytosol (GO:0005829);; Biological Process: cellular protein modification process (GO:0006464);; Biological Process: ubiquitin-dependent protein catabolic process (GO:0006511);; Cellular Component: plasmodesma (GO:00095…	K10592|1e-108|pop:POPTR_815774|hypothetical protein	E3 ubiquitin-protein ligase UPL2 OS=Arabidopsis thaliana GN=UPL2 PE=1 SV=3	E3 ubiquitin protein ligase upl2, putative isoform 1 [Theobroma cacao]
comp349471_c1	1.90569633221616E-05||0.000106201346529056	-3.33434		-3.51517	down		down	Biological Process: cellular protein metabolic process (GO:0044267);; Cellular Component: intracellular part (GO:0044424);;	K10592|1e-108|vvi:100246297|similar to E3 ubiquitin-protein ligase UPL1	E3 ubiquitin-protein ligase UPL1 OS=Arabidopsis thaliana GN=UPL1 PE=1 SV=3	PREDICTED: E3 ubiquitin-protein ligase UPL1-like [Vitis vinifera]
comp349585_c0	5.68239006792925E-06||0.000115985866978585	-3.64923		-3.63128	down		down	Cellular Component: mitochondrion (GO:0005739);; Biological Process: intra-Golgi vesicle-mediated transport (GO:0006891);; Biological Process: cellular membrane fusion (GO:0006944);; Biological Process: multicellular organismal development (GO:0007275);; Cellular Component: membrane (GO:0016020);; Molecular Function: transferase activity (GO:0016740);; Molecular Function: transferase activity, tr…	--	Putative membrane-bound O-acyltransferase C24H6.01c OS=Schizosaccharomyces pombe (strain 972 / ATCC 24843) GN=SPAC24H6.01c PE=3 SV=4	Glycerol uptake protein, putative [Ricinus communis]
comp349610_c0	0.00124557511408518||0.000023070517536361	-2.91108		-3.91157	down		down	Biological Process: MAPK cascade (GO:0000165);; Molecular Function: nucleic acid binding (GO:0003676);; Cellular Component: nucleolus (GO:0005730);; Biological Process: chromatin silencing (GO:0006342);; Biological Process: regulation of transcription, DNA-dependent (GO:0006355);; Biological Process: protein targeting to membrane (GO:0006612);; Biological Process: cell-cell signaling (GO:0007267)…	--	RNA-dependent RNA polymerase 1 OS=Arabidopsis thaliana GN=RDR1 PE=2 SV=1	PREDICTED: RNA-dependent RNA polymerase 1 [Vitis vinifera]
comp349636_c0	8.8840046430505E-12||8.4044856341059E-07	-4.84815		-4.26682	down		down	Cellular Component: extracellular region (GO:0005576);; Cellular Component: cell wall (GO:0005618);; Cellular Component: Golgi apparatus (GO:0005794);; Biological Process: cellular glucan metabolic process (GO:0006073);; Molecular Function: cellulase activity (GO:0008810);; Biological Process: response to heat (GO:0009408);; Biological Process: response to cold (GO:0009409);; Biological Process: …	K08235|2e-95|rcu:RCOM_0474040|Xyloglucan endotransglucosylase/hydrolase protein 2 precursor, putative (EC:2.4.1.207)	Probable xyloglucan endotransglucosylase/hydrolase protein 32 OS=Arabidopsis thaliana GN=XTH32 PE=2 SV=1	unknown [Picea sitchensis]
comp349698_c0	3.95469234093504E-06||0.00719779296571843	-3.09855		-2.4305	down		down	Molecular Function: two-component response regulator activity (GO:0000156);; Biological Process: two-component signal transduction system (phosphorelay) (GO:0000160);; Molecular Function: DNA binding (GO:0003677);; Molecular Function: sequence-specific DNA binding transcription factor activity (GO:0003700);; Molecular Function: protein binding (GO:0005515);; Cellular Component: nucleus (GO:000563…	K12127|1e-106|pop:POPTR_784463|PtpRR9	Two-component response regulator-like PRR1 OS=Oryza sativa subsp. japonica GN=PRR1 PE=2 SV=2	pseudo response regulator 1 [Pinus sylvestris]
comp349710_c1	0.000478572683569212||0.00456501419493804	-4.40593		-4.15035	down		down	Molecular Function: catalytic activity (GO:0003824);; Biological Process: metabolic process (GO:0008152);; Cellular Component: membrane (GO:0016020);;	--	--	PREDICTED: uncharacterized protein LOC100778891 isoform 1 [Glycine max]
comp349714_c0	1.69793889878145E-05||0.00024381759472869	-3.34893		-3.36723	down		down	Molecular Function: protein kinase activity (GO:0004672);; Cellular Component: integral to plasma membrane (GO:0005887);; Biological Process: protein targeting to membrane (GO:0006612);; Biological Process: water transport (GO:0006833);; Biological Process: response to nematode (GO:0009624);; Biological Process: response to salt stress (GO:0009651);; Biological Process: response to fructose stimu…	--	Amino acid permease 2 OS=Arabidopsis thaliana GN=AAP2 PE=1 SV=1	unknown [Picea sitchensis]
comp349722_c0	7.48112337466411E-05||0.00258790253132613	-4.10375		-3.72397	down		down	Molecular Function: structural constituent of ribosome (GO:0003735);; Cellular Component: ribosome (GO:0005840);; Biological Process: translation (GO:0006412);; Cellular Component: plastid (GO:0009536);; Cellular Component: chloroplast stroma (GO:0009570);; Cellular Component: chloroplast envelope (GO:0009941);; Biological Process: cellular component organization (GO:0016043);; Biological Process…	--	50S ribosomal protein L18, chloroplastic OS=Arabidopsis thaliana GN=RPL18 PE=2 SV=1	unknown [Picea sitchensis]
comp349736_c0	0.00014217004792616||0.00272221528801331	-2.8851		-2.77064	down		down	Biological Process: response to reactive oxygen species (GO:0000302);; Cellular Component: chromatin (GO:0000785);; Cellular Component: nucleus (GO:0005634);; Cellular Component: mitochondrion (GO:0005739);; Cellular Component: plasma membrane (GO:0005886);; Biological Process: DNA-dependent DNA replication (GO:0006261);; Biological Process: DNA methylation (GO:0006306);; Biological Process: chro…	--	Copper transport protein ATX1 OS=Arabidopsis thaliana GN=ATX1 PE=1 SV=1	unknown [Picea sitchensis]
comp349746_c0	3.32717146056538E-08||0.000002261053467012	-4.00977		-4.1098	down		down	Biological Process: defense response (GO:0006952);; Biological Process: response to biotic stimulus (GO:0009607);;	--	Major allergen Pru ar 1 OS=Prunus armeniaca PE=1 SV=1	unknown [Picea sitchensis]
comp349850_c0	0.00548665839264884||0.00123753258763459	-2.19547		-2.80149	down		down	--	--	--	unknown [Picea sitchensis]
comp349879_c0	8.65973959207622E-15||4.68181049484429E-13	-5.75384		-6.57512	down		down	--	--	Uncharacterized serine-rich protein C215.13 OS=Schizosaccharomyces pombe (strain 972 / ATCC 24843) GN=SPBC215.13 PE=1 SV=1	PREDICTED: uncharacterized protein LOC101206738 isoform 1 [Cucumis sativus]
comp349928_c0	1.14704523657139E-09||1.13127871737007E-07	-3.81604		-4.21505	down		down	Molecular Function: protein serine/threonine kinase activity (GO:0004674);; Cellular Component: nucleus (GO:0005634);; Cellular Component: cytosol (GO:0005829);; Cellular Component: plasma membrane (GO:0005886);; Biological Process: polysaccharide metabolic process (GO:0005976);; Cellular Component: plasmodesma (GO:0009506);; Biological Process: response to mechanical stimulus (GO:0009612);; Biol…	--	Proline-rich receptor-like protein kinase PERK13 OS=Arabidopsis thaliana GN=PERK13 PE=2 SV=1	uncharacterized protein LOC100808074 [Glycine max]
comp349931_c0	1.17419463041557E-09||1.85018833277484E-05	-3.79411		-3.41727	down		down	--	--	--	unknown [Picea sitchensis]
comp349980_c1	0.00180276101261301||0.00576089719790573	-2.77014		-2.81138	down		down	Biological Process: tropism (GO:0009606);; Biological Process: response to abiotic stimulus (GO:0009628);; Biological Process: pollen tube growth (GO:0009860);; Biological Process: tissue development (GO:0009888);; Biological Process: xylem and phloem pattern formation (GO:0010051);; Cellular Component: membrane (GO:0016020);; Biological Process: organ development (GO:0048513);; Cellular Componen…	--	BTB/POZ domain-containing protein At1g30440 OS=Arabidopsis thaliana GN=At1g30440 PE=1 SV=2	predicted protein [Physcomitrella patens subsp. patens]
comp349988_c0	0.00310581513584607||0.00995362458541604	-4.07645		-3.96926	down		down	Molecular Function: endonuclease activity (GO:0004519);; Biological Process: regulation of transcription, DNA-dependent (GO:0006355);; Biological Process: RNA splicing (GO:0008380);; Biological Process: response to light stimulus (GO:0009416);; Cellular Component: chloroplast (GO:0009507);; Biological Process: chloroplast organization (GO:0009658);; Biological Process: chloroplast RNA processing …	--	Pentatricopeptide repeat-containing protein At3g12770 OS=Arabidopsis thaliana GN=PCMP-H43 PE=2 SV=1	unknown [Picea sitchensis]
comp350106_c0	3.9511363958411E-08||6.98995018499904E-05	-3.51766		-3.23142	down		down	Cellular Component: cytoplasm (GO:0005737);; Biological Process: nitrogen compound metabolic process (GO:0006807);; Molecular Function: O-acyltransferase activity (GO:0008374);; Biological Process: phenylpropanoid biosynthetic process (GO:0009699);; Biological Process: trichome morphogenesis (GO:0010090);; Biological Process: cutin biosynthetic process (GO:0010143);; Molecular Function: N-acyltra…	--	BAHD acyltransferase DCR OS=Arabidopsis thaliana GN=DCR PE=2 SV=1	unknown [Picea sitchensis]
comp350107_c0	1.91377580449625E-10||4.09167529302756E-07	-4.48984		-4.33814	down		down	Cellular Component: extracellular region (GO:0005576);; Cellular Component: mitochondrion (GO:0005739);; Cellular Component: Golgi apparatus (GO:0005794);; Cellular Component: cytosol (GO:0005829);; Cellular Component: plasma membrane (GO:0005886);; Biological Process: carbohydrate metabolic process (GO:0005975);; Molecular Function: cellulase activity (GO:0008810);; Cellular Component: plant-typ…	K01179|0.0|vvi:100260645|hypothetical protein LOC100260645	Endoglucanase 8 OS=Arabidopsis thaliana GN=CEL1 PE=2 SV=1	PREDICTED: endoglucanase 24 [Vitis vinifera]
comp350116_c0	1.64967334459476E-07||8.27454767149405E-07	-4.3436		-4.68955	down		down	Molecular Function: magnesium ion binding (GO:0000287);; Cellular Component: cytoplasm (GO:0005737);; Biological Process: metabolic process (GO:0008152);; Molecular Function: terpene synthase activity (GO:0010333);; Molecular Function: potassium ion binding (GO:0030955);; Biological Process: geranyl diphosphate metabolic process (GO:0033383);; Biological Process: alpha-pinene biosynthetic process…	--	Longifolene synthase OS=Picea abies GN=TPS-Lon PE=1 SV=1	1(10),5-germacradien-4-ol synthase [Pinus sylvestris]
comp350196_c0	0.00245382746232492||0.000066056532464831	-2.34621		-3.34233	down		down	--	--	--	PREDICTED: uncharacterized protein LOC101259876 [Solanum lycopersicum]
comp350239_c0	0.00793091053170136||0.00124298762667607	-1.95979		-2.71027	down		down	Molecular Function: protein binding (GO:0005515);; Cellular Component: chloroplast thylakoid membrane (GO:0009535);; Cellular Component: chloroplast envelope (GO:0009941);; Biological Process: vitamin E biosynthetic process (GO:0010189);; Biological Process: photosynthesis (GO:0015979);; Biological Process: chlorophyll biosynthetic process (GO:0015995);; Molecular Function: oxidoreductase activit…	K10960|0.0|ppp:PHYPADRAFT_200376|hypothetical protein	Geranylgeranyl diphosphate reductase, chloroplastic OS=Nicotiana tabacum GN=CHLP PE=2 SV=1	unknown [Picea sitchensis]
comp350357_c0	0.000770776040396215||6.29637602399535E-05	-2.498		-3.339	down		down	Cellular Component: extracellular region (GO:0005576);; Cellular Component: mitochondrion (GO:0005739);; Cellular Component: Golgi apparatus (GO:0005794);; Cellular Component: cytosol (GO:0005829);; Cellular Component: plasma membrane (GO:0005886);; Biological Process: carbohydrate metabolic process (GO:0005975);; Molecular Function: cellulase activity (GO:0008810);; Cellular Component: plant-typ…	--	Endoglucanase 17 OS=Arabidopsis thaliana GN=At4g02290 PE=2 SV=1	endo-beta-1,4-glucanase [Pinus radiata]
comp350364_c0	0.00215066928604901||0.000117303005398028	-2.24902		-3.16023	down		down	--	--	--	unknown [Picea sitchensis]
comp350390_c0	0||1.60982338570648E-14	-5.88831		-6.80624	down		down	Biological Process: polysaccharide biosynthetic process (GO:0000271);; Molecular Function: hydrolase activity, hydrolyzing O-glycosyl compounds (GO:0004553);; Cellular Component: extracellular region (GO:0005576);; Cellular Component: cell wall (GO:0005618);; Cellular Component: Golgi apparatus (GO:0005794);; Biological Process: cellular glucan metabolic process (GO:0006073);; Biological Process:…	K08235|1e-125|rcu:RCOM_0905690|Xyloglucan endotransglucosylase/hydrolase protein A precursor, putative (EC:2.4.1.207)	Probable xyloglucan endotransglucosylase/hydrolase protein 8 OS=Arabidopsis thaliana GN=XTH8 PE=2 SV=2	unknown [Picea sitchensis]
comp350401_c0	0||3.33066907387547E-16	-7.63491		-8.36304	down		down	Cellular Component: extracellular region (GO:0005576);; Cellular Component: mitochondrion (GO:0005739);; Cellular Component: Golgi apparatus (GO:0005794);; Cellular Component: cytosol (GO:0005829);; Cellular Component: plasma membrane (GO:0005886);; Biological Process: carbohydrate metabolic process (GO:0005975);; Molecular Function: cellulase activity (GO:0008810);; Cellular Component: plant-typ…	--	Endoglucanase 17 OS=Arabidopsis thaliana GN=At4g02290 PE=2 SV=1	endo-beta-1,4-glucanase [Pinus radiata]
comp350448_c0	7.56951129077255E-06||1.00302851496759E-05	-3.52296		-3.97637	down		down	--	--	--	unknown [Picea sitchensis]
comp350453_c0	1.47376555403866E-11||5.70322313819815E-08	-4.21937		-4.31034	down		down	Biological Process: cellular process (GO:0009987);; Cellular Component: cell part (GO:0044464);;	--	Protein IQ-DOMAIN 1 OS=Arabidopsis thaliana GN=IQD1 PE=1 SV=1	unknown [Picea sitchensis]
comp350545_c0	4.8542510455718E-08||0.000136057281000412	-3.40475		-3.08542	down		down	Cellular Component: Golgi apparatus (GO:0005794);; Cellular Component: plasma membrane (GO:0005886);; Biological Process: aging (GO:0007568);; Biological Process: regulation of cell size (GO:0008361);; Biological Process: fatty acid catabolic process (GO:0009062);; Cellular Component: plasmodesma (GO:0009506);; Cellular Component: chloroplast (GO:0009507);; Biological Process: response to woundin…	--	Protein TORNADO 2 OS=Arabidopsis thaliana GN=TRN2 PE=1 SV=1	predicted protein [Populus trichocarpa]
comp350566_c0	3.13628500527852E-05||0.00131523030083047	-4.82849		-4.42109	down		down	Cellular Component: membrane (GO:0016020);; Cellular Component: cytoplasmic membrane-bounded vesicle (GO:0016023);;	--	--	unknown [Picea sitchensis]
comp350617_c0	7.57769349268855E-07||0.000226587053880345	-3.12828		-3.00167	down		down	Biological Process: MAPK cascade (GO:0000165);; Molecular Function: nucleic acid binding (GO:0003676);; Cellular Component: nucleolus (GO:0005730);; Biological Process: chromatin silencing (GO:0006342);; Biological Process: regulation of transcription, DNA-dependent (GO:0006355);; Biological Process: protein targeting to membrane (GO:0006612);; Biological Process: cell-cell signaling (GO:0007267)…	--	RNA-dependent RNA polymerase 1 OS=Arabidopsis thaliana GN=RDR1 PE=2 SV=1	PREDICTED: RNA-dependent RNA polymerase 1 [Vitis vinifera]
comp350634_c0	0.000226454938980658||5.91020479945303E-06	-3.00649		-4.00351	down		down	Molecular Function: DNA binding (GO:0003677);; Molecular Function: sequence-specific DNA binding transcription factor activity (GO:0003700);; Molecular Function: aldo-keto reductase (NADP) activity (GO:0004033);; Cellular Component: nucleus (GO:0005634);; Cellular Component: cytosol (GO:0005829);; Cellular Component: plasma membrane (GO:0005886);; Biological Process: gluconeogenesis (GO:0006094);…	--	Probable aldo-keto reductase 1 OS=Glycine max GN=AKR1 PE=2 SV=1	unknown [Picea sitchensis]
comp350948_c0	0.0045211281354941||7.74600491314503E-05	-2.55659		-3.57034	down		down	Molecular Function: DNA binding (GO:0003677);; Molecular Function: chromatin binding (GO:0003682);; Molecular Function: sequence-specific DNA binding transcription factor activity (GO:0003700);; Cellular Component: nucleus (GO:0005634);; Biological Process: polyamine catabolic process (GO:0006598);; Biological Process: oligopeptide transport (GO:0006857);; Biological Process: purine nucleobase tr…	K09422|2e-71|vvi:100232899|MYBPA1	Myb-related protein 308 OS=Antirrhinum majus GN=MYB308 PE=2 SV=1	MYB-like transcriptional factor MBF1 [Picea mariana]
comp350956_c0	0.000832703811218471||0.00056218017441001	-2.29888		-2.91557	down		down	Biological Process: response to molecule of bacterial origin (GO:0002237);; Molecular Function: protein serine/threonine kinase activity (GO:0004674);; Molecular Function: protein tyrosine kinase activity (GO:0004713);; Molecular Function: ATP binding (GO:0005524);; Biological Process: protein phosphorylation (GO:0006468);; Biological Process: ion transport (GO:0006811);; Biological Process: defe…	--	Leucine-rich repeat receptor protein kinase EXS OS=Arabidopsis thaliana GN=EXS PE=1 SV=1	hypothetical protein SELMODRAFT_103725 [Selaginella moellendorffii]
comp350990_c2	6.7270888380877E-06||0.00955471536117214	-3.53755		-2.703	down		down	--	--	Probable disease resistance protein At4g33300 OS=Arabidopsis thaliana GN=At4g33300 PE=2 SV=3	unknown [Picea sitchensis]
comp350993_c0	0.000644719292190232||1.21894864155703E-05	-4.35599		-5.31293	down		down	--	--	--	conserved hypothetical protein [Ricinus communis]
comp351035_c0	5.55111512312578E-16||9.9031893796564E-14	-5.47326		-6.38023	down		down	Molecular Function: RNA polymerase II transcription cofactor activity (GO:0001104);; Biological Process: neural tube closure (GO:0001843);; Molecular Function: chromatin binding (GO:0003682);; Molecular Function: receptor activity (GO:0004872);; Biological Process: transcription, DNA-dependent (GO:0006351);; Biological Process: transcription initiation from RNA polymerase II promoter (GO:0006367)…	--	Ataxin-8 OS=Homo sapiens GN=ATXN8 PE=1 SV=1	hypothetical protein CH063_14579 [Colletotrichum higginsianum]
comp351123_c0	0.000357054733512996||1.19432175271772E-06	-4.45421		-5.70927	down		down	Cellular Component: intracellular membrane-bounded organelle (GO:0043231);; Biological Process: cellular biosynthetic process (GO:0044249);; Cellular Component: cytoplasmic part (GO:0044444);; Biological Process: innate immune response (GO:0045087);; Biological Process: regulation of cellular process (GO:0050794);; Biological Process: response to other organism (GO:0051707);; Biological Process: …	--	Probable disease resistance protein At1g12280 OS=Arabidopsis thaliana GN=At1g12280 PE=3 SV=1	unknown [Picea sitchensis]
comp351127_c0	9.99200722162641E-16||1.55431223447522E-14	-7.49116		-8.41676	down		down	Cellular Component: cytoplasmic membrane-bounded vesicle (GO:0016023);;	--	Protein notum homolog OS=Mus musculus GN=Notum PE=2 SV=2	unknown [Picea sitchensis]
comp351193_c0	7.00313918851059E-05||4.24811144982273E-05	-2.77551		-3.37711	down		down	Molecular Function: helicase activity (GO:0004386);; Molecular Function: protein binding (GO:0005515);; Cellular Component: nucleoplasm (GO:0005654);; Biological Process: transcription, DNA-dependent (GO:0006351);; Biological Process: multicellular organismal development (GO:0007275);; Biological Process: reproductive process (GO:0022414);; Cellular Component: intracellular non-membrane-bounded o…	--	Fibroin heavy chain OS=Bombyx mori GN=FIBH PE=1 SV=4	unknown [Picea sitchensis]
comp351241_c1	0.00017411646557941||0.00121581439832308	-3.04284		-3.06825	down		down	Biological Process: respiratory burst involved in defense response (GO:0002679);; Molecular Function: DNA binding (GO:0003677);; Molecular Function: sequence-specific DNA binding transcription factor activity (GO:0003700);; Cellular Component: nucleus (GO:0005634);; Biological Process: transcription, DNA-dependent (GO:0006351);; Biological Process: multicellular organismal development (GO:0007275…	--	Ethylene-responsive transcription factor ERF039 OS=Arabidopsis thaliana GN=ERF039 PE=2 SV=1	Ethylene-responsive transcription factor TINY [Medicago truncatula]
comp351286_c0	0.000483968519825906||0.00340977275674237	-2.35009		-2.51433	down		down	Biological Process: MAPK cascade (GO:0000165);; Molecular Function: nucleotide binding (GO:0000166);; Biological Process: polysaccharide biosynthetic process (GO:0000271);; Biological Process: polysaccharide catabolic process (GO:0000272);; Biological Process: cell fate specification (GO:0001708);; Molecular Function: protein kinase activity (GO:0004672);; Molecular Function: protein serine/threo…	--	LRR receptor-like serine/threonine-protein kinase FEI 1 OS=Arabidopsis thaliana GN=FEI1 PE=1 SV=1	Leucine-rich repeat protein kinase family protein isoform 1 [Theobroma cacao]
comp351307_c1	0.000495353223780137||0.000179762153880603	-3.81703		-4.2535	down		down	Biological Process: MAPK cascade (GO:0000165);; Biological Process: response to molecule of fungal origin (GO:0002238);; Molecular Function: ubiquitin-protein ligase activity (GO:0004842);; Cellular Component: extracellular region (GO:0005576);; Cellular Component: nucleus (GO:0005634);; Cellular Component: plasma membrane (GO:0005886);; Biological Process: regulation of transcription, DNA-depend…	--	RING-H2 finger protein ATL13 OS=Arabidopsis thaliana GN=ATL13 PE=2 SV=2	ring finger protein, putative [Ricinus communis]
comp351315_c0	0||0	-8.81786		-9.46427	down		down	--	--	--	unknown [Picea sitchensis]
comp351360_c0	2.00235147246319E-05||0.00113921237096071	-3.40061		-3.13709	down		down	Biological Process: defense response (GO:0006952);; Cellular Component: plasmodesma (GO:0009506);; Biological Process: response to bacterium (GO:0009617);; Biological Process: response to organic substance (GO:0010033);; Cellular Component: membrane (GO:0016020);; Cellular Component: cytoplasmic membrane-bounded vesicle (GO:0016023);; Cellular Component: cell periphery (GO:0071944);;	--	Cysteine-rich repeat secretory protein 12 OS=Arabidopsis thaliana GN=CRRSP12 PE=2 SV=2	unknown [Picea sitchensis]
comp351376_c0	2.36301162748198E-07||9.33351969556462E-06	-3.74097		-3.83952	down		down	Cellular Component: Golgi apparatus (GO:0005794);; Cellular Component: cytosol (GO:0005829);; Cellular Component: plant-type cell wall (GO:0009505);; Cellular Component: plasmodesma (GO:0009506);; Biological Process: response to arsenic-containing substance (GO:0046685);;	--	--	unknown [Picea sitchensis]
comp351464_c0	3.48703635877357E-06||2.30398639723406E-05	-3.97855		-4.13949	down		down	Molecular Function: catalytic activity (GO:0003824);;	--	2-hydroxy-6-oxononadienedioate/2-hydroxy-6-oxononatrienedioate hydrolase OS=Pseudomonas sp. GN=mhpC PE=3 SV=1	unknown [Picea sitchensis]
comp351465_c0	9.8464545406074E-09||3.08456045150507E-08	-3.99881		-4.66766	down		down	Molecular Function: phosphatidate cytidylyltransferase activity (GO:0004605);; Cellular Component: mitochondrion (GO:0005739);; Biological Process: phospholipid biosynthetic process (GO:0008654);; Cellular Component: chloroplast (GO:0009507);; Biological Process: vitamin E biosynthetic process (GO:0010189);; Molecular Function: phytol kinase activity (GO:0010276);; Cellular Component: membrane (G…	--	Phytol kinase 1, chloroplastic OS=Arabidopsis thaliana GN=VTE5 PE=1 SV=1	hypothetical protein PRUPE_ppa009034mg [Prunus persica]
comp351620_c0	6.56036830970486E-07||1.64103830279094E-05	-3.29098		-3.51287	down		down	Biological Process: polysaccharide biosynthetic process (GO:0000271);; Biological Process: establishment of planar polarity (GO:0001736);; Cellular Component: endosome (GO:0005768);; Cellular Component: Golgi apparatus (GO:0005794);; Cellular Component: plasma membrane (GO:0005886);; Biological Process: acetyl-CoA metabolic process (GO:0006084);; Biological Process: amino acid transport (GO:00068…	K13946|0.0|pop:POPTR_653103|PtrAUX1	Auxin transporter-like protein 4 OS=Medicago truncatula GN=LAX4 PE=2 SV=1	unknown [Picea sitchensis]
comp351622_c0	0.00310581513584607||7.1919292865541E-06	-4.07645		-5.40496	down		down	Biological Process: response to UV (GO:0009411);; Cellular Component: plant-type cell wall (GO:0009505);; Cellular Component: chloroplast (GO:0009507);; Biological Process: flavonoid biosynthetic process (GO:0009813);; Biological Process: cellular process (GO:0009987);; Cellular Component: cytoplasmic membrane-bounded vesicle (GO:0016023);; Molecular Function: hydrolase activity, acting on ester …	--	Probable pectinesterase 53 OS=Arabidopsis thaliana GN=PME53 PE=2 SV=1	Pectin lyase-like superfamily protein isoform 1 [Theobroma cacao]
comp351644_c2	0.00225671962254836||0.00695915291932547	-2.19257		-2.38702	down		down	Molecular Function: mRNA binding (GO:0003729);; Molecular Function: protein binding (GO:0005515);; Cellular Component: cytosol (GO:0005829);; Biological Process: post-Golgi vesicle-mediated transport (GO:0006892);; Cellular Component: cytoplasmic stress granule (GO:0010494);; Biological Process: cellular membrane organization (GO:0016044);; Biological Process: primary metabolic process (GO:004423…	--	Pumilio homolog 2 OS=Arabidopsis thaliana GN=APUM2 PE=1 SV=1	Pumilio 2 isoform 3 [Theobroma cacao]
comp351660_c0	0.000871393622725813||0.00142059865328603	-2.26366		-2.68235	down		down	Cellular Component: plasma membrane (GO:0005886);; Molecular Function: galacturonate binding (GO:0048032);;	--	Uncharacterized protein At3g61260 OS=Arabidopsis thaliana GN=At3g61260 PE=1 SV=1	PREDICTED: uncharacterized protein LOC101497973 [Cicer arietinum]
comp351682_c0	0.000103487672655||4.04553660733331E-05	-2.53757		-3.32483	down		down	Biological Process: regulation of transcription from RNA polymerase II promoter (GO:0006357);; Biological Process: protein demethylation (GO:0006482);; Biological Process: polyamine biosynthetic process (GO:0006596);; Biological Process: polyamine catabolic process (GO:0006598);; Biological Process: response to stress (GO:0006950);; Biological Process: microtubule nucleation (GO:0007020);; Molecu…	--	Probable polyamine oxidase 5 OS=Arabidopsis thaliana GN=PAO5 PE=2 SV=1	predicted protein [Populus trichocarpa]
comp351752_c0	3.16291437485461E-12||2.53351445933525E-07	-4.67763		-4.26294	down		down	Molecular Function: hydrolase activity, hydrolyzing O-glycosyl compounds (GO:0004553);; Molecular Function: polygalacturonase activity (GO:0004650);; Biological Process: metabolic process (GO:0008152);; Cellular Component: plant-type cell wall (GO:0009505);; Biological Process: plant-type cell wall modification (GO:0009827);; Biological Process: anther dehiscence (GO:0009901);; Biological Process…	--	Polygalacturonase At1g48100 OS=Arabidopsis thaliana GN=At1g48100 PE=2 SV=1	PREDICTED: polygalacturonase At1g48100 isoform 2 [Glycine max]
comp351769_c0	4.53657111876282E-11||3.58771108155409E-07	-4.07676		-4.0259	down		down	Molecular Function: nucleotide binding (GO:0000166);; Cellular Component: plasma membrane (GO:0005886);; Biological Process: response to nematode (GO:0009624);; Biological Process: response to endogenous stimulus (GO:0009719);; Biological Process: response to organic substance (GO:0010033);; Biological Process: stomatal complex morphogenesis (GO:0010103);; Biological Process: drug transport (GO:0…	--	ABC transporter G family member 5 OS=Arabidopsis thaliana GN=ABCG5 PE=2 SV=1	PREDICTED: ABC transporter G family member 10 [Vitis vinifera]
comp351778_c0	3.32498040590545E-05||0.000430155880928762	-2.67613		-2.88808	down		down	Molecular Function: protein kinase activity (GO:0004672);; Molecular Function: binding (GO:0005488);; Cellular Component: plasma membrane (GO:0005886);; Biological Process: cellular glucan metabolic process (GO:0006073);; Biological Process: cellular protein modification process (GO:0006464);; Biological Process: phosphorus metabolic process (GO:0006793);; Biological Process: organelle organizati…	--	Putative kinase-like protein TMKL1 OS=Arabidopsis thaliana GN=TMKL1 PE=1 SV=1	unknown [Picea sitchensis]
comp351782_c0	0.000240046812108652||0.00183156297981679	-2.48249		-2.63874	down		down	Molecular Function: DNA binding (GO:0003677);; Molecular Function: DNA-directed RNA polymerase activity (GO:0003899);; Molecular Function: protein binding (GO:0005515);; Cellular Component: mitochondrion (GO:0005739);; Biological Process: transcription, DNA-dependent (GO:0006351);; Cellular Component: chloroplast (GO:0009507);; Cellular Component: plastid (GO:0009536);; Biological Process: embryo…	K10908|0.0|vvi:100266898|hypothetical protein LOC100266898	DNA-directed RNA polymerase 2B, chloroplastic/mitochondrial OS=Nicotiana tabacum GN=RPOT2-TOM PE=2 SV=2	RecName: Full=DNA-directed RNA polymerase 2B, chloroplastic/mitochondrial; AltName: Full=NictaRpoT2-tom; AltName: Full=T7 bacteriophage-type single subunit RNA polymerase 2B; Flags: Precursor
comp351865_c0	0.000990209179174917||0.00605810612716584	-2.3069		-2.41451	down		down	--	--	--	PREDICTED: uncharacterized protein LOC100251745 [Vitis vinifera]
comp351955_c2	1.07580366837112E-09||1.29433734262774E-05	-4.02886		-3.59121	down		down	--	--	--	unnamed protein product [Vitis vinifera]
comp351994_c0	6.5022934143677E-06||0.000116263256588645	-2.86439		-3.175	down		down	Molecular Function: DNA binding (GO:0003677);; Molecular Function: sequence-specific DNA binding transcription factor activity (GO:0003700);; Molecular Function: protein binding (GO:0005515);; Biological Process: response to water deprivation (GO:0009414);; Biological Process: response to hormone stimulus (GO:0009725);; Biological Process: embryo development ending in seed dormancy (GO:0009793);;…	--	ZF-HD homeobox protein At4g24660 OS=Arabidopsis thaliana GN=At4g24660 PE=1 SV=1	unknown [Picea sitchensis]
comp352013_c0	1.51110346457983E-10||2.60979277986184E-05	-5.32634		-4.30587	down		down	Biological Process: cellular component organization (GO:0016043);; Biological Process: cell growth (GO:0016049);; Biological Process: cellular developmental process (GO:0048869);; Biological Process: developmental growth involved in morphogenesis (GO:0060560);; Biological Process: biological regulation (GO:0065007);;	--	Protein LONGIFOLIA 1 OS=Arabidopsis thaliana GN=LNG1 PE=1 SV=1	conserved hypothetical protein [Ricinus communis]
comp352034_c0	1.69202635502685E-06||1.25463562743455E-05	-4.06776		-4.24306	down		down		--	Protein ROOT PRIMORDIUM DEFECTIVE 1 OS=Arabidopsis thaliana GN=RPD1 PE=1 SV=1	PREDICTED: uncharacterized protein LOC100255516 [Vitis vinifera]
comp352082_c0	1.33802208740486E-05||0.00492172190704721	-2.89205		-2.47431	down		down	Molecular Function: transporter activity (GO:0005215);; Molecular Function: iron ion transmembrane transporter activity (GO:0005381);; Cellular Component: mitochondrial envelope (GO:0005740);; Cellular Component: mitochondrial inner membrane (GO:0005743);; Biological Process: embryo development ending in birth or egg hatching (GO:0009792);; Cellular Component: membrane (GO:0016020);; Cellular Com…	--	Mitoferrin OS=Dictyostelium discoideum GN=mcfF PE=3 SV=1	unknown [Picea sitchensis]
comp352101_c1	0||3.5286562560799E-10	-6.7692		-5.86883	down		down	Cellular Component: cell wall (GO:0005618);; Cellular Component: vacuolar membrane (GO:0005774);; Molecular Function: xylan 1,4-beta-xylosidase activity (GO:0009044);; Cellular Component: plant-type cell wall (GO:0009505);; Biological Process: seed coat development (GO:0010214);; Cellular Component: cytoplasmic membrane-bounded vesicle (GO:0016023);; Biological Process: arabinan catabolic process…	--	Beta-D-xylosidase 4 OS=Arabidopsis thaliana GN=BXL4 PE=1 SV=1	PREDICTED: beta-xylosidase/alpha-L-arabinofuranosidase 2-like [Vitis vinifera]
comp352121_c1	0.000117796073718646||3.77934655515499E-06	-4.03723		-4.93516	down		down	Cellular Component: extracellular region (GO:0005576);; Cellular Component: chloroplast (GO:0009507);; Biological Process: guard cell differentiation (GO:0010052);; Biological Process: negative regulation of stomatal complex development (GO:2000122);;	--	EPIDERMAL PATTERNING FACTOR-like protein 6 OS=Arabidopsis thaliana GN=EPFL6 PE=2 SV=1	Allergen-related [Theobroma cacao]
comp352150_c0	3.39207410371412E-06||0.0015611591315472	-2.98087		-2.66484	down		down	Cellular Component: extracellular region (GO:0005576);; Cellular Component: plant-type cell wall (GO:0009505);; Cellular Component: plasmodesma (GO:0009506);; Biological Process: root morphogenesis (GO:0010015);; Biological Process: response to karrikin (GO:0080167);;	--	--	Pinus taeda anonymous locus UMN_3427_01 genomic sequence
comp352202_c0	0||0	-7.07239		-7.56616	down		down	Molecular Function: hydrolase activity, hydrolyzing O-glycosyl compounds (GO:0004553);; Cellular Component: plasma membrane (GO:0005886);; Biological Process: sucrose biosynthetic process (GO:0005986);; Biological Process: response to oxidative stress (GO:0006979);; Biological Process: response to cold (GO:0009409);; Biological Process: response to water deprivation (GO:0009414);; Cellular Compon…	--	Probable galactinol--sucrose galactosyltransferase 6 OS=Arabidopsis thaliana GN=RFS6 PE=2 SV=2	Raffinose synthase family protein isoform 1 [Theobroma cacao]
comp352274_c1	5.21000182218678E-07||0.000274834614035657	-3.12229		-2.99404	down		down	Biological Process: alternative nuclear mRNA splicing, via spliceosome (GO:0000380);; Molecular Function: double-stranded DNA binding (GO:0003690);; Molecular Function: single-stranded DNA binding (GO:0003697);; Molecular Function: mRNA binding (GO:0003729);; Molecular Function: protein kinase activity (GO:0004672);; Molecular Function: calmodulin binding (GO:0005516);; Cellular Component: cell w…	K08695|1e-139|vvi:100232981|ANR, ban	Anthocyanidin reductase OS=Arabidopsis thaliana GN=BAN PE=1 SV=2	unknown [Picea sitchensis]
comp352341_c0	1.49411478411743E-07||0.000328616855487796	-3.33565		-3.12483	down		down	Biological Process: MAPK cascade (GO:0000165);; Biological Process: microtubule cytoskeleton organization (GO:0000226);; Biological Process: cytokinesis by cell plate formation (GO:0000911);; Biological Process: respiratory burst involved in defense response (GO:0002679);; Cellular Component: extracellular region (GO:0005576);; Cellular Component: cell wall (GO:0005618);; Cellular Component: vacu…	--	Thaumatin-like protein OS=Arabidopsis thaliana GN=At1g18250 PE=2 SV=2	unknown [Picea sitchensis]
comp352344_c0	0.00318384587003673||0.00098320567653376	-2.21756		-2.93834	down		down	Biological Process: microtubule cytoskeleton organization (GO:0000226);; Biological Process: cell morphogenesis (GO:0000902);; Molecular Function: GTPase activity (GO:0003924);; Molecular Function: structural constituent of cytoskeleton (GO:0005200);; Molecular Function: protein binding (GO:0005515);; Molecular Function: GTP binding (GO:0005525);; Cellular Component: cell wall (GO:0005618);; Cell…	K07374|0.0|vvi:100247366|hypothetical protein LOC100247366	Tubulin alpha chain OS=Prunus dulcis GN=TUBA PE=2 SV=1	unknown [Picea sitchensis]
comp352456_c0	1.75903624999307E-10||3.8760716858377E-10	-4.28803		-5.22451	down		down	Biological Process: MAPK cascade (GO:0000165);; Biological Process: respiratory burst involved in defense response (GO:0002679);; Molecular Function: peroxidase activity (GO:0004601);; Molecular Function: calcium ion binding (GO:0005509);; Cellular Component: nucleus (GO:0005634);; Cellular Component: Golgi apparatus (GO:0005794);; Cellular Component: integral to plasma membrane (GO:0005887);; Bi…	--	Respiratory burst oxidase homolog protein F OS=Arabidopsis thaliana GN=RBOHF PE=1 SV=1	Os01g0835500 [Oryza sativa Japonica Group]
comp352508_c0	1.55175625108361E-05||4.17525153101339E-05	-3.08132		-3.46342	down		down	--	--	Uncharacterized protein C594.04c OS=Schizosaccharomyces pombe (strain 972 / ATCC 24843) GN=SPCC594.04c PE=3 SV=2	unnamed protein product [Vitis vinifera]
comp352591_c0	5.37444779724616E-06||0.00229599953983184	-2.9593		-2.60402	down		down	Molecular Function: calmodulin binding (GO:0005516);; Cellular Component: nucleus (GO:0005634);; Cellular Component: mitochondrion (GO:0005739);; Cellular Component: plasma membrane (GO:0005886);; Biological Process: defense response (GO:0006952);; Biological Process: signal transduction (GO:0007165);; Biological Process: cell death (GO:0008219);; Biological Process: response to biotic stimulus (…	--	MLO-like protein 11 OS=Arabidopsis thaliana GN=MLO11 PE=2 SV=1	calmodulin binding protein, putative [Ricinus communis]
comp352686_c0	0.00106325960578912||2.04452379737319E-06	-3.69289		-5.03742	down		down	Biological Process: response to virus (GO:0009615);; Cellular Component: membrane (GO:0016020);; Biological Process: virus-host interaction (GO:0019048);; Biological Process: secretion by cell (GO:0032940);; Cellular Component: intracellular membrane-bounded organelle (GO:0043231);; Biological Process: regulation of amino acid export (GO:0080143);;	--	Protein GLUTAMINE DUMPER 5 OS=Arabidopsis thaliana GN=GDU5 PE=2 SV=2	uncharacterized protein LOC100500572 [Glycine max]
comp352712_c0	3.69971772092859E-05||0.000012507088365199	-2.76463		-3.52046	down		down	Cellular Component: pericentriolar material (GO:0000242);; Molecular Function: protein kinase activity (GO:0004672);; Molecular Function: protein serine/threonine kinase activity (GO:0004674);; Molecular Function: protein binding (GO:0005515);; Molecular Function: ATP binding (GO:0005524);; Cellular Component: nucleolus (GO:0005730);; Cellular Component: plasma membrane (GO:0005886);; Biological …	K08857|0.0|vvi:100258125|hypothetical protein LOC100258125	Serine/threonine-protein kinase Nek5 OS=Oryza sativa subsp. japonica GN=NEK5 PE=2 SV=1	PREDICTED: serine/threonine-protein kinase Nek5-like [Vitis vinifera]
comp352734_c0	1.17529316795428E-05||0.000197450060271942	-2.78871		-3.02382	down		down	Cellular Component: plasma membrane (GO:0005886);; Cellular Component: integral to plasma membrane (GO:0005887);; Molecular Function: sucrose transmembrane transporter activity (GO:0008515);; Biological Process: carbohydrate transport (GO:0008643);; Biological Process: leaf senescence (GO:0010150);; Biological Process: sucrose transport (GO:0015770);; Cellular Component: integral to membrane (GO:…	--	Bidirectional sugar transporter SWEET6b OS=Oryza sativa subsp. indica GN=SWEET6B PE=3 SV=1	unknown [Picea sitchensis]
comp352736_c0	3.89181131765781E-09||9.19099496510256E-09	-5.9616		-6.48381	down		down	Molecular Function: protein binding (GO:0005515);; Cellular Component: cytosol (GO:0005829);; Biological Process: generation of precursor metabolites and energy (GO:0006091);; Biological Process: response to osmotic stress (GO:0006970);; Molecular Function: phosphoenolpyruvate carboxylase activity (GO:0008964);; Biological Process: response to hexose stimulus (GO:0009746);; Biological Process: ca…	K01595|5e-32|osa:4325309|Os01g0758300	Phosphoenolpyruvate carboxylase OS=Picea abies GN=PPC PE=2 SV=1	phosphoenolpyruvate carboxylase [Picea abies]
comp352750_c0	0.000773916040221034||0.0039808112792179	-2.72656		-2.75189	down		down	--	--	Flocculation protein FLO11 OS=Saccharomyces cerevisiae (strain ATCC 204508 / S288c) GN=MUC1 PE=1 SV=2	conserved hypothetical protein [Saccharomyces cerevisiae RM11-1a]
comp352803_c0	2.78320708613222E-06||1.08501496476343E-06	-3.26253		-4.03768	down		down	--	--	--	unknown [Picea sitchensis]
comp352821_c0	6.77236045021345E-15||5.71043212715949E-12	-5.46793		-5.98291	down		down	Biological Process: lipid transport (GO:0006869);; Molecular Function: lipid binding (GO:0008289);;	--	36.4 kDa proline-rich protein OS=Solanum lycopersicum GN=TPRP-F1 PE=2 SV=1	proline-rich protein [Pinus taeda]
comp352824_c0	2.00658223370453E-07||5.19314263514037E-06	-4.32099		-4.39072	down		down	Biological Process: polysaccharide catabolic process (GO:0000272);; Biological Process: respiratory burst involved in defense response (GO:0002679);; Molecular Function: structural constituent of ribosome (GO:0003735);; Molecular Function: protein serine/threonine kinase activity (GO:0004674);; Molecular Function: ATP binding (GO:0005524);; Cellular Component: extracellular region (GO:0005576);; …	--	Probable leucine-rich repeat receptor-like protein kinase At1g68400 OS=Arabidopsis thaliana GN=At1g68400 PE=2 SV=1	hypothetical protein SELMODRAFT_267563 [Selaginella moellendorffii]
comp352824_c1	2.28202987617721E-08||1.63818809861827E-06	-5.12974		-5.07397	down		down	Biological Process: developmental process involved in reproduction (GO:0003006);; Biological Process: cellular glucan metabolic process (GO:0006073);; Biological Process: steroid biosynthetic process (GO:0006694);; Biological Process: phosphorus metabolic process (GO:0006793);; Biological Process: organelle organization (GO:0006996);; Biological Process: pattern specification process (GO:0007389)…	--	Probable leucine-rich repeat receptor-like protein kinase At1g68400 OS=Arabidopsis thaliana GN=At1g68400 PE=2 SV=1	PREDICTED: probable leucine-rich repeat receptor-like protein kinase At1g68400-like [Cucumis sativus]
comp352852_c1	4.40813988250577E-05||0.0006530507812752	-3.11723		-3.10189	down		down	--	--	--	unknown [Picea sitchensis]
comp352895_c0	0.000309279134034668||0.00735611746411224	-2.40131		-2.36959	down		down	Molecular Function: cholinesterase activity (GO:0004104);; Molecular Function: alpha-L-fucosidase activity (GO:0004560);; Biological Process: lipid metabolic process (GO:0006629);; Cellular Component: plant-type cell wall (GO:0009505);; Cellular Component: plasmodesma (GO:0009506);; Cellular Component: cytoplasmic membrane-bounded vesicle (GO:0016023);; Molecular Function: lipase activity (GO:001…	--	GDSL esterase/lipase At4g01130 OS=Arabidopsis thaliana GN=At4g01130 PE=2 SV=1	unknown [Picea sitchensis]
comp352989_c0	5.05717134835493E-10||1.78581502762176E-05	-4.59178		-3.8801	down		down	Molecular Function: two-component sensor activity (GO:0000155);; Molecular Function: two-component response regulator activity (GO:0000156);; Biological Process: two-component signal transduction system (phosphorelay) (GO:0000160);; Biological Process: response to superoxide (GO:0000303);; Molecular Function: phosphoprotein phosphatase activity (GO:0004721);; Molecular Function: osmosensor activi…	K14489|1e-95|vvi:100263145|hypothetical protein LOC100263145	Histidine kinase 3 OS=Arabidopsis thaliana GN=AHK3 PE=1 SV=1	unnamed protein product [Vitis vinifera]
comp353013_c0	0.000847074617369437||0.00202705300090489	-2.40017		-2.66332	down		down	Molecular Function: nucleotide binding (GO:0000166);; Biological Process: polysaccharide catabolic process (GO:0000272);; Biological Process: respiratory burst involved in defense response (GO:0002679);; Molecular Function: protein kinase activity (GO:0004672);; Cellular Component: mitochondrion (GO:0005739);; Cellular Component: vacuolar membrane (GO:0005774);; Cellular Component: plasma membran…	--	Probable inactive receptor kinase RLK902 OS=Arabidopsis thaliana GN=RLK902 PE=1 SV=1	PREDICTED: probable inactive receptor kinase At1g48480-like [Glycine max]
comp353013_c1	2.94138602363603E-09||6.51106241145172E-08	-4.33151		-4.71238	down		down	Molecular Function: nucleotide binding (GO:0000166);; Biological Process: respiratory burst involved in defense response (GO:0002679);; Biological Process: developmental process involved in reproduction (GO:0003006);; Molecular Function: protein kinase activity (GO:0004672);; Molecular Function: binding (GO:0005488);; Cellular Component: mitochondrion (GO:0005739);; Cellular Component: vacuolar m…	--	Probable inactive receptor kinase RLK902 OS=Arabidopsis thaliana GN=RLK902 PE=1 SV=1	Pinus taeda anonymous locus UMN_6543_01 genomic sequence
comp353013_c2	0.000766844884908635||0.000263861654373532	-2.3478		-2.99386	down		down	Biological Process: polysaccharide catabolic process (GO:0000272);; Biological Process: respiratory burst involved in defense response (GO:0002679);; Molecular Function: structural constituent of ribosome (GO:0003735);; Molecular Function: protein serine/threonine kinase activity (GO:0004674);; Molecular Function: ATP binding (GO:0005524);; Cellular Component: extracellular region (GO:0005576);; …	--	Probable inactive receptor kinase At1g48480 OS=Arabidopsis thaliana GN=RKL1 PE=1 SV=1	unknown [Glycine max]
comp353039_c0	5.09232079837219E-08||6.75049635695535E-05	-3.41653		-3.20642	down		down	Molecular Function: nucleotide binding (GO:0000166);; Molecular Function: binding (GO:0005488);; Biological Process: signal transduction (GO:0007165);; Biological Process: pattern specification process (GO:0007389);; Biological Process: post-embryonic morphogenesis (GO:0009886);; Cellular Component: membrane (GO:0016020);; Cellular Component: cytoplasmic membrane-bounded vesicle (GO:0016023);; Mo…	--	Somatic embryogenesis receptor kinase 1 OS=Arabidopsis thaliana GN=SERK1 PE=1 SV=2	PREDICTED: probable LRR receptor-like serine/threonine-protein kinase At4g08850 [Vitis vinifera]
comp353043_c0	1.66389535483091E-09||2.5477341791813E-08	-4.56577		-4.99448	down		down	Molecular Function: nucleotide binding (GO:0000166);; Molecular Function: protein kinase activity (GO:0004672);; Molecular Function: protein serine/threonine kinase activity (GO:0004674);; Cellular Component: nucleus (GO:0005634);; Biological Process: cell cycle (GO:0007049);; Biological Process: JNK cascade (GO:0007254);; Molecular Function: protein C-terminus binding (GO:0008022);; Biological P…	--	Serine/threonine-protein kinase HT1 OS=Arabidopsis thaliana GN=HT1 PE=1 SV=1	PREDICTED: cell surface receptor daf-1 [Vitis vinifera]
comp353155_c0	0.000201677581314397||4.07985519035314E-07	-4.54618		-5.88575	down		down	Cellular Component: extracellular region (GO:0005576);; Biological Process: syncytium formation (GO:0006949);; Cellular Component: plasmodesma (GO:0009506);; Biological Process: unidimensional cell growth (GO:0009826);; Biological Process: plant-type cell wall loosening (GO:0009828);; Cellular Component: cytoplasmic membrane-bounded vesicle (GO:0016023);; Biological Process: sexual reproduction (…	--	Expansin-B16 OS=Oryza sativa subsp. japonica GN=EXPB16 PE=2 SV=1	Expansin B3, BETA 1.6 isoform 1 [Theobroma cacao]
comp353285_c0	0.00315466015025578||0.0039808112792179	-2.51426		-2.75189	down		down	Biological Process: in utero embryonic development (GO:0001701);; Cellular Component: photoreceptor outer segment (GO:0001750);; Molecular Function: phosphatidylinositol-4,5-bisphosphate 5-phosphatase activity (GO:0004439);; Cellular Component: nucleus (GO:0005634);; Cellular Component: early endosome (GO:0005769);; Cellular Component: trans-Golgi network (GO:0005802);; Cellular Component: cytoso…	--	Type I inositol 1,4,5-trisphosphate 5-phosphatase CVP2 OS=Arabidopsis thaliana GN=CVP2 PE=1 SV=2	PREDICTED: type I inositol-1,4,5-trisphosphate 5-phosphatase CVP2-like [Vitis vinifera]
comp353379_c0	0.00110435234595818||7.98043893438516E-05	-2.27476		-3.18526	down		down	Molecular Function: protein binding (GO:0005515);; Cellular Component: plasma membrane (GO:0005886);; Molecular Function: galacturonate binding (GO:0048032);;	--	Uncharacterized protein At3g61260 OS=Arabidopsis thaliana GN=At3g61260 PE=1 SV=1	unknown [Picea sitchensis]
comp353387_c0	0.0033293021151064||0.000224755541015975	-2.33482		-3.15746	down		down	--	--	--	unknown [Picea sitchensis]
comp353455_c0	1.35158806036095E-07||1.02024586003946E-05	-4.08986		-4.04872	down		down	--	--	--	putative auxin induced cell wall protein [Pinus pinaster]
comp353458_c0	4.44379712838394E-06||0.00665333692479053	-2.89917		-2.39144	down		down	Biological Process: macromolecule biosynthetic process (GO:0009059);; Biological Process: phenylpropanoid biosynthetic process (GO:0009699);; Molecular Function: N-acyltransferase activity (GO:0016410);; Molecular Function: O-acetyltransferase activity (GO:0016413);; Molecular Function: transferase activity, transferring acyl groups other than amino-acyl groups (GO:0016747);; Biological Process: …	--	Taxadien-5-alpha-ol O-acetyltransferase OS=Taxus wallichiana var. chinensis PE=2 SV=1	unknown [Picea sitchensis]
comp353466_c0	8.27612417420021E-06||0.00882385836313959	-2.91196		-2.55137	down		down	Cellular Component: extracellular region (GO:0005576);; Cellular Component: nucleus (GO:0005634);; Cellular Component: plasma membrane (GO:0005886);; Cellular Component: cytoplasmic membrane-bounded vesicle (GO:0016023);; Cellular Component: anchored to membrane (GO:0031225);;	--	--	unknown [Picea sitchensis]
comp353473_c11	0.00573662810156661||0.000398615526480905	-2.46332		-3.23122	down		down	Cellular Component: mitochondrion (GO:0005739);; Biological Process: sugar mediated signaling pathway (GO:0010182);; Biological Process: photosynthesis, light reaction (GO:0019684);; Biological Process: cellular protein complex assembly (GO:0043623);; Biological Process: mitochondrial mRNA modification (GO:0080156);;	--	Pentatricopeptide repeat-containing protein At4g02750 OS=Arabidopsis thaliana GN=PCMP-H24 PE=3 SV=1	unknown [Picea sitchensis]
comp353524_c0	0||1.55431223447522E-15	-8.76819		-8.74782	down		down	Molecular Function: nucleic acid binding (GO:0003676);; Molecular Function: organic cyclic compound binding (GO:0097159);;	--	Zinc finger CCCH domain-containing protein 18 OS=Arabidopsis thaliana GN=At2g05160 PE=2 SV=1	predicted protein [Physcomitrella patens subsp. patens]
comp353568_c0	9.16764813484461E-05||0.000414412811124976	-3.12989		-3.27059	down		down	Biological Process: carbohydrate metabolic process (GO:0005975);; Biological Process: macromolecule metabolic process (GO:0043170);; Biological Process: cellular metabolic process (GO:0044237);; Biological Process: system development (GO:0048731);;	--	Pentatricopeptide repeat-containing protein At3g06920 OS=Arabidopsis thaliana GN=At3g06920 PE=2 SV=1	PREDICTED: pentatricopeptide repeat-containing protein At3g06920-like [Fragaria vesca subsp. vesca]
comp353606_c0	7.48112337466411E-05||1.11345563523768E-05	-4.10375		-4.75177	down		down	Biological Process: regulation of neurotransmitter levels (GO:0001505);; Molecular Function: protein binding (GO:0005515);; Biological Process: response to extracellular stimulus (GO:0009991);; Molecular Function: secondary active transmembrane transporter activity (GO:0015291);; Molecular Function: quaternary ammonium group transmembrane transporter activity (GO:0015651);; Biological Process: or…	--	Organic cation/carnitine transporter 1 OS=Arabidopsis thaliana GN=OCT1 PE=2 SV=1	predicted protein [Populus trichocarpa]
comp353631_c0	0.000106874232792653||0.00623152768922663	-2.58706		-2.40579	down		down	Molecular Function: IMP cyclohydrolase activity (GO:0003937);; Molecular Function: phosphoribosylaminoimidazolecarboxamide formyltransferase activity (GO:0004643);; Biological Process: purine nucleotide biosynthetic process (GO:0006164);; Biological Process: purine ribonucleotide biosynthetic process (GO:0009152);; Biological Process: pyrimidine ribonucleotide biosynthetic process (GO:0009220);; …	K00602|0.0|rcu:RCOM_0503930|bifunctional purine biosynthesis protein, putative (EC:2.1.2.3)	Bifunctional purine biosynthesis protein PurH OS=Bacillus cereus (strain ATCC 10987) GN=purH PE=3 SV=1	bifunctional purine biosynthesis protein, putative [Ricinus communis]
comp353645_c0	0.000588866876945149||2.85180974658461E-05	-2.65939		-3.56727	down		down	Molecular Function: signal transducer activity (GO:0004871);; Cellular Component: late endosome (GO:0005770);; Cellular Component: plasma membrane (GO:0005886);; Biological Process: response to light stimulus (GO:0009416);; Biological Process: response to blue light (GO:0009637);; Biological Process: determination of bilateral symmetry (GO:0009855);; Biological Process: pollen tube growth (GO:000…	--	BTB/POZ domain-containing protein At1g30440 OS=Arabidopsis thaliana GN=At1g30440 PE=1 SV=2	unknown [Picea sitchensis]
comp353747_c0	8.14748013500122E-09||5.41326741321235E-07	-3.72905		-4.03534	down		down	Molecular Function: copper ion binding (GO:0005507);; Cellular Component: extracellular region (GO:0005576);; Cellular Component: endoplasmic reticulum (GO:0005783);; Cellular Component: cytosol (GO:0005829);; Biological Process: cell cycle (GO:0007049);; Cellular Component: plasmodesma (GO:0009506);; Biological Process: response to fungus (GO:0009620);; Biological Process: photomorphogenesis (GO…	--	Spore coat protein A OS=Bacillus subtilis (strain 168) GN=cotA PE=1 SV=4	unknown [Picea sitchensis]
comp353822_c1	0.000201677581314397||0.00263157781279544	-4.54618		-4.27265	down		down	Cellular Component: plastid (GO:0009536);; Biological Process: cellular process (GO:0009987);; Cellular Component: cytosolic ribosome (GO:0022626);;	--	Putative pentatricopeptide repeat-containing protein At3g15200 OS=Arabidopsis thaliana GN=At3g15200 PE=3 SV=1	PREDICTED: putative pentatricopeptide repeat-containing protein At3g15200-like [Solanum lycopersicum]
comp353846_c0	1.04442454684772E-10||1.91152570550024E-07	-6.35486		-6.00818	down		down	Biological Process: polysaccharide biosynthetic process (GO:0000271);; Biological Process: cell fate specification (GO:0001708);; Biological Process: response to molecule of bacterial origin (GO:0002237);; Biological Process: immune system process (GO:0002376);; Molecular Function: transmembrane receptor protein serine/threonine kinase activity (GO:0004675);; Molecular Function: steroid binding (…	--	Serine/threonine-protein kinase BRI1-like 2 OS=Arabidopsis thaliana GN=BRL2 PE=1 SV=1	predicted protein [Populus trichocarpa]
comp353872_c0	3.10862446895044E-15||4.22732060911812E-07	-4.96566		-4.00132	down		down	Biological Process: maltose metabolic process (GO:0000023);; Biological Process: polysaccharide catabolic process (GO:0000272);; Molecular Function: NADPH dehydrogenase activity (GO:0003959);; Biological Process: pentose-phosphate shunt (GO:0006098);; Biological Process: rRNA processing (GO:0006364);; Biological Process: unsaturated fatty acid biosynthetic process (GO:0006636);; Biological Proces…	K00218|0.0|vvi:100241491|hypothetical protein LOC100241491	Protochlorophyllide reductase, chloroplastic OS=Cucumis sativus GN=PORA PE=2 SV=1	unknown [Picea sitchensis]
comp353889_c1	0.00931216932094692||0.000433669821474192	-2.4991		-3.31945	down		down	Molecular Function: structural constituent of ribosome (GO:0003735);; Cellular Component: ribosome (GO:0005840);; Biological Process: translation (GO:0006412);; Biological Process: calcium ion transport (GO:0006816);; Biological Process: Golgi organization (GO:0007030);; Biological Process: response to salt stress (GO:0009651);; Biological Process: response to sucrose stimulus (GO:0009744);; Biol…	--	--	PREDICTED: uncharacterized protein LOC100776740 [Glycine max]
comp353914_c0	2.78954637167317E-12||2.86848211850099E-10	-4.51071		-5.15182	down		down	Molecular Function: nucleotide binding (GO:0000166);; Biological Process: immune system process (GO:0002376);; Molecular Function: GTP binding (GO:0005525);; Cellular Component: cytoplasm (GO:0005737);; Biological Process: defense response (GO:0006952);; Biological Process: response to virus (GO:0009615);; Biological Process: response to chemical stimulus (GO:0042221);; Cellular Component: intrac…	--	Dynamin-related protein 4C OS=Arabidopsis thaliana GN=DRP4C PE=2 SV=1	PREDICTED: dynamin-related protein 4C-like [Solanum lycopersicum]
comp353992_c0	2.97540129423624E-07||0.00327566587514416	-3.9067		-2.92815	down		down	Biological Process: lipid transport (GO:0006869);; Molecular Function: lipid binding (GO:0008289);;	--	Non-specific lipid-transfer protein OS=Pinus taeda PE=2 SV=1	unknown [Picea sitchensis]
comp354027_c1	3.70312580022514E-06||0.00322138848545717	-2.92944		-2.52529	down		down	Molecular Function: aspartic-type endopeptidase activity (GO:0004190);; Cellular Component: extracellular region (GO:0005576);; Cellular Component: endoplasmic reticulum (GO:0005783);; Biological Process: proteolysis (GO:0006508);; Biological Process: defense response (GO:0006952);; Biological Process: response to water deprivation (GO:0009414);; Biological Process: salicylic acid metabolic proce…	--	Protein ASPARTIC PROTEASE IN GUARD CELL 2 OS=Arabidopsis thaliana GN=ASPG2 PE=2 SV=1	unknown [Picea sitchensis]
comp354027_c4	5.66051768791098E-07||0.000068221916838751	-3.38565		-3.32541	down		down	Molecular Function: aspartic-type endopeptidase activity (GO:0004190);; Cellular Component: endoplasmic reticulum (GO:0005783);; Biological Process: proteolysis (GO:0006508);; Biological Process: cellular aromatic compound metabolic process (GO:0006725);; Biological Process: defense response (GO:0006952);; Biological Process: response to water deprivation (GO:0009414);; Biological Process: respon…	--	Protein ASPARTIC PROTEASE IN GUARD CELL 2 OS=Arabidopsis thaliana GN=ASPG2 PE=2 SV=1	unknown [Picea sitchensis]
comp354040_c0	7.15211598756316E-06||0.00190012046229326	-2.85795		-2.70812	down		down	Biological Process: microtubule cytoskeleton organization (GO:0000226);; Molecular Function: protein binding (GO:0005515);; Biological Process: plant-type cell wall organization (GO:0009664);; Cellular Component: cell projection (GO:0042995);; Cellular Component: intracellular membrane-bounded organelle (GO:0043231);; Cellular Component: protein complex (GO:0043234);; Cellular Component: cytoskel…	--	Interactor of constitutive active ROPs 2, chloroplastic OS=Arabidopsis thaliana GN=ICR2 PE=1 SV=1	PREDICTED: interactor of constitutive active ROPs 2, chloroplastic-like [Vitis vinifera]
comp354094_c0	0.0087245330750817||0.00494200195505956	-2.20203		-2.59291	down		down	Molecular Function: protein binding (GO:0005515);; Biological Process: anion transport (GO:0006820);; Biological Process: metabolic process (GO:0008152);; Molecular Function: antiporter activity (GO:0015297);; Biological Process: response to chemical stimulus (GO:0042221);; Cellular Component: intracellular membrane-bounded organelle (GO:0043231);; Cellular Component: cytoplasmic part (GO:0044444…	--	Anion exchange protein 3 OS=Oryctolagus cuniculus GN=SLC4A3 PE=2 SV=1	hypothetical protein AURANDRAFT_1158, partial [Aureococcus anophagefferens]
comp354191_c0	0.000108966989754378||0.000722344099405858	-2.56626		-2.80228	down		down	Biological Process: polysaccharide biosynthetic process (GO:0000271);; Cellular Component: cell wall (GO:0005618);; Cellular Component: vacuolar membrane (GO:0005774);; Cellular Component: cytosol (GO:0005829);; Biological Process: nucleotide biosynthetic process (GO:0009165);; Cellular Component: plant-type cell wall (GO:0009505);; Cellular Component: plasmodesma (GO:0009506);; Biological Proces…	--	L-ascorbate oxidase homolog OS=Brassica napus GN=Bp10 PE=2 SV=1	hypothetical protein SELMODRAFT_86988 [Selaginella moellendorffii]
comp354214_c0	0.00404172446959439||0.00029927975291355	-2.16899		-3.00663	down		down	--	--	--	hypothetical protein CHLNCDRAFT_134071 [Chlorella variabilis]
comp354242_c0	8.62360796660688E-07||0.000165178871463501	-3.09038		-3.05186	down		down	Biological Process: polysaccharide biosynthetic process (GO:0000271);; Molecular Function: peptide receptor activity (GO:0001653);; Molecular Function: protein serine/threonine kinase activity (GO:0004674);; Molecular Function: non-membrane spanning protein tyrosine kinase activity (GO:0004715);; Molecular Function: ATP binding (GO:0005524);; Cellular Component: extracellular region (GO:0005576);…	--	Protein NSP-INTERACTING KINASE 1 OS=Arabidopsis thaliana GN=NIK1 PE=1 SV=1	Nsp-interacting kinase 3 isoform 1 [Theobroma cacao]
comp354254_c0	1.94662456087791E-06||1.79385078569183E-07	-3.61345		-4.55716	down		down	Biological Process: transition metal ion transport (GO:0000041);; Molecular Function: binding (GO:0005488);; Molecular Function: protein binding (GO:0005515);; Cellular Component: endoplasmic reticulum (GO:0005783);; Biological Process: isoprenoid biosynthetic process (GO:0008299);; Cellular Component: chloroplast (GO:0009507);; Biological Process: suberin biosynthetic process (GO:0010345);; Mole…	--	Cytochrome P450 86B1 OS=Arabidopsis thaliana GN=CYP86B1 PE=2 SV=1	Cytochrome P450, family 86, subfamily B, polypeptide 1 isoform 1 [Theobroma cacao]
comp354279_c0	8.47693032102192E-07||7.08724620888113E-05	-3.13263		-3.20337	down		down	Molecular Function: guanyl-nucleotide exchange factor activity (GO:0005085);; Cellular Component: microtubule organizing center (GO:0005815);; Cellular Component: cilium (GO:0005929);; Biological Process: response to DNA damage stimulus (GO:0006974);; Biological Process: cell cycle (GO:0007049);; Biological Process: response to UV (GO:0009411);; Biological Process: cellular component organization…	--	Ultraviolet-B receptor UVR8 OS=Arabidopsis thaliana GN=UVR8 PE=1 SV=1	predicted protein [Populus trichocarpa]
comp354311_c0	1.48803811124143E-05||0.000465658389838364	-2.80705		-2.88063	down		down	Molecular Function: signal transducer activity (GO:0004871);; Cellular Component: plasma membrane (GO:0005886);; Biological Process: response to light stimulus (GO:0009416);; Biological Process: determination of bilateral symmetry (GO:0009855);; Biological Process: pollen tube growth (GO:0009860);; Biological Process: flower development (GO:0009908);; Biological Process: polarity specification of…	--	BTB/POZ domain-containing protein At5g48800 OS=Arabidopsis thaliana GN=At5g48800 PE=1 SV=1	Phototropic-responsive NPH3 family protein [Theobroma cacao]
comp354386_c0	2.1257391762397E-06||1.10458830748783E-06	-2.98354		-3.85448	down		down	Biological Process: polysaccharide biosynthetic process (GO:0000271);; Molecular Function: hydrolase activity, hydrolyzing O-glycosyl compounds (GO:0004553);; Cellular Component: extracellular region (GO:0005576);; Cellular Component: cell wall (GO:0005618);; Cellular Component: Golgi apparatus (GO:0005794);; Biological Process: cellular glucan metabolic process (GO:0006073);; Biological Process:…	K08235|1e-119|vvi:100248328|hypothetical protein LOC100248328	Xyloglucan endotransglucosylase/hydrolase protein 9 OS=Arabidopsis thaliana GN=XTH9 PE=2 SV=2	unknown [Picea sitchensis]
comp354413_c2	2.65782951203164E-11||1.71145287475305E-06	-4.45011		-3.95105	down		down	Biological Process: microtubule cytoskeleton organization (GO:0000226);; Biological Process: cytokinesis by cell plate formation (GO:0000911);; Molecular Function: hydrolase activity, hydrolyzing O-glycosyl compounds (GO:0004553);; Cellular Component: extracellular region (GO:0005576);; Cellular Component: endoplasmic reticulum (GO:0005783);; Biological Process: carbohydrate metabolic process (GO…	--	Glucan endo-1,3-beta-glucosidase 14 OS=Arabidopsis thaliana GN=At2g27500 PE=1 SV=2	unknown [Picea sitchensis]
comp354440_c4	0.0044739287378156||0.00016326786933607	-2.41982		-3.32025	down		down	Cellular Component: mitochondrion (GO:0005739);; Cellular Component: chloroplast (GO:0009507);; Biological Process: thylakoid membrane organization (GO:0010027);; Biological Process: phloem or xylem histogenesis (GO:0010087);; Biological Process: sugar mediated signaling pathway (GO:0010182);; Biological Process: photosystem II assembly (GO:0010207);; Biological Process: leaf vascular tissue patt…	--	Pentatricopeptide repeat-containing protein At2g13600 OS=Arabidopsis thaliana GN=PCMP-E76 PE=3 SV=1	unknown [Picea sitchensis]
comp354465_c0	7.06329883470858E-10||2.31897833158357E-07	-4.12692		-4.26118	down		down	Molecular Function: sequence-specific DNA binding transcription factor activity (GO:0003700);; Molecular Function: protein binding (GO:0005515);; Cellular Component: nucleus (GO:0005634);; Biological Process: regulation of transcription, DNA-dependent (GO:0006355);; Biological Process: signal transduction (GO:0007165);; Biological Process: positive regulation of cell proliferation (GO:0008284);; …	--	WUSCHEL-related homeobox 1 OS=Arabidopsis thaliana GN=WOX1 PE=2 SV=2	LATHYROIDES [Pisum sativum]
comp354497_c0	3.52384788016025E-12||1.72779701657078E-09	-4.50798		-4.9039	down		down	Biological Process: polysaccharide catabolic process (GO:0000272);; Cellular Component: extracellular region (GO:0005576);; Biological Process: carbohydrate metabolic process (GO:0005975);; Molecular Function: cellulase activity (GO:0008810);; Biological Process: response to nematode (GO:0009624);; Biological Process: determination of bilateral symmetry (GO:0009855);; Biological Process: polarity…	--	Endoglucanase 19 OS=Arabidopsis thaliana GN=At4g11050 PE=2 SV=1	predicted protein [Populus trichocarpa]
comp354500_c0	0.00242646049251138||0.000246993637347037	-2.55526		-3.27929	down		down	Cellular Component: Golgi apparatus (GO:0005794);; Molecular Function: methyltransferase activity (GO:0008168);; Biological Process: methylation (GO:0032259);;	--	--	hypothetical protein VITISV_043863 [Vitis vinifera]
comp354534_c1	1.25967159766427E-05||0.000685560621279779	-4.95869		-4.55568	down		down	--	--	--	unknown [Picea sitchensis]
comp354599_c2	0.000604246231001859||0.00119211826780419	-2.45429		-2.76739	down		down	Biological Process: polyamine biosynthetic process (GO:0006596);; Biological Process: response to sucrose stimulus (GO:0009744);; Biological Process: flavonoid biosynthetic process (GO:0009813);; Biological Process: response to UV-B (GO:0010224);; Biological Process: myo-inositol hexakisphosphate biosynthetic process (GO:0010264);; Molecular Function: carboxy-lyase activity (GO:0016831);;	K01611|1e-125|ppp:PHYPADRAFT_192806|hypothetical protein	S-adenosylmethionine decarboxylase proenzyme OS=Vicia faba GN=SAMDC PE=2 SV=1	predicted protein [Physcomitrella patens subsp. patens]
comp354614_c0	1.27122315918271E-06||0.00185008628231487	-5.26726		-4.34878	down		down	Cellular Component: Golgi apparatus (GO:0005794);; Cellular Component: plasma membrane (GO:0005886);; Biological Process: (1->3)-beta-D-glucan biosynthetic process (GO:0006075);; Biological Process: protein targeting to membrane (GO:0006612);; Biological Process: nucleotide transport (GO:0006862);; Biological Process: ER to Golgi vesicle-mediated transport (GO:0006888);; Biological Process: cellu…	K11000|6e-95|rcu:RCOM_1174510|transferase, transferring glycosyl groups, putative (EC:2.4.1.34)	Callose synthase 11 OS=Arabidopsis thaliana GN=CALS11 PE=2 SV=1	hypothetical protein PRUPE_ppa000167m1g, partial [Prunus persica]
comp354621_c1	0.000823957056685476||0.00102405538391448	-2.35739		-2.76327	down		down	Molecular Function: protein binding (GO:0005515);; Cellular Component: mitochondrion (GO:0005739);; Biological Process: rRNA processing (GO:0006364);; Biological Process: tRNA metabolic process (GO:0006399);; Biological Process: aromatic amino acid family biosynthetic process (GO:0009073);; Cellular Component: chloroplast (GO:0009507);; Cellular Component: chloroplast stroma (GO:0009570);; Biolog…	--	DAG protein, chloroplastic OS=Antirrhinum majus GN=DAG PE=2 SV=1	unknown [Picea sitchensis]
comp354655_c0	0.000025599754732708||0.000778810378651351	-2.73397		-2.78674	down		down	Cellular Component: 1,3-beta-D-glucan synthase complex (GO:0000148);; Molecular Function: 1,3-beta-D-glucan synthase activity (GO:0003843);; Cellular Component: Golgi apparatus (GO:0005794);; Cellular Component: plasma membrane (GO:0005886);; Biological Process: (1->3)-beta-D-glucan biosynthetic process (GO:0006075);; Biological Process: protein import into nucleus (GO:0006606);; Biological Proce…	K11000|0.0|vvi:100243409|hypothetical protein LOC100243409	Callose synthase 9 OS=Arabidopsis thaliana GN=CALS9 PE=2 SV=2	Glucan synthase-like 10 isoform 2 [Theobroma cacao]
comp354774_c0	0.00465832978828984||0.00683470410509024	-2.04965		-2.38003	down		down	Cellular Component: extracellular region (GO:0005576);; Cellular Component: plant-type cell wall (GO:0009505);; Cellular Component: plasmodesma (GO:0009506);; Biological Process: root morphogenesis (GO:0010015);; Biological Process: response to karrikin (GO:0080167);;	--	--	PREDICTED: uncharacterized protein LOC101294330 [Fragaria vesca subsp. vesca]
comp354781_c0	3.21957790427874E-08||2.89616076898369E-07	-3.4384		-4.05939	down		down	Molecular Function: zinc ion binding (GO:0008270);;	--	Uncharacterized protein sll0103 OS=Synechocystis sp. (strain PCC 6803 / Kazusa) GN=sll0103 PE=4 SV=1	unknown [Picea sitchensis]
comp354799_c0	0.000565165441189452||0.00463909522996719	-2.33571		-2.45518	down		down	Biological Process: respiratory burst involved in defense response (GO:0002679);; Molecular Function: DNA binding (GO:0003677);; Molecular Function: sequence-specific DNA binding transcription factor activity (GO:0003700);; Molecular Function: protein binding (GO:0005515);; Cellular Component: nucleus (GO:0005634);; Biological Process: regulation of transcription, DNA-dependent (GO:0006355);; Bio…	--	Ethylene-responsive transcription factor 2 OS=Nicotiana tabacum GN=ERF2 PE=2 SV=1	predicted protein [Physcomitrella patens subsp. patens]
comp354808_c0	0||2.00950367457153E-14	-6.85611		-6.87211	down		down	Molecular Function: magnesium ion binding (GO:0000287);; Biological Process: defense response (GO:0006952);; Biological Process: metabolic process (GO:0008152);; Cellular Component: chloroplast (GO:0009507);; Biological Process: gibberellin biosynthetic process (GO:0009686);; Biological Process: gibberellic acid mediated signaling pathway (GO:0009740);; Molecular Function: ent-copalyl diphosphate…	K04120|0.0|ppp:PHYPADRAFT_107108|hypothetical protein	Levopimaradiene synthase, chloroplastic OS=Pinus taeda GN=LPS PE=1 SV=1	levopimaradiene/abietadiene synthase [Pinus banksiana]
comp354914_c0	0.00107780415497416||0.00768117684109337	-2.23997		-2.39781	down		down	Biological Process: defense response to nematode (GO:0002215);; Molecular Function: peroxidase activity (GO:0004601);; Cellular Component: extracellular region (GO:0005576);; Cellular Component: cell wall (GO:0005618);; Cellular Component: vacuolar membrane (GO:0005774);; Cellular Component: Golgi apparatus (GO:0005794);; Cellular Component: cytosol (GO:0005829);; Biological Process: response to …	K00430|1e-86|pop:POPTR_714789|hypothetical protein	Peroxidase 12 OS=Arabidopsis thaliana GN=PER12 PE=1 SV=1	unknown [Picea sitchensis]
comp354914_c1	9.37396230041854E-05||0.00715391765728224	-2.54613		-2.37706	down		down	Biological Process: defense response to nematode (GO:0002215);; Biological Process: immune system process (GO:0002376);; Molecular Function: peroxidase activity (GO:0004601);; Molecular Function: protein binding (GO:0005515);; Cellular Component: vacuole (GO:0005773);; Cellular Component: vacuolar membrane (GO:0005774);; Cellular Component: Golgi apparatus (GO:0005794);; Cellular Component: cytos…	K00430|2e-36|pop:POPTR_714789|hypothetical protein	Peroxidase 12 OS=Arabidopsis thaliana GN=PER12 PE=1 SV=1	unknown [Picea sitchensis]
comp354931_c0	0.00166862011807012||0.000736518791152441	-2.97173		-3.38499	down		down	Molecular Function: serine-type endopeptidase activity (GO:0004252);; Biological Process: proteolysis (GO:0006508);; Cellular Component: plant-type cell wall (GO:0009505);; Cellular Component: external side of plasma membrane (GO:0009897);; Biological Process: stomatal complex morphogenesis (GO:0010103);; Cellular Component: cytoplasmic membrane-bounded vesicle (GO:0016023);; Biological Process: …	--	Subtilisin-like protease OS=Arabidopsis thaliana GN=ARA12 PE=1 SV=1	unknown [Picea sitchensis]
comp354997_c0	3.00809558506643E-06||9.13755259734916E-06	-3.63575		-3.9918	down		down	Molecular Function: magnesium ion binding (GO:0000287);; Cellular Component: chloroplast (GO:0009507);; Molecular Function: sesquiterpene synthase activity (GO:0010334);; Molecular Function: potassium ion binding (GO:0030955);; Biological Process: geranyl diphosphate metabolic process (GO:0033383);; Biological Process: farnesyl diphosphate metabolic process (GO:0045338);; Biological Process: alph…	--	(+)-alpha-pinene synthase, chloroplastic OS=Pinus taeda GN=PT30 PE=1 SV=1	(+)-alpha pinene synthase [Pinus contorta]
comp355006_c0	8.78607237039253E-05||0.000278434648329551	-3.40612		-3.56764	down		down	Biological Process: regionalization (GO:0003002);; Molecular Function: protein serine/threonine kinase activity (GO:0004674);; Biological Process: cellular protein modification process (GO:0006464);; Biological Process: cellular aromatic compound metabolic process (GO:0006725);; Biological Process: nitrogen compound metabolic process (GO:0006807);; Biological Process: anion transport (GO:0006820)…	--	Protein BRASSINOSTEROID INSENSITIVE 1 OS=Arabidopsis thaliana GN=BRI1 PE=1 SV=1	PREDICTED: LRR receptor-like serine/threonine-protein kinase FLS2-like [Vitis vinifera]
comp355074_c0	9.03624082504439E-06||4.51127656520001E-06	-2.91658		-3.67456	down		down	Molecular Function: aminopeptidase activity (GO:0004177);; Molecular Function: epoxide hydrolase activity (GO:0004301);; Molecular Function: leukotriene-A4 hydrolase activity (GO:0004463);; Cellular Component: nucleolus (GO:0005730);; Cellular Component: cytoplasm (GO:0005737);; Cellular Component: cytosol (GO:0005829);; Biological Process: DNA replication (GO:0006260);; Biological Process: DNA m…	--	Leukotriene A-4 hydrolase OS=Bos taurus GN=LTA4H PE=2 SV=3	unknown [Picea sitchensis]
comp355113_c0	4.61519527372722E-07||1.43971758959083E-08	-5.39642		-6.41474	down		down	Biological Process: double-strand break repair via homologous recombination (GO:0000724);; Cellular Component: nucleus (GO:0005634);; Cellular Component: mitochondrion (GO:0005739);; Cellular Component: cytosol (GO:0005829);; Biological Process: DNA metabolic process (GO:0006259);; Biological Process: DNA replication initiation (GO:0006270);; Biological Process: regulation of DNA replication (GO:…	K02321|1e-109|rcu:RCOM_1081910|alpha DNA polymerase, putative	DNA polymerase alpha subunit B OS=Bos taurus GN=POLA2 PE=2 SV=1	alpha DNA polymerase, putative [Ricinus communis]
comp355193_c1	4.75786996700922E-05||3.68080935059245E-05	-2.96736		-3.50319	down		down	Molecular Function: nucleotide binding (GO:0000166);; Biological Process: microtubule cytoskeleton organization (GO:0000226);; Biological Process: cytokinesis by cell plate formation (GO:0000911);; Molecular Function: protein kinase activity (GO:0004672);; Cellular Component: plasma membrane (GO:0005886);; Biological Process: cellular protein modification process (GO:0006464);; Biological Process…	--	L-type lectin-domain containing receptor kinase VIII.1 OS=Arabidopsis thaliana GN=LECRK81 PE=1 SV=1	PREDICTED: L-type lectin-domain containing receptor kinase VIII.1 [Vitis vinifera]
comp355250_c0	4.73475972709858E-05||9.33105599801864E-05	-3.84789		-4.08023	down		down	Cellular Component: mitochondrion (GO:0005739);; Biological Process: seed germination (GO:0009845);; Cellular Component: membrane (GO:0016020);;	--	Pentatricopeptide repeat-containing protein At1g12775, mitochondrial OS=Arabidopsis thaliana GN=At1g12775 PE=2 SV=1	pentatricopeptide repeat-containing protein [Arabidopsis thaliana]
comp355266_c2	0.000354249199004286||0.000786064977566392	-2.7302		-2.98503	down		down	Cellular Component: membrane (GO:0016020);; Cellular Component: integral to membrane (GO:0016021);;	--	Choline transporter-like protein 2 OS=Dictyostelium discoideum GN=slc44a2 PE=3 SV=1	PREDICTED: choline transporter-like protein 2 [Vitis vinifera]
comp355267_c0	9.37375223856174E-05||1.47242413928161E-07	-4.07088		-5.46178	down		down	Biological Process: microtubule cytoskeleton organization (GO:0000226);; Biological Process: polysaccharide biosynthetic process (GO:0000271);; Molecular Function: protein kinase activity (GO:0004672);; Molecular Function: protein binding (GO:0005515);; Biological Process: cellular glucan metabolic process (GO:0006073);; Biological Process: regulation of transcription, DNA-dependent (GO:0006355);…	--	Receptor-like protein kinase HSL1 OS=Arabidopsis thaliana GN=HSL1 PE=2 SV=1	clavata 1-like protein [Pinus pinaster]
comp355320_c0	4.67590575148336E-08||3.70441608165128E-05	-5.04764		-4.54164	down		down	Biological Process: cell growth (GO:0016049);; Biological Process: developmental growth (GO:0048589);; Biological Process: anatomical structure development (GO:0048856);;	--	Protein LONGIFOLIA 1 OS=Arabidopsis thaliana GN=LNG1 PE=1 SV=1	PREDICTED: uncharacterized protein LOC100253543 [Vitis vinifera]
comp355320_c1	3.73250880580933E-06||6.24673094457018E-05	-5.12539		-5.01881	down		down	Biological Process: cellular component organization (GO:0016043);; Biological Process: cell growth (GO:0016049);; Biological Process: cellular developmental process (GO:0048869);; Biological Process: developmental growth involved in morphogenesis (GO:0060560);; Biological Process: biological regulation (GO:0065007);;	--	Protein LONGIFOLIA 1 OS=Arabidopsis thaliana GN=LNG1 PE=1 SV=1	conserved hypothetical protein [Ricinus communis]
comp355473_c0	2.76818346023333E-10||8.39646463468569E-10	-4.57397		-5.36013	down		down	Molecular Function: DNA binding (GO:0003677);; Molecular Function: sequence-specific DNA binding transcription factor activity (GO:0003700);; Molecular Function: protein binding (GO:0005515);; Cellular Component: nucleus (GO:0005634);; Biological Process: regulation of transcription, DNA-dependent (GO:0006355);; Biological Process: endoplasmic reticulum organization (GO:0007029);; Biological Proc…	--	Transcription factor TT8 OS=Arabidopsis thaliana GN=TT8 PE=1 SV=2	unknown [Picea sitchensis]
comp355481_c1	0.00450708246429965||0.000952931212928387	-2.04513		-2.77166	down		down	Molecular Function: binding (GO:0005488);;	--	Disease resistance RPP13-like protein 4 OS=Arabidopsis thaliana GN=RPP13L4 PE=2 SV=2	unknown [Picea sitchensis]
comp355499_c0	1.31372523526352E-07||4.06546048825618E-07	-3.46613		-4.09668	down		down	Molecular Function: protein binding (GO:0005515);; Biological Process: intracellular protein transport (GO:0006886);; Biological Process: signal transduction (GO:0007165);; Biological Process: monovalent inorganic cation transport (GO:0015672);; Biological Process: vesicle-mediated transport (GO:0016192);; Biological Process: cytoplasmic transport (GO:0016482);; Cellular Component: myofibril (GO:…	--	Ankyrin-3 OS=Homo sapiens GN=ANK3 PE=1 SV=3	PREDICTED: ankyrin repeat domain-containing protein 17-like [Vitis vinifera]
comp355541_c0	0.000347844149541254||1.35288516611709E-05	-2.59281		-3.58399	down		down	Biological Process: polysaccharide catabolic process (GO:0000272);; Biological Process: respiratory burst involved in defense response (GO:0002679);; Molecular Function: protein kinase activity (GO:0004672);; Molecular Function: protein serine/threonine kinase activity (GO:0004674);; Molecular Function: ATP binding (GO:0005524);; Cellular Component: extracellular region (GO:0005576);; Cellular Co…	--	Probable inactive receptor kinase At5g58300 OS=Arabidopsis thaliana GN=At5g58300 PE=1 SV=1	unknown [Picea sitchensis]
comp355556_c0	1.38012727912695E-08||6.37352156607207E-08	-4.24586		-4.77745	down		down	--	--	--	unknown [Picea sitchensis]
comp355665_c0	0.00026876874682058||0.000403848994056211	-2.46553		-2.90996	down		down	Molecular Function: aspartic-type endopeptidase activity (GO:0004190);; Cellular Component: extracellular region (GO:0005576);; Cellular Component: endoplasmic reticulum (GO:0005783);; Biological Process: proteolysis (GO:0006508);; Biological Process: defense response (GO:0006952);; Biological Process: response to water deprivation (GO:0009414);; Biological Process: salicylic acid metabolic proce…	--	Protein ASPARTIC PROTEASE IN GUARD CELL 2 OS=Arabidopsis thaliana GN=ASPG2 PE=2 SV=1	unknown [Picea sitchensis]
comp355712_c0	0.000293646981323281||5.92699633230609E-05	-3.0398		-3.67545	down		down	--	--	--	PREDICTED: uncharacterized protein LOC100262529 [Vitis vinifera]
comp355760_c0	2.13811096716476E-07||5.17510057029824E-08	-5.49202		-6.21555	down		down	Biological Process: maltose metabolic process (GO:0000023);; Biological Process: transition metal ion transport (GO:0000041);; Biological Process: response to molecule of bacterial origin (GO:0002237);; Molecular Function: protein serine/threonine kinase activity (GO:0004674);; Molecular Function: protein tyrosine kinase activity (GO:0004713);; Molecular Function: ATP binding (GO:0005524);; Cellu…	--	Leucine-rich repeat receptor-like tyrosine-protein kinase At2g41820 OS=Arabidopsis thaliana GN=At2g41820 PE=1 SV=1	unknown [Picea sitchensis]
comp355760_c1	1.92439149593326E-06||1.26077525863799E-07	-3.41815		-4.45462	down		down	Biological Process: polysaccharide catabolic process (GO:0000272);; Molecular Function: protein serine/threonine kinase activity (GO:0004674);; Molecular Function: protein tyrosine kinase activity (GO:0004713);; Molecular Function: protein binding (GO:0005515);; Molecular Function: ATP binding (GO:0005524);; Cellular Component: plasma membrane (GO:0005886);; Biological Process: starch metabolic p…	--	Leucine-rich repeat receptor-like tyrosine-protein kinase At2g41820 OS=Arabidopsis thaliana GN=At2g41820 PE=1 SV=1	unknown [Picea sitchensis]
comp355809_c0	7.15893022640302E-09||0.00109301236749693	-3.5843		-2.72392	down		down	Molecular Function: binding (GO:0005488);; Biological Process: gene expression (GO:0010467);; Biological Process: RNA metabolic process (GO:0016070);; Cellular Component: intracellular part (GO:0044424);;	--	Heterogeneous nuclear ribonucleoprotein U-like protein 1 OS=Homo sapiens GN=HNRNPUL1 PE=1 SV=2	PREDICTED: uncharacterized protein LOC100249833 [Vitis vinifera]
comp355822_c0	1.55661282752462E-08||0.000211393929346548	-4.03711		-3.30712	down		down	Molecular Function: ATP binding (GO:0005524);; Cellular Component: mitochondrion (GO:0005739);; Cellular Component: chloroplast stroma (GO:0009570);; Cellular Component: chloroplast inner membrane (GO:0009706);; Cellular Component: magnesium chelatase complex (GO:0010007);; Biological Process: photosynthesis (GO:0015979);; Biological Process: chlorophyll biosynthetic process (GO:0015995);; Molecu…	K03403|0.0|vvi:100258964|CHLH	Magnesium-chelatase subunit ChlH, chloroplastic OS=Oryza sativa subsp. indica GN=CHLH PE=3 SV=1	PREDICTED: magnesium-chelatase subunit H-like [Glycine max]
comp355837_c0	6.97760211620935E-06||0.000305700009132437	-3.02238		-3.01826	down		down	--	--	--	LRR receptor-like protein kinase, partial [Larix sibirica]
comp355842_c0	1.09677822379695E-11||9.87326973700409E-06	-4.34236		-3.55857	down		down	Biological Process: cell morphogenesis (GO:0000902);; Biological Process: developmental process involved in reproduction (GO:0003006);; Cellular Component: cell wall (GO:0005618);; Biological Process: post-embryonic development (GO:0009791);; Biological Process: trichoblast differentiation (GO:0010054);; Biological Process: cell growth (GO:0016049);; Biological Process: cell development (GO:00484…	--	Extensin OS=Daucus carota PE=2 SV=1	extensin [Glycine max]
comp355882_c7	1.94003502340667E-06||8.06430966112659E-05	-5.21218		-4.97144	down		down	Biological Process: mitochondrial RNA processing (GO:0000963);; Molecular Function: endonuclease activity (GO:0004519);; Cellular Component: mitochondrion (GO:0005739);; Biological Process: fatty acid catabolic process (GO:0009062);; Cellular Component: chloroplast (GO:0009507);; Biological Process: cytidine to uridine editing (GO:0016554);; Biological Process: chloroplast RNA processing (GO:0031…	--	Pentatricopeptide repeat-containing protein At4g02750 OS=Arabidopsis thaliana GN=PCMP-H24 PE=3 SV=1	unknown [Picea sitchensis]
comp355885_c1	3.79015374640801E-10||7.38247052707308E-05	-3.91757		-3.19401	down		down	Molecular Function: binding (GO:0005488);; Molecular Function: ATP binding (GO:0005524);; Cellular Component: mitochondrion (GO:0005739);; Cellular Component: plasma membrane (GO:0005886);; Biological Process: mRNA processing (GO:0006397);; Biological Process: chromosome segregation (GO:0007059);; Biological Process: meiosis I (GO:0007127);; Biological Process: toxin catabolic process (GO:0009407…	--	Probable mitochondrial chaperone BCS1-B OS=Dictyostelium discoideum GN=bcsl1b PE=3 SV=1	ATP binding protein, putative [Ricinus communis]
comp355885_c2	1.11022302462516E-15||3.99330890576977E-09	-6.71634		-5.91636	down		down	Molecular Function: nucleotide binding (GO:0000166);;	--	--	PREDICTED: probable mitochondrial chaperone BCS1-B-like [Solanum lycopersicum]
comp355928_c0	1.47919116511019E-07||0.00254368532635452	-5.5371		-4.28005	down		down	Molecular Function: iron ion binding (GO:0005506);; Cellular Component: cytoplasm (GO:0005737);; Biological Process: fatty acid metabolic process (GO:0006631);; Biological Process: response to wounding (GO:0009611);; Molecular Function: lipoxygenase activity (GO:0016165);; Biological Process: electron transport chain (GO:0022900);; Biological Process: oxylipin biosynthetic process (GO:0031408);; …	K00454|1e-29|osa:4334049|Os03g0738600	Linoleate 9S-lipoxygenase 2 OS=Oryza sativa subsp. japonica GN=LOX1.1 PE=2 SV=2	unknown [Picea sitchensis]
comp355928_c1	2.71971334342425E-12||5.64033294514488E-08	-5.20913		-4.87376	down		down	Molecular Function: iron ion binding (GO:0005506);; Biological Process: fatty acid metabolic process (GO:0006631);; Cellular Component: plastid (GO:0009536);; Biological Process: response to biotic stimulus (GO:0009607);; Biological Process: response to wounding (GO:0009611);; Biological Process: jasmonic acid biosynthetic process (GO:0009695);; Biological Process: response to abscisic acid stimu…	--	Linoleate 9S-lipoxygenase A OS=Solanum lycopersicum GN=LOX1.1 PE=2 SV=1	unknown [Picea sitchensis]
comp355944_c1	4.36703691706342E-05||0.000151639546832505	-2.97821		-3.26061	down		down	Molecular Function: RNA binding (GO:0003723);;	--	--	unknown [Picea sitchensis]
comp356162_c5	0.00153979405971261||0.000168516002043373	-2.79464		-3.49145	down		down	Cellular Component: mitochondrion (GO:0005739);; Biological Process: sugar mediated signaling pathway (GO:0010182);; Biological Process: chloroplast RNA processing (GO:0031425);; Biological Process: mitochondrial mRNA modification (GO:0080156);;	--	Pentatricopeptide repeat-containing protein At1g08070 OS=Arabidopsis thaliana GN=PCMP-H12 PE=2 SV=1	unknown [Picea sitchensis]
comp356196_c1	0.00427219642859566||0.00528847714472702	-2.23416		-2.52082	down		down	Biological Process: DNA metabolic process (GO:0006259);; Biological Process: chromosome segregation (GO:0007059);; Biological Process: meiosis I (GO:0007127);; Biological Process: multicellular organismal development (GO:0007275);; Cellular Component: intracellular membrane-bounded organelle (GO:0043231);; Biological Process: regulation of biological process (GO:0050789);; Biological Process: chr…	--	Nucleolar pre-ribosomal-associated protein 1 OS=Mus musculus GN=Urb1 PE=2 SV=2	PREDICTED: uncharacterized protein LOC100264016 [Vitis vinifera]
comp356228_c0	8.76424011442278E-06||3.35081817959271E-07	-3.0557		-4.16786	down		down	Molecular Function: protein binding (GO:0005515);; Cellular Component: mitochondrion (GO:0005739);; Cellular Component: vacuole (GO:0005773);; Biological Process: acetyl-CoA metabolic process (GO:0006084);; Biological Process: glycolysis (GO:0006096);; Biological Process: calcium ion transport (GO:0006816);; Biological Process: iron ion transport (GO:0006826);; Biological Process: water transport…	K09872|1e-145|ath:AT4G23400|PIP1	Probable aquaporin PIP1-5 OS=Arabidopsis thaliana GN=PIP1-5 PE=2 SV=2	unknown [Picea sitchensis]
comp356259_c5	0.000148473828978646||0.000227890747855897	-4.00279		-4.20883	down		down	Molecular Function: endonuclease activity (GO:0004519);; Biological Process: response to light stimulus (GO:0009416);; Cellular Component: chloroplast (GO:0009507);; Biological Process: chloroplast organization (GO:0009658);; Biological Process: thylakoid membrane organization (GO:0010027);; Biological Process: phloem or xylem histogenesis (GO:0010087);; Biological Process: photosystem II assembl…	--	Pentatricopeptide repeat-containing protein At1g11290 OS=Arabidopsis thaliana GN=PCMP-H40 PE=2 SV=1	unknown [Picea sitchensis]
comp356292_c0	0.00135471605635806||0.000552971321969742	-2.20665		-2.86448	down		down	Molecular Function: binding (GO:0005488);; Biological Process: response to stress (GO:0006950);; Biological Process: plant-type hypersensitive response (GO:0009626);; Biological Process: aromatic compound biosynthetic process (GO:0019438);; Molecular Function: purine ribonucleoside binding (GO:0032550);; Molecular Function: adenyl ribonucleotide binding (GO:0032559);; Biological Process: defense …	--	Probable disease resistance protein At4g33300 OS=Arabidopsis thaliana GN=At4g33300 PE=2 SV=3	unknown [Picea sitchensis]
comp356300_c1	7.061018436616E-14||7.48475570411244E-09	-4.66497		-4.60132	down		down	Molecular Function: binding (GO:0005488);; Cellular Component: membrane (GO:0016020);; Cellular Component: cell part (GO:0044464);; Biological Process: regulation of cellular process (GO:0050794);;	--	Multiple C2 and transmembrane domain-containing protein 1 OS=Homo sapiens GN=MCTP1 PE=2 SV=2	unknown [Picea sitchensis]
comp356369_c0	1.91259637993824E-06||0.00162337042812766	-2.98635		-2.66058	down		down	Biological Process: cellular process (GO:0009987);; Cellular Component: membrane (GO:0016020);; Cellular Component: cell part (GO:0044464);;	--	Flocculation protein FLO11 OS=Saccharomyces cerevisiae (strain ATCC 204508 / S288c) GN=MUC1 PE=1 SV=2	unknown [Picea sitchensis]
comp356379_c0	7.27819360335502E-10||2.48010600945037E-09	-3.85839		-4.77736	down		down	Biological Process: polysaccharide metabolic process (GO:0005976);; Biological Process: response to stress (GO:0006950);; Biological Process: response to abiotic stimulus (GO:0009628);; Biological Process: tissue development (GO:0009888);; Biological Process: root morphogenesis (GO:0010015);; Biological Process: regulation of hormone levels (GO:0010817);; Biological Process: cell growth (GO:00160…	--	Probable polygalacturonase non-catalytic subunit At1g60390 OS=Arabidopsis thaliana GN=At1g60390 PE=2 SV=1	unknown [Picea sitchensis]
comp356394_c0	0.00123577083348381||0.000182856249515417	-2.70475		-3.37186	down		down	Cellular Component: Prp19 complex (GO:0000974);; Molecular Function: protease binding (GO:0002020);; Molecular Function: receptor activity (GO:0004872);; Molecular Function: KDEL sequence binding (GO:0005046);; Molecular Function: receptor binding (GO:0005102);; Molecular Function: ATP binding (GO:0005524);; Cellular Component: cell wall (GO:0005618);; Cellular Component: nucleolus (GO:0005730);;…	K03283|1e-163|rcu:RCOM_1442280|heat shock protein, putative (EC:1.3.1.74)	Probable mediator of RNA polymerase II transcription subunit 37c OS=Arabidopsis thaliana GN=MED37C PE=1 SV=1	unknown [Picea sitchensis]
comp356408_c0	2.91339341540464E-09||0.000444331669678388	-3.81743		-2.92865	down		down	Molecular Function: triglyceride lipase activity (GO:0004806);; Biological Process: lipid metabolic process (GO:0006629);;	--	--	unknown [Picea sitchensis]
comp356408_c1	1.044256903171E-10||0.000405969762921066	-3.97728		-2.91062	down		down	Molecular Function: triglyceride lipase activity (GO:0004806);; Biological Process: lipid metabolic process (GO:0006629);;	--	--	unknown [Picea sitchensis]
comp356467_c0	0.000173263297235771||0.00140586063370951	-2.65963		-2.76126	down		down	Molecular Function: catalytic activity (GO:0003824);; Biological Process: metabolic process (GO:0008152);; Biological Process: biosynthetic process (GO:0009058);; Molecular Function: transferase activity (GO:0016740);; Molecular Function: pyridoxal phosphate binding (GO:0030170);; Biological Process: response to chemical stimulus (GO:0042221);; Biological Process: cellular metabolic process (GO:0…	--	Isopenicillin N epimerase OS=Nocardia lactamdurans GN=cefD PE=3 SV=1	unknown [Picea sitchensis]
comp356493_c1	0.00351398899544142||0.00105244792142312	-2.74566		-3.22351	down		down	Biological Process: morphogenesis of a polarized epithelium (GO:0001738);; Molecular Function: catalytic activity (GO:0003824);; Molecular Function: binding (GO:0005488);; Cellular Component: plasma membrane (GO:0005886);; Biological Process: establishment or maintenance of cell polarity (GO:0007163);; Biological Process: signal transduction (GO:0007165);; Biological Process: imaginal disc morpho…	--	Probable disease resistance protein At4g27220 OS=Arabidopsis thaliana GN=At4g27220 PE=2 SV=1	unknown [Picea sitchensis]
comp356494_c0	6.20241073312489E-06||8.20495800857302E-07	-3.474		-4.32021	down		down	Cellular Component: Golgi membrane (GO:0000139);; Biological Process: calcium ion transport (GO:0006816);; Biological Process: Golgi organization (GO:0007030);; Biological Process: DNA mediated transformation (GO:0009294);; Biological Process: response to bacterium (GO:0009617);; Biological Process: response to salt stress (GO:0009651);; Biological Process: cytokinin mediated signaling pathway (G…	K13680|0.0|vvi:100259738|hypothetical protein LOC100259738	Glucomannan 4-beta-mannosyltransferase 9 OS=Arabidopsis thaliana GN=CSLA9 PE=2 SV=1	cellulose synthase-like A1 [Pinus taeda]
comp356552_c0	2.19507886867198E-07||2.46284900251581E-08	-4.52975		-5.43187	down		down	--	--	--	PREDICTED: uncharacterized protein LOC101312787 [Fragaria vesca subsp. vesca]
comp356553_c0	3.2662261784111E-10||2.56675225518421E-09	-5.24649		-5.77303	down		down	Cellular Component: cell wall (GO:0005618);; Cellular Component: nucleus (GO:0005634);; Biological Process: macromolecule biosynthetic process (GO:0009059);; Cellular Component: chloroplast thylakoid (GO:0009534);; Biological Process: response to external stimulus (GO:0009605);; Biological Process: anatomical structure morphogenesis (GO:0009653);; Biological Process: response to salicylic acid st…	--	GDSL esterase/lipase 7 OS=Arabidopsis thaliana GN=GLIP7 PE=2 SV=1	predicted protein [Physcomitrella patens subsp. patens]
comp356583_c0	3.62368702577776E-06||0.000158135841103912	-3.19196		-3.19238	down		down	--	--	--	PREDICTED: U-box domain-containing protein 13-like [Fragaria vesca subsp. vesca]
comp356613_c1	0.00502224232107129||0.00258870520611099	-2.68602		-3.0458	down		down	Molecular Function: nucleotide binding (GO:0000166);; Molecular Function: binding (GO:0005488);; Biological Process: defense response (GO:0006952);; Cellular Component: intracellular membrane-bounded organelle (GO:0043231);; Cellular Component: cytoplasmic part (GO:0044444);; Cellular Component: intracellular organelle part (GO:0044446);; Biological Process: cellular component organization or bio…	--	Putative adenylate cyclase regulatory protein OS=Trypanosoma equiperdum GN=ESAG8C PE=2 SV=1	putative TIR-NBS-LRR protein [Pinus monticola]
comp356626_c2	4.79155937149756E-10||2.06363834032164E-06	-3.84191		-3.82457	down		down	Cellular Component: proteinaceous extracellular matrix (GO:0005578);; Cellular Component: cell wall (GO:0005618);; Cellular Component: vacuolar membrane (GO:0005774);; Molecular Function: beta-glucosidase activity (GO:0008422);; Molecular Function: xylan 1,4-beta-xylosidase activity (GO:0009044);; Cellular Component: plant-type cell wall (GO:0009505);; Biological Process: seed coat development (G…	--	Beta-D-xylosidase 4 OS=Arabidopsis thaliana GN=BXL4 PE=1 SV=1	Beta-D-xylosidase 4 [Theobroma cacao]
comp356702_c0	0.009177672700036||0.00382404672644054	-2.0493		-2.54144	down		down	Molecular Function: endonuclease activity (GO:0004519);; Biological Process: regulation of transcription, DNA-dependent (GO:0006355);; Cellular Component: chloroplast (GO:0009507);; Biological Process: phloem or xylem histogenesis (GO:0010087);; Biological Process: leaf vascular tissue pattern formation (GO:0010305);; Biological Process: cotyledon vascular tissue pattern formation (GO:0010588);; …	--	Pentatricopeptide repeat-containing protein At3g12770 OS=Arabidopsis thaliana GN=PCMP-H43 PE=2 SV=1	unknown [Picea sitchensis]
comp356705_c0	0.0044739287378156||0.00174554853057274	-2.41982		-2.8839	down		down	Cellular Component: plasma membrane (GO:0005886);;	--	Uncharacterized membrane protein At1g16860 OS=Arabidopsis thaliana GN=At1g16860 PE=1 SV=1	hypothetical protein SORBIDRAFT_06g027830 [Sorghum bicolor]
comp356712_c1	3.29893719674956E-07||0.000865483655501653	-4.48166		-3.66109	down		down	Biological Process: cellular process (GO:0009987);; Biological Process: inflorescence morphogenesis (GO:0048281);; Biological Process: root development (GO:0048364);; Biological Process: response to stimulus (GO:0050896);;	K10691|1e-145|rcu:RCOM_0790950|ubiquitin-protein ligase, putative	Auxin transport protein BIG OS=Arabidopsis thaliana GN=BIG PE=1 SV=2	PREDICTED: LOW QUALITY PROTEIN: auxin transport protein BIG-like [Vitis vinifera]
comp356747_c0	5.52454526570045E-09||0.000367990356830883	-4.9455		-3.82636	down		down	Molecular Function: protein binding (GO:0005515);; Cellular Component: plant-type cell wall (GO:0009505);; Biological Process: cellular component organization (GO:0016043);; Biological Process: multicellular organismal process (GO:0032501);; Cellular Component: intracellular membrane-bounded organelle (GO:0043231);; Cellular Component: cytoplasmic part (GO:0044444);; Biological Process: cellular …	--	Leucine-rich repeat extensin-like protein 3 OS=Arabidopsis thaliana GN=LRX3 PE=1 SV=1	hypothetical protein PRUPE_ppa005351mg [Prunus persica]
comp356748_c0	5.62587525676506E-07||2.18152082620549E-07	-4.20024		-4.9004	down		down	--	--	UPF0481 protein At3g47200 OS=Arabidopsis thaliana GN=At3g47200 PE=1 SV=1	predicted protein [Populus trichocarpa]
comp356797_c2	0.000121396935234719||0.00148183316536332	-3.3613		-3.24896	down		down	Biological Process: response to superoxide (GO:0000303);; Biological Process: in utero embryonic development (GO:0001701);; Molecular Function: GTPase activity (GO:0003924);; Molecular Function: copper-exporting ATPase activity (GO:0004008);; Molecular Function: copper ion transmembrane transporter activity (GO:0005375);; Molecular Function: copper ion binding (GO:0005507);; Molecular Function: A…	K01533|0.0|pop:POPTR_554346|heavy metal ATPase	Probable copper-transporting ATPase HMA5 OS=Arabidopsis thaliana GN=HMA5 PE=1 SV=2	hypothetical protein PRUPE_ppa000836mg [Prunus persica]
comp356830_c3	0.000636707378131929||0.000143476474789739	-3.77683		-4.29559	down		down	Molecular Function: monooxygenase activity (GO:0004497);; Molecular Function: iron ion binding (GO:0005506);; Molecular Function: protein binding (GO:0005515);; Cellular Component: Golgi apparatus (GO:0005794);; Molecular Function: electron carrier activity (GO:0009055);; Biological Process: response to UV (GO:0009411);; Biological Process: response to auxin stimulus (GO:0009733);; Biological Pro…	--	Cytochrome P450 750A1 OS=Pinus taeda GN=CYP750A1 PE=2 SV=1	unknown [Picea sitchensis]
comp356831_c1	5.05532800842978E-06||1.40115217187597E-05	-3.21593		-3.64492	down		down	Molecular Function: polygalacturonase activity (GO:0004650);; Cellular Component: extracellular region (GO:0005576);; Biological Process: microsporogenesis (GO:0009556);; Biological Process: plant-type cell wall modification (GO:0009827);; Biological Process: pollen tube growth (GO:0009860);; Biological Process: pollen exine formation (GO:0010584);;	--	Polygalacturonase QRT3 OS=Arabidopsis thaliana GN=QRT3 PE=2 SV=1	Pectin lyase-like superfamily protein isoform 1 [Theobroma cacao]
comp356859_c0	1.27596044841027E-10||8.07477451569838E-09	-5.34375		-5.60115	down		down	Biological Process: response to molecule of bacterial origin (GO:0002237);; Molecular Function: protein kinase activity (GO:0004672);; Molecular Function: receptor activity (GO:0004872);; Molecular Function: protein binding (GO:0005515);; Cellular Component: cell wall (GO:0005618);; Cellular Component: endosome (GO:0005768);; Cellular Component: plasma membrane (GO:0005886);; Biological Process: …	--	Piriformospora indica-insensitive protein 2 OS=Arabidopsis thaliana GN=PII-2 PE=2 SV=1	PREDICTED: piriformospora indica-insensitive protein 2-like [Vitis vinifera]
comp356926_c6	0.00913486420591991||0.00272043481033146	-2.24137		-2.74815	down		down	Molecular Function: endonuclease activity (GO:0004519);; Cellular Component: mitochondrion (GO:0005739);; Cellular Component: chloroplast (GO:0009507);; Biological Process: phloem or xylem histogenesis (GO:0010087);; Biological Process: sugar mediated signaling pathway (GO:0010182);; Biological Process: leaf vascular tissue pattern formation (GO:0010305);; Biological Process: cotyledon vascular t…	--	Pentatricopeptide repeat-containing protein At4g13650 OS=Arabidopsis thaliana GN=PCMP-H42 PE=2 SV=2	pentatricopeptide repeat protein 45 [Funaria hygrometrica]
comp356928_c0	1.11022302462516E-16||1.95550242665377E-11	-5.42527		-5.55371	down		down	--	--	--	PREDICTED: uncharacterized protein LOC100263777 [Vitis vinifera]
comp357026_c1	7.85222712396116E-06||3.69019309537366E-05	-3.16358		-3.48418	down		down	Cellular Component: cytoplasm (GO:0005737);; Biological Process: amino acid transport (GO:0006865);; Biological Process: catabolic process (GO:0009056);; Cellular Component: plant-type cell wall (GO:0009505);; Biological Process: response to inorganic substance (GO:0010035);; Cellular Component: membrane (GO:0016020);; Molecular Function: hydrolase activity (GO:0016787);; Biological Process: regu…	--	Putative pectinesterase/pectinesterase inhibitor 28 OS=Arabidopsis thaliana GN=PME28 PE=2 SV=1	unknown [Picea sitchensis]
comp357031_c0	2.13273843030493E-13||1.28515841302246E-08	-6.98326		-6.43225	down		down	Molecular Function: magnesium ion binding (GO:0000287);; Cellular Component: cytoplasm (GO:0005737);; Biological Process: metabolic process (GO:0008152);; Molecular Function: terpene synthase activity (GO:0010333);; Molecular Function: potassium ion binding (GO:0030955);; Biological Process: geranyl diphosphate metabolic process (GO:0033383);; Biological Process: alpha-pinene biosynthetic process…	--	Delta-selinene synthase OS=Abies grandis GN=ag4 PE=1 SV=1	caryophyllene/humulene synthase [Pinus sylvestris]
comp357057_c12	0.00432873518301224||0.00111335452705852	-4.01341		-4.45593	down		down	Molecular Function: endonuclease activity (GO:0004519);; Cellular Component: mitochondrion (GO:0005739);; Cellular Component: chloroplast (GO:0009507);; Biological Process: phloem or xylem histogenesis (GO:0010087);; Biological Process: sugar mediated signaling pathway (GO:0010182);; Biological Process: leaf vascular tissue pattern formation (GO:0010305);; Biological Process: cotyledon vascular t…	--	Pentatricopeptide repeat-containing protein At2g13600 OS=Arabidopsis thaliana GN=PCMP-E76 PE=3 SV=1	unknown [Picea sitchensis]
comp357064_c0	0.000201677581314397||0.000033845210404837	-4.54618		-5.13086	down		down	Biological Process: metabolic process (GO:0008152);; Biological Process: hormone-mediated signaling pathway (GO:0009755);; Molecular Function: transferase activity, transferring hexosyl groups (GO:0016758);; Biological Process: monocarboxylic acid metabolic process (GO:0032787);; Biological Process: cellular response to stress (GO:0033554);; Molecular Function: UDP-glucosyltransferase activity (G…	--	UDP-glycosyltransferase 86A1 OS=Arabidopsis thaliana GN=UGT86A1 PE=2 SV=1	unknown [Picea sitchensis]
comp357128_c0	1.30677675680424E-07||2.2287429657375E-07	-4.21297		-4.76215	down		down	Molecular Function: alpha-galactosidase activity (GO:0004557);; Biological Process: carbohydrate metabolic process (GO:0005975);; Biological Process: oligosaccharide metabolic process (GO:0009311);; Cellular Component: plant-type cell wall (GO:0009505);; Biological Process: positive regulation of flower development (GO:0009911);; Biological Process: leaf morphogenesis (GO:0009965);; Cellular Comp…	K07407|1e-140|pop:POPTR_786149|alpha-galactosidase (EC:3.2.1.22)	Alpha-galactosidase OS=Cyamopsis tetragonoloba PE=1 SV=1	unknown [Picea sitchensis]
comp357154_c0	0.000612914890435023||0.000321809118773997	-2.36052		-2.95071	down		down		--	--	unknown [Picea sitchensis]
comp357155_c6	0.0018368185626747||6.63754378573689E-05	-2.70006		-3.59716	down		down	Molecular Function: endonuclease activity (GO:0004519);; Biological Process: response to light stimulus (GO:0009416);; Cellular Component: chloroplast (GO:0009507);; Biological Process: chloroplast organization (GO:0009658);; Biological Process: embryo development ending in seed dormancy (GO:0009793);; Biological Process: phloem or xylem histogenesis (GO:0010087);; Biological Process: leaf vascul…	--	Pentatricopeptide repeat-containing protein At2g33680 OS=Arabidopsis thaliana GN=PCMP-E19 PE=3 SV=1	unknown [Picea sitchensis]
comp357202_c0	3.03247502664306E-08||0.000370984313096234	-5.7263		-4.67877	down		down	--	--	--	unknown [Picea sitchensis]
comp357230_c0	0||5.57764945341432E-12	-6.40141		-6.3279	down		down	Molecular Function: anion channel activity (GO:0005253);; Molecular Function: anion transmembrane transporter activity (GO:0008509);; Cellular Component: plant-type vacuole membrane (GO:0009705);; Biological Process: response to aluminum ion (GO:0010044);; Biological Process: stomatal movement (GO:0010118);; Cellular Component: endomembrane system (GO:0012505);; Molecular Function: malate transme…	--	Aluminum-activated malate transporter 14 OS=Arabidopsis thaliana GN=ALMT14 PE=2 SV=1	hypothetical protein ARALYDRAFT_494317 [Arabidopsis lyrata subsp. lyrata]
comp357252_c0	0.00131047494257897||0.00164251504712276	-2.26299		-2.66106	down		down	--	--	Serine-rich adhesin for platelets OS=Staphylococcus aureus (strain MW2) GN=sraP PE=3 SV=1	Uncharacterized protein isoform 4 [Theobroma cacao]
comp357294_c0	0.000232431379054598||0.00116226033228384	-2.46316		-2.71439	down		down	Molecular Function: diacylglycerol O-acyltransferase activity (GO:0004144);; Molecular Function: O-acyltransferase activity (GO:0008374);; Cellular Component: intracellular membrane-bounded organelle (GO:0043231);; Biological Process: glycerolipid biosynthetic process (GO:0045017);;	--	O-acyltransferase WSD1 OS=Arabidopsis thaliana GN=WSD1 PE=2 SV=1	unknown [Picea sitchensis]
comp357339_c0	2.28603876606392E-07||1.23585511662139E-05	-3.26442		-3.60661	down		down	Biological Process: defense response to insect (GO:0002213);; Molecular Function: acid phosphatase activity (GO:0003993);; Cellular Component: vacuole (GO:0005773);; Biological Process: response to oxidative stress (GO:0006979);; Biological Process: response to wounding (GO:0009611);; Cellular Component: cytosolic ribosome (GO:0022626);; Biological Process: hyperosmotic salinity response (GO:0042…	--	Acid phosphatase 1 OS=Solanum lycopersicum GN=APS1 PE=2 SV=1	unknown [Picea sitchensis]
comp357368_c0	0.000409242553201739||0.000156971024529606	-2.54452		-3.154	down		down	Cellular Component: nucleus (GO:0005634);; Cellular Component: vacuolar membrane (GO:0005774);; Cellular Component: plasma membrane (GO:0005886);; Biological Process: glucose catabolic process (GO:0006007);; Cellular Component: chloroplast (GO:0009507);; Biological Process: pollen development (GO:0009555);; Molecular Function: potassium:sodium symporter activity (GO:0009674);; Molecular Function:…	--	Putative potassium transporter 12 OS=Arabidopsis thaliana GN=POT12 PE=1 SV=2	Potassium transporter family protein isoform 1 [Theobroma cacao]
comp357370_c0	9.07694889362709E-06||1.82360249760816E-05	-2.89894		-3.44138	down		down	Molecular Function: guanyl-nucleotide exchange factor activity (GO:0005085);; Molecular Function: Rho guanyl-nucleotide exchange factor activity (GO:0005089);; Biological Process: cellular membrane fusion (GO:0006944);; Biological Process: plant-type cell wall modification (GO:0009827);; Biological Process: pollen tube growth (GO:0009860);; Molecular Function: identical protein binding (GO:004280…	--	Rop guanine nucleotide exchange factor 1 OS=Arabidopsis thaliana GN=ROPGEF1 PE=1 SV=2	PREDICTED: rop guanine nucleotide exchange factor 1-like [Solanum lycopersicum]
comp357380_c0	4.12695655427342E-10||1.13307707660937E-09	-4.28832		-5.12983	down		down	Molecular Function: enzyme inhibitor activity (GO:0004857);; Cellular Component: extracellular region (GO:0005576);; Cellular Component: plant-type cell wall (GO:0009505);; Biological Process: proline transport (GO:0015824);; Cellular Component: cytoplasmic membrane-bounded vesicle (GO:0016023);; Molecular Function: hydrolase activity, acting on ester bonds (GO:0016788);; Biological Process: regu…	K01051|0.0|rcu:RCOM_1179070|Pectinesterase-3 precursor, putative (EC:3.1.1.11)	Pectinesterase 2 OS=Arabidopsis thaliana GN=PME2 PE=2 SV=2	unknown [Picea sitchensis]
comp357483_c0	0.00133951727194792||0.00107963226087449	-2.57116		-2.94884	down		down	--	K10582|4e-62|ppp:PHYPADRAFT_168742|hypothetical protein	--	predicted protein [Physcomitrella patens subsp. patens]
comp357503_c0	9.89922337890636E-06||0.000779719807282198	-2.83089		-2.87949	down		down	Biological Process: lipid transport (GO:0006869);; Molecular Function: lipid binding (GO:0008289);; Biological Process: response to wounding (GO:0009611);; Biological Process: response to ethylene stimulus (GO:0009723);; Biological Process: response to salicylic acid stimulus (GO:0009751);; Biological Process: response to hydrogen peroxide (GO:0042542);;	--	Non-specific lipid-transfer protein OS=Pinus taeda PE=2 SV=1	nonspecific lipid-transfer protein precursor [Pinus resinosa]
comp357548_c0	1.51799017800158E-10||2.71626054981766E-11	-6.31528		-7.35171	down		down	Molecular Function: carboxylic ester hydrolase activity (GO:0052689);;	--	--	unknown [Picea sitchensis]
comp357555_c0	5.26366565667402E-07||0.000206553969909318	-3.27245		-3.06299	down		down	Molecular Function: DNA binding (GO:0003677);; Molecular Function: sequence-specific DNA binding transcription factor activity (GO:0003700);; Cellular Component: nucleus (GO:0005634);; Biological Process: regulation of transcription, DNA-dependent (GO:0006355);;	--	Transcription factor BIM1 OS=Arabidopsis thaliana GN=BIM1 PE=1 SV=2	predicted protein [Physcomitrella patens subsp. patens]
comp357620_c0	2.35367281220533E-14||4.01811917072337E-12	-5.95461		-6.51374	down		down	Biological Process: defense response (GO:0006952);; Biological Process: cell communication (GO:0007154);; Cellular Component: intracellular membrane-bounded organelle (GO:0043231);; Molecular Function: ADP binding (GO:0043531);; Biological Process: primary metabolic process (GO:0044238);; Biological Process: cellular biosynthetic process (GO:0044249);; Cellular Component: cytoplasmic part (GO:004…	--	Probable disease resistance protein At4g27220 OS=Arabidopsis thaliana GN=At4g27220 PE=2 SV=1	putative CC-NBS-LRR protein [Pinus monticola]
comp357634_c0	0.00129777112113394||2.61199177671312E-05	-2.25077		-3.36862	down		down	Biological Process: regionalization (GO:0003002);; Molecular Function: protein kinase activity (GO:0004672);; Molecular Function: binding (GO:0005488);; Cellular Component: cell wall (GO:0005618);; Cellular Component: endoplasmic reticulum (GO:0005783);; Cellular Component: plasma membrane (GO:0005886);; Biological Process: ion transport (GO:0006811);; Biological Process: defense response (GO:000…	--	Vegetative cell wall protein gp1 OS=Chlamydomonas reinhardtii GN=GP1 PE=2 SV=1	unknown [Picea sitchensis]
comp357656_c5	0.0008731231178426||1.76488055847468E-06	-4.30424		-5.64415	down		down	--	--	--	Pinus taeda anonymous locus CL864Contig1_02 genomic sequence
comp357766_c0	8.65918832748669E-07||0.000129072899752947	-3.09538		-3.09375	down		down	Biological Process: regionalization (GO:0003002);; Molecular Function: protein kinase activity (GO:0004672);; Cellular Component: cell wall (GO:0005618);; Biological Process: cellular glucan metabolic process (GO:0006073);; Biological Process: cellular protein modification process (GO:0006464);; Biological Process: steroid biosynthetic process (GO:0006694);; Biological Process: phosphorus metabol…	--	Inactive leucine-rich repeat receptor-like serine/threonine-protein kinase At1g60630 OS=Arabidopsis thaliana GN=At1g60630 PE=2 SV=1	Leucine-rich repeat protein kinase family protein isoform 1 [Theobroma cacao]
comp357805_c1	1.32789217399676E-07||8.58355085786577E-07	-3.68538		-4.13282	down		down	Molecular Function: cysteine-type endopeptidase activity (GO:0004197);; Molecular Function: ubiquitin thiolesterase activity (GO:0004221);; Molecular Function: ubiquitin-specific protease activity (GO:0004843);; Cellular Component: nucleolus (GO:0005730);; Cellular Component: cytoplasm (GO:0005737);; Biological Process: protein glycosylation (GO:0006486);; Biological Process: ubiquitin-dependent …	K11855|1e-154|ppp:PHYPADRAFT_11930|hypothetical protein	Ubiquitin carboxyl-terminal hydrolase 18 OS=Arabidopsis thaliana GN=UBP18 PE=2 SV=2	Ubiquitin-specific protease 17, putative isoform 1 [Theobroma cacao]
comp357821_c5	2.63254962273862E-09||8.33092462326768E-06	-4.42132		-4.00708	down		down	--	--	--	predicted protein [Physcomitrella patens subsp. patens]
comp357883_c1	7.21150102411805E-07||0.00796443446046313	-3.15478		-2.35406	down		down	--	--	--	unknown [Picea sitchensis]
comp357935_c0	1.33679733949066E-11||0.000001043355581265	-4.26562		-3.88489	down		down	Biological Process: protein import into nucleus, docking (GO:0000059);; Biological Process: MAPK cascade (GO:0000165);; Biological Process: toll-like receptor signaling pathway (GO:0002224);; Molecular Function: protein binding (GO:0005515);; Cellular Component: nuclear pore (GO:0005643);; Cellular Component: cytosol (GO:0005829);; Biological Process: regulation of transcription, DNA-dependent (G…	--	Protein TORNADO 1 OS=Arabidopsis thaliana GN=TRN1 PE=2 SV=1	hypothetical protein PRUPE_ppa027151mg, partial [Prunus persica]
comp358003_c1	0.00014457191287498||3.84607585682817E-05	-3.13881		-3.74997	down		down	Cellular Component: mitochondrion (GO:0005739);; Cellular Component: chloroplast (GO:0009507);; Biological Process: phloem or xylem histogenesis (GO:0010087);; Biological Process: sugar mediated signaling pathway (GO:0010182);; Biological Process: leaf vascular tissue pattern formation (GO:0010305);; Biological Process: cotyledon vascular tissue pattern formation (GO:0010588);; Biological Process…	--	Pentatricopeptide repeat-containing protein At2g13600 OS=Arabidopsis thaliana GN=PCMP-E76 PE=3 SV=1	pentatricopeptide repeat-containing protein, putative [Ricinus communis]
comp358017_c1	4.36660267868483E-05||0.000063075372568222	-3.22786		-3.60599	down		down	Biological Process: ion transport (GO:0006811);; Molecular Function: transferase activity (GO:0016740);; Biological Process: primary metabolic process (GO:0044238);; Biological Process: cellular macromolecule metabolic process (GO:0044260);; Biological Process: system development (GO:0048731);;	--	Probable LRR receptor-like serine/threonine-protein kinase At1g67720 OS=Arabidopsis thaliana GN=At1g67720 PE=2 SV=1	unknown [Picea sitchensis]
comp358085_c1	0.000684626261480692||7.19026576345705E-05	-2.53003		-3.32792	down		down	--	--	Serine-rich adhesin for platelets OS=Staphylococcus aureus (strain N315) GN=sraP PE=1 SV=1	unknown [Picea sitchensis]
comp358099_c0	1.54722985989952E-06||4.47887644638989E-07	-3.00905		-3.99486	down		down	Molecular Function: binding (GO:0005488);;	--	--	hypothetical protein SELMODRAFT_421953 [Selaginella moellendorffii]
comp358317_c0	9.7666319476275E-13||1.25592564792498E-07	-5.06045		-4.56181	down		down	Molecular Function: protein binding (GO:0005515);; Cellular Component: extracellular region (GO:0005576);; Cellular Component: plasma membrane (GO:0005886);; Cellular Component: plasmodesma (GO:0009506);; Biological Process: response to salt stress (GO:0009651);; Biological Process: response to abscisic acid stimulus (GO:0009737);; Biological Process: gibberellic acid mediated signaling pathway (…	--	Protein GAST1 OS=Solanum lycopersicum GN=GAST1 PE=2 SV=1	unknown [Picea sitchensis]
comp358333_c0	1.57455815052998E-09||1.14089503400194E-08	-4.09356		-4.74749	down		down	Molecular Function: serine-type endopeptidase inhibitor activity (GO:0004867);; Biological Process: response to wounding (GO:0009611);;	--	Wound-induced proteinase inhibitor 1 OS=Solanum tuberosum PE=1 SV=2	unknown [Picea sitchensis]
comp358342_c0	1.2836530727256E-09||1.99847864257308E-07	-3.96842		-4.21958	down		down	Molecular Function: structural molecule activity (GO:0005198);; Molecular Function: protein binding (GO:0005515);; Cellular Component: extracellular region (GO:0005576);; Cellular Component: cell wall (GO:0005618);; Biological Process: epidermis development (GO:0008544);; Cellular Component: intracellular organelle (GO:0043229);; Biological Process: defense response to Gram-negative bacterium (GO…	--	Glycine-rich cell wall structural protein 1.8 OS=Phaseolus vulgaris PE=2 SV=1	hypothetical protein ZEAMMB73_275076, partial [Zea mays]
comp358375_c0	0.00348069850685795||0.00552460244574304	-2.45968		-2.65425	down		down	Molecular Function: GTPase activity (GO:0003924);; Molecular Function: structural constituent of cytoskeleton (GO:0005200);; Molecular Function: GTP binding (GO:0005525);; Cellular Component: cytoplasm (GO:0005737);; Cellular Component: microtubule (GO:0005874);; Biological Process: GTP catabolic process (GO:0006184);; Biological Process: microtubule-based process (GO:0007017);; Biological Proces…	--	Tubulin beta-3 chain (Fragment) OS=Pisum sativum GN=TUBB3 PE=2 SV=1	beta-tubulin 14 [Populus tremuloides]
comp358842_c0	4.13002965160558E-14||4.48530101948563E-14	-6.13468		-7.34814	down		down	--	--	UPF0481 protein At3g47200 OS=Arabidopsis thaliana GN=At3g47200 PE=1 SV=1	predicted protein [Populus trichocarpa]
comp359248_c0	1.00369935973621E-06||0.00362077636285574	-3.4296		-2.67213	down		down	--	--	UPF0481 protein At3g47200 OS=Arabidopsis thaliana GN=At3g47200 PE=1 SV=1	hypothetical protein F775_06140 [Aegilops tauschii]
comp371831_c0	0.000443480775664806||0.00783230221476205	-3.52189		-3.20092	down		down	Molecular Function: nucleotide-sugar transmembrane transporter activity (GO:0005338);; Cellular Component: Golgi apparatus (GO:0005794);; Biological Process: nucleotide-sugar transport (GO:0015780);; Cellular Component: membrane (GO:0016020);; Cellular Component: integral to membrane (GO:0016021);; Biological Process: primary metabolic process (GO:0044238);; Biological Process: transmembrane tran…	--	Uncharacterized membrane protein At1g06890 OS=Arabidopsis thaliana GN=At1g06890 PE=1 SV=1	unknown [Picea sitchensis]
comp198210_c0	0.00676024308561307||0.000345752625605322	2.4248		3.13681	up		up	--	--	--	hypothetical protein PRUPE_ppa012110mg [Prunus persica]
comp198866_c0	5.43845479881178E-05||1.65063807078258E-05	4.5498		4.55269	up		up	--	--	--	conserved unknown protein [Ectocarpus siliculosus]
comp199113_c0	1.68729501848208E-06||5.38276545114513E-07	5.00208		5.005	up		up	--	--	--	unknown [Picea sitchensis]
comp201812_c0	0.000262645132528716||0.000080432989394752	4.31995		4.32281	up		up	Molecular Function: nucleic acid binding (GO:0003676);; Molecular Function: sequence-specific DNA binding transcription factor activity (GO:0003700);; Cellular Component: nucleus (GO:0005634);; Biological Process: regulation of transcription, DNA-dependent (GO:0006355);; Molecular Function: zinc ion binding (GO:0008270);; Biological Process: photomorphogenesis (GO:0009640);; Biological Process: r…	--	Zinc finger protein 7 OS=Arabidopsis thaliana GN=ZFP7 PE=2 SV=1	hypothetical protein PRUPE_ppa010190mg [Prunus persica]
comp202256_c0	1.45170553356166E-09||0.00134777638973826	5.23472		2.56845	up		up	Biological Process: response to reactive oxygen species (GO:0000302);; Cellular Component: chromatin (GO:0000785);; Molecular Function: protein binding (GO:0005515);; Cellular Component: nucleus (GO:0005634);; Cellular Component: mitochondrion (GO:0005739);; Cellular Component: plasma membrane (GO:0005886);; Biological Process: DNA-dependent DNA replication (GO:0006261);; Biological Process: DNA …	--	Heavy metal-associated isoprenylated plant protein 26 OS=Arabidopsis thaliana GN=HIPP26 PE=1 SV=1	PREDICTED: uncharacterized protein LOC100266966 [Vitis vinifera]
comp202307_c0	0.00359418045315985||0.00117897231308228	3.88736		3.89017	up		up	Molecular Function: magnesium ion binding (GO:0000287);; Molecular Function: electron carrier activity (GO:0009055);; Cellular Component: photosystem I (GO:0009522);; Cellular Component: chloroplast thylakoid membrane (GO:0009535);; Biological Process: photosynthesis (GO:0015979);; Cellular Component: integral to membrane (GO:0016021);; Molecular Function: chlorophyll binding (GO:0016168);; Molec…	K02689|1e-94|cme:CMV135C|P700 apoprotein subunit Ia	Photosystem I P700 chlorophyll a apoprotein A1 OS=Odontella sinensis GN=psaA PE=3 SV=1	photosystem I P700 apoprotein A1, partial (chloroplast) [Halosiphon tomentosus]
comp216062_c0	6.91173496214503E-08||2.64613031486505E-09	4.83976		5.62629	up		up	--	--	--	Cell wall-associated hydrolase [Medicago truncatula]
comp219337_c0	0||0	5.20887		6.65292	up		up	Molecular Function: sequence-specific DNA binding transcription factor activity (GO:0003700);; Cellular Component: nucleus (GO:0005634);; Biological Process: transcription, DNA-dependent (GO:0006351);; Biological Process: response to water deprivation (GO:0009414);; Biological Process: response to virus (GO:0009615);; Biological Process: gravitropism (GO:0009630);; Biological Process: response to…	--	Homeobox-leucine zipper protein ATHB-23 OS=Arabidopsis thaliana GN=ATHB-23 PE=2 SV=1	homeobox-leucine zipper-like protein [Picea glauca]
comp219921_c0	1.16530650181579E-05||0.0024257822449022	2.65815		2.34742	up		up	Molecular Function: glutathione transferase activity (GO:0004364);; Cellular Component: vacuolar membrane (GO:0005774);; Cellular Component: cytosol (GO:0005829);; Cellular Component: plasma membrane (GO:0005886);; Biological Process: glucose catabolic process (GO:0006007);; Biological Process: fatty acid beta-oxidation (GO:0006635);; Biological Process: cellular aromatic compound metabolic proce…	K00799|7e-68|pop:POPTR_565410|hypothetical protein	Glutathione transferase GST 23 OS=Zea mays PE=2 SV=1	hypothetical protein 0_17539_01 [Pinus taeda]
comp221372_c0	2.16248683574394E-05||1.97299361316405E-05	2.62618		2.97042	up		up	--	--	B2 protein OS=Daucus carota PE=2 SV=1	unknown [Picea sitchensis]
comp226049_c0	0||0	8.16563		6.57667	up		up	Cellular Component: plant-type vacuole (GO:0000325);; Molecular Function: ribonuclease activity (GO:0004540);; Molecular Function: chitinase activity (GO:0004568);; Cellular Component: extracellular region (GO:0005576);; Cellular Component: cell wall (GO:0005618);; Molecular Function: chitin binding (GO:0008061);; Biological Process: response to virus (GO:0009615);; Biological Process: plant-type…	--	Pro-hevein OS=Hevea brasiliensis GN=HEV1 PE=1 SV=2	Pathogenesis-related protein P2 [Theobroma cacao]
comp226049_c1	0||0	5.98138		7.40649	up		up	Cellular Component: plant-type vacuole (GO:0000325);; Molecular Function: ribonuclease activity (GO:0004540);; Molecular Function: chitinase activity (GO:0004568);; Cellular Component: extracellular region (GO:0005576);; Cellular Component: cell wall (GO:0005618);; Biological Process: chitin catabolic process (GO:0006032);; Molecular Function: chitin binding (GO:0008061);; Molecular Function: end…	--	Hevein-like preproprotein OS=Arabidopsis thaliana GN=HEL PE=1 SV=1	unknown [Medicago truncatula]
comp228168_c0	0.00574809366491491||0.00192567385316067	3.80073		3.80353	up		up	Biological Process: fatty acid alpha-oxidation (GO:0001561);; Biological Process: long-chain fatty acid metabolic process (GO:0001676);; Molecular Function: peroxidase activity (GO:0004601);; Cellular Component: extracellular region (GO:0005576);; Biological Process: iron ion transport (GO:0006826);; Biological Process: cell death (GO:0008219);; Biological Process: systemic acquired resistance (G…	--	Alpha-dioxygenase 1 OS=Arabidopsis thaliana GN=DOX1 PE=1 SV=1	oxidoreductase, putative [Ricinus communis]
comp229044_c0	0.0005829425071604||0.000029054220363478	2.28756		2.92669	up		up	Molecular Function: enzyme inhibitor activity (GO:0004857);; Cellular Component: mitochondrion (GO:0005739);; Biological Process: negative regulation of catalytic activity (GO:0043086);; Biological Process: negative regulation of nucleotide metabolic process (GO:0045980);;	--	--	unknown [Picea sitchensis]
comp229725_c0	0||0	9.10788		11.7078	up		up	Molecular Function: iron ion binding (GO:0005506);; Cellular Component: photosystem II (GO:0009523);; Cellular Component: chloroplast thylakoid membrane (GO:0009535);; Biological Process: response to herbicide (GO:0009635);; Biological Process: photosynthetic electron transport in photosystem II (GO:0009772);; Cellular Component: integral to membrane (GO:0016021);; Molecular Function: oxidoreduct…	K02703|0.0|cme:CMV047C|photosystem II Q(b) protein (D1)	Photosystem Q(B) protein OS=Ectocarpus siliculosus GN=psbA PE=3 SV=1	photosystem II reaction center protein D1 (chloroplast) [Saccharina japonica]
comp234212_c0	0||0	10.4282		11.7197	up		up	Cellular Component: chloroplast (GO:0009507);;	--	--	Cell wall-associated hydrolase, partial [Medicago truncatula]
comp236068_c0	6.33920138604083E-10||0.000413226917185261	4.4079		2.63231	up		up	--	--	--	unknown [Picea sitchensis]
comp266675_c0	0.000666306599255373||3.95592715363158E-07	3.08225		5.04331	up		up	Cellular Component: nucleolus (GO:0005730);; Cellular Component: vacuole (GO:0005773);; Cellular Component: plasma membrane (GO:0005886);; Biological Process: nucleobase-containing compound metabolic process (GO:0006139);; Biological Process: transport (GO:0006810);; Biological Process: defense response (GO:0006952);; Molecular Function: 5S rRNA binding (GO:0008097);; Molecular Function: zinc ion…	--	RING-H2 finger protein ATL2 OS=Arabidopsis thaliana GN=ATL2 PE=2 SV=2	unknown [Picea sitchensis]
comp271740_c0	1.07136521876328E-13||3.10862446895044E-15	5.55344		6.61072	up		up	Biological Process: spliceosomal complex assembly (GO:0000245);; Cellular Component: transcription export complex (GO:0000346);; Biological Process: regulation of alternative nuclear mRNA splicing, via spliceosome (GO:0000381);; Biological Process: gastrulation with mouth forming first (GO:0001703);; Biological Process: nematode larval development (GO:0002119);; Molecular Function: nucleic acid b…	K12812|5e-80|pop:POPTR_829257|hypothetical protein	DEAD-box ATP-dependent RNA helicase 56 OS=Arabidopsis thaliana GN=RH56 PE=2 SV=2	predicted protein [Populus trichocarpa]
comp282545_c1	7.0165990861959E-07||1.45332744061477E-07	3.04757		3.56387	up		up	Biological Process: MAPK cascade (GO:0000165);; Biological Process: respiratory burst involved in defense response (GO:0002679);; Molecular Function: DNA binding (GO:0003677);; Molecular Function: sequence-specific DNA binding transcription factor activity (GO:0003700);; Molecular Function: protein binding (GO:0005515);; Cellular Component: nucleus (GO:0005634);; Cellular Component: nucleolus (GO…	--	Ethylene-responsive transcription factor 3 OS=Arabidopsis thaliana GN=ERF3 PE=1 SV=1	unknown [Picea sitchensis]
comp290959_c0	1.66533453693773E-15||7.49616918538365E-08	4.85502		3.54872	up		up	--	--	--	hypothetical protein SELMODRAFT_437770 [Selaginella moellendorffii]
comp291211_c0	9.26979525467386E-05||0.000231524659269455	2.43933		2.63555	up		up	Biological Process: response to molecule of bacterial origin (GO:0002237);; Molecular Function: protein serine/threonine phosphatase activity (GO:0004722);; Cellular Component: nucleus (GO:0005634);; Cellular Component: mitochondrion (GO:0005739);; Cellular Component: plasma membrane (GO:0005886);; Biological Process: protein dephosphorylation (GO:0006470);; Biological Process: cellular membrane …	--	Probable protein phosphatase 2C 44 OS=Oryza sativa subsp. japonica GN=Os04g0609600 PE=2 SV=1	unknown [Picea sitchensis]
comp291225_c0	9.40798981829971E-07||3.85630552157679E-06	2.90547		3.1055	up		up	Molecular Function: signal transducer activity (GO:0004871);; Molecular Function: hormone activity (GO:0005179);; Biological Process: polyamine catabolic process (GO:0006598);; Biological Process: cell-cell signaling (GO:0007267);; Cellular Component: plant-type cell wall (GO:0009505);; Cellular Component: plasmodesma (GO:0009506);; Biological Process: phenylpropanoid metabolic process (GO:000969…	--	Rapid alkalinization factor OS=Nicotiana tabacum GN=RALF PE=1 SV=1	unknown [Picea sitchensis]
comp291253_c0	3.3244156427692E-08||2.65445443403678E-11	3.29632		4.46931	up		up	Biological Process: microtubule cytoskeleton organization (GO:0000226);; Biological Process: RNA splicing, via endonucleolytic cleavage and ligation (GO:0000394);; Molecular Function: GTPase activity (GO:0003924);; Molecular Function: GTP binding (GO:0005525);; Cellular Component: extracellular region (GO:0005576);; Cellular Component: nucleolus (GO:0005730);; Cellular Component: spindle (GO:0005…	--	Rac-like GTP-binding protein 6 OS=Oryza sativa subsp. japonica GN=RAC6 PE=2 SV=1	unknown [Picea sitchensis]
comp291255_c0	3.2278497508198E-06||0.000856668078704437	4.92226		3.06985	up		up	Molecular Function: zinc ion binding (GO:0008270);;	--	--	unknown [Picea sitchensis]
comp291504_c0	1.44582724515008E-06||3.87706541482569E-06	2.89505		3.16047	up		up	Cellular Component: nucleus (GO:0005634);; Cellular Component: cytoplasm (GO:0005737);; Biological Process: response to salt stress (GO:0009651);; Biological Process: cell differentiation (GO:0030154);; Biological Process: anatomical structure development (GO:0048856);;	--	Interferon-related developmental regulator 1 OS=Sus scrofa GN=IFRD1 PE=2 SV=1	unknown [Picea sitchensis]
comp291517_c0	0.00232908099637097||0.00052759712815531	2.08787		2.54019	up		up	--	--	--	unknown [Picea sitchensis]
comp291543_c0	0.00216125919973964||0.00464971062945274	2.15134		2.22681	up		up	Biological Process: developmental process involved in reproduction (GO:0003006);; Cellular Component: nucleus (GO:0005634);; Cellular Component: nucleoplasm (GO:0005654);; Biological Process: multicellular organismal development (GO:0007275);; Biological Process: anatomical structure development (GO:0048856);;	K12877|3e-13|pop:POPTR_740188|hypothetical protein	Protein mago nashi homolog OS=Arabidopsis thaliana GN=At1g02140 PE=2 SV=1	PREDICTED: protein mago nashi homolog isoform 3 [Solanum lycopersicum]
comp291620_c0	0.00202144742331645||2.59830187493426E-05	2.07476		2.8836	up		up	Molecular Function: protein-L-isoaspartate (D-aspartate) O-methyltransferase activity (GO:0004719);; Cellular Component: cytoplasm (GO:0005737);; Cellular Component: endoplasmic reticulum (GO:0005783);; Cellular Component: cytosol (GO:0005829);; Biological Process: cellular protein modification process (GO:0006464);; Biological Process: protein methylation (GO:0006479);; Biological Process: aging…	K00573|1e-118|vvi:100262152|hypothetical protein LOC100262152	Protein-L-isoaspartate O-methyltransferase OS=Triticum aestivum GN=PCM PE=1 SV=1	unknown [Picea sitchensis]
comp291649_c0	0||0	7.56333		8.81669	up		up	--	--	--	unknown [Picea sitchensis]
comp291673_c0	1.29012356353542E-11||8.06256855645504E-06	5.35785		3.26725	up		up	Cellular Component: endoplasmic reticulum (GO:0005783);; Cellular Component: Golgi apparatus (GO:0005794);; Biological Process: tryptophan catabolic process (GO:0006569);; Biological Process: protein targeting to membrane (GO:0006612);; Biological Process: response to oxidative stress (GO:0006979);; Biological Process: response to wounding (GO:0009611);; Biological Process: response to fungus (GO…	--	Probable galacturonosyltransferase-like 4 OS=Arabidopsis thaliana GN=GATL4 PE=2 SV=1	glycosyltransferase, CAZy family GT8 [Populus trichocarpa]
comp291912_c0	5.55111512312578E-16||1.86612947317144E-11	5.70236		4.6798	up		up	Cellular Component: cytoplasm (GO:0005737);; Biological Process: protein folding (GO:0006457);; Biological Process: response to high light intensity (GO:0009644);; Biological Process: heat acclimation (GO:0010286);; Biological Process: response to endoplasmic reticulum stress (GO:0034976);; Biological Process: response to hydrogen peroxide (GO:0042542);; Biological Process: response to ethanol (G…	K13993|6e-40|sbi:SORBI_03g006900|hypothetical protein	16.9 kDa class I heat shock protein 1 OS=Triticum aestivum GN=hsp16.9A PE=2 SV=1	RecName: Full=16.9 kDa class I heat shock protein 1; AltName: Full=HSP 16.9; AltName: Full=Heat shock protein 16.9A; AltName: Full=Heat shock protein 17; AltName: Full=Low molecular weight heat shock protein
comp291952_c0	2.55351295663786E-14||1.0769163338864E-14	4.39132		5.04162	up		up	Molecular Function: binding (GO:0005488);; Cellular Component: vacuole (GO:0005773);; Cellular Component: chloroplast (GO:0009507);; Cellular Component: cytoplasmic vesicle membrane (GO:0030659);; Biological Process: cellular biosynthetic process (GO:0044249);; Biological Process: cellular protein metabolic process (GO:0044267);; Cellular Component: anchored to plasma membrane (GO:0046658);; Cell…	--	Early nodulin-like protein 2 OS=Arabidopsis thaliana GN=At4g27520 PE=1 SV=1	uncharacterized protein LOC100795901 precursor [Glycine max]
comp296431_c0	0.00566529809660077||0.000292378266692039	3.33623		4.12265	up		up	Molecular Function: mRNA binding (GO:0003729);; Molecular Function: catalytic activity (GO:0003824);; Molecular Function: protein binding (GO:0005515);; Cellular Component: vacuole (GO:0005773);; Cellular Component: peroxisome (GO:0005777);; Cellular Component: ribosome (GO:0005840);; Biological Process: pentose-phosphate shunt (GO:0006098);; Biological Process: rRNA processing (GO:0006364);; Bio…	--	Chloroplast stem-loop binding protein of 41 kDa a, chloroplastic OS=Arabidopsis thaliana GN=CSP41A PE=1 SV=1	hypothetical protein F775_30189 [Aegilops tauschii]
comp296567_c0	0.00574809366491491||0.00918070919953273	3.80073		3.19598	up		up	Molecular Function: iron ion binding (GO:0005506);; Cellular Component: extracellular region (GO:0005576);; Cellular Component: mitochondrion (GO:0005739);; Cellular Component: vacuolar membrane (GO:0005774);; Cellular Component: endoplasmic reticulum (GO:0005783);; Cellular Component: Golgi apparatus (GO:0005794);; Cellular Component: plasma membrane (GO:0005886);; Molecular Function: electron c…	K00487|1e-137|rcu:RCOM_1164350|cinnamate 4-hydroxylase, putative (EC:1.14.13.11)	Trans-cinnamate 4-monooxygenase OS=Catharanthus roseus GN=CYP73A4 PE=2 SV=1	unknown [Picea sitchensis]
comp303344_c0	0.00226988118700799||0.000731506621724831	3.96907		3.97189	up		up	--	--	--	hypothetical protein VITISV_002093 [Vitis vinifera]
comp307868_c0	2.58501007204259E-05||7.86981440381584E-06	4.65231		4.65521	up		up	Molecular Function: binding (GO:0005488);; Cellular Component: nucleus (GO:0005634);; Cellular Component: cytoplasm (GO:0005737);; Cellular Component: plasmodesma (GO:0009506);; Biological Process: response to manganese ion (GO:0010042);; Biological Process: response to zinc ion (GO:0010043);; Biological Process: response to nickel cation (GO:0010045);; Biological Process: protein ubiquitination …	--	Zinc finger A20 and AN1 domain-containing stress-associated protein 1 OS=Arabidopsis thaliana GN=SAP1 PE=1 SV=1	predicted protein [Physcomitrella patens subsp. patens]
comp308036_c0	0.0022551513366782||6.81128115895824E-05	2.79825		3.64267	up		up	Cellular Component: cytoplasm (GO:0005737);; Biological Process: protein folding (GO:0006457);; Biological Process: response to high light intensity (GO:0009644);; Biological Process: heat acclimation (GO:0010286);; Biological Process: response to hydrogen peroxide (GO:0042542);; Biological Process: response to ethanol (GO:0045471);; Biological Process: response to arsenic-containing substance (G…	K13993|4e-67|rcu:RCOM_0497680|heat-shock protein, putative	18.1 kDa class I heat shock protein OS=Arabidopsis thaliana GN=HSP18.1 PE=2 SV=1	PREDICTED: 18.2 kDa class I heat shock protein-like isoform 1 [Fragaria vesca subsp. vesca]
comp308868_c0	0.00608725058241399||0.00143249845303084	2.74283		3.07407	up		up	Molecular Function: binding (GO:0005488);; Cellular Component: cytoplasm (GO:0005737);; Biological Process: defense response (GO:0006952);; Biological Process: metabolic process (GO:0008152);; Biological Process: response to abiotic stimulus (GO:0009628);; Biological Process: anatomical structure morphogenesis (GO:0009653);; Biological Process: gibberellic acid mediated signaling pathway (GO:0009…	--	Probable carboxylesterase 15 OS=Arabidopsis thaliana GN=CXE15 PE=2 SV=1	unknown [Picea sitchensis]
comp308888_c0	0.00994224876716543||0.000122368860811628	2.96774		4.25913	up		up	--	--	--	unknown [Picea sitchensis]
comp310010_c0	4.75644530339991E-06||0.000489872959001936	2.81144		2.64732	up		up	Molecular Function: protein binding (GO:0005515);; Cellular Component: Golgi apparatus (GO:0005794);; Cellular Component: plasma membrane (GO:0005886);; Biological Process: transport (GO:0006810);; Biological Process: response to water deprivation (GO:0009414);; Cellular Component: plasmodesma (GO:0009506);; Biological Process: response to wounding (GO:0009611);; Biological Process: response to n…	--	Nitrate transporter 1.3 OS=Arabidopsis thaliana GN=NRT1.3 PE=1 SV=1	PREDICTED: nitrate transporter 1.3-like [Solanum lycopersicum]
comp311130_c0	4.48503503247544E-06||1.00493874123364E-05	4.88106		4.27642	up		up	--	--	--	protein kinase 1b [Solanum lycopersicum]
comp314063_c1	0.00174892355110035||0.000476309951892628	3.53637		3.71527	up		up	Biological Process: regulation of transcription, DNA-dependent (GO:0006355);; Biological Process: endoplasmic reticulum organization (GO:0007029);; Molecular Function: protein dimerization activity (GO:0046983);;	--	Transcription factor bHLH18 OS=Arabidopsis thaliana GN=BHLH18 PE=2 SV=1	hypothetical protein PRUPE_ppa007561mg [Prunus persica]
comp317810_c0	0.00144765146560044||0.000459679173780092	4.04641		4.04924	up		up	Biological Process: xenobiotic metabolic process (GO:0006805);; Biological Process: response to stress (GO:0006950);; Biological Process: metabolic process (GO:0008152);; Biological Process: response to abiotic stimulus (GO:0009628);; Biological Process: flavonoid biosynthetic process (GO:0009813);; Molecular Function: transferase activity, transferring hexosyl groups (GO:0016758);; Molecular Fun…	--	Anthocyanin 3&apos;-O-beta-glucosyltransferase OS=Gentiana triflora PE=1 SV=1	unknown [Picea sitchensis]
comp318364_c0	0.000932113956829683||0.000292378266692039	4.11981		4.12265	up		up	Cellular Component: photosystem II (GO:0009523);; Cellular Component: chloroplast thylakoid membrane (GO:0009535);; Biological Process: photosynthetic electron transport chain (GO:0009767);; Cellular Component: integral to membrane (GO:0016021);; Molecular Function: chlorophyll binding (GO:0016168);; Biological Process: protein-chromophore linkage (GO:0018298);; Cellular Component: cyanelle thyla…	K02704|1e-146|cme:CMV124C|photosystem II p680 chlorophyll A apoprotein (CP-47)	Photosystem II CP47 chlorophyll apoprotein OS=Odontella sinensis GN=psbB PE=3 SV=1	photosystem II chlorophyll A core antenna apoprotein (chloroplast) [Saccharina japonica]
comp318364_c1	0.00574809366491491||0.00192567385316067	3.80073		3.80353	up		up	Cellular Component: photosystem II (GO:0009523);; Cellular Component: chloroplast thylakoid membrane (GO:0009535);; Biological Process: photosynthetic electron transport chain (GO:0009767);; Cellular Component: integral to membrane (GO:0016021);; Molecular Function: chlorophyll binding (GO:0016168);; Biological Process: protein-chromophore linkage (GO:0018298);; Cellular Component: cyanelle thyla…	K02704|1e-104|cme:CMV124C|photosystem II p680 chlorophyll A apoprotein (CP-47)	Photosystem II CP47 chlorophyll apoprotein OS=Odontella sinensis GN=psbB PE=3 SV=1	photosystem II chlorophyll A core antenna apoprotein (chloroplast) [Saccharina japonica]
comp322484_c0	7.82125508402842E-06||0.00365978992568072	3.5405		2.43951	up		up	--	--	--	Pinus taeda anonymous locus CL3509Contig1_03 genomic sequence
comp323455_c0	0.00574809366491491||0.00192567385316067	3.80073		3.80353	up		up	Molecular Function: protein binding (GO:0005515);; Cellular Component: nucleus (GO:0005634);; Cellular Component: plasma membrane (GO:0005886);; Cellular Component: plasmodesma (GO:0009506);; Biological Process: heat acclimation (GO:0010286);; Biological Process: metal ion transport (GO:0030001);; Molecular Function: metal ion binding (GO:0046872);;	--	Heavy metal-associated isoprenylated plant protein 26 OS=Arabidopsis thaliana GN=HIPP26 PE=1 SV=1	unknown [Picea sitchensis]
comp324027_c0	4.28141411212835E-10||1.12781294303588E-08	5.89827		4.86749	up		up	Molecular Function: binding (GO:0005488);; Biological Process: response to osmotic stress (GO:0006970);; Molecular Function: zinc ion binding (GO:0008270);; Biological Process: response to endogenous stimulus (GO:0009719);; Biological Process: cellular process (GO:0009987);; Biological Process: response to organic substance (GO:0010033);; Biological Process: regulation of response to stimulus (GO…	--	E3 ubiquitin-protein ligase RHA2A OS=Arabidopsis thaliana GN=RHA2A PE=1 SV=1	unknown [Picea sitchensis]
comp324043_c0	3.80660589360815E-06||0.000295536453283729	2.93769		2.62242	up		up	--	--	--	PREDICTED: uncharacterized protein LOC101256475 [Solanum lycopersicum]
comp324043_c1	2.81273965541118E-06||0.000199021638389807	3.56569		2.92381	up		up	--	--	--	predicted protein [Arabidopsis lyrata subsp. lyrata]
comp324396_c0	0.000117703190618768||0.00662327418614372	4.43945		2.81254	up		up	--	K14488|2e-12|ath:AT1G56150|auxin-responsive family protein	--	PREDICTED: auxin-induced protein 10A5-like [Solanum lycopersicum]
comp324414_c0	7.56174513321106E-05||0.000200448047044	3.71354		3.37521	up		up	--	--	Pathogen-related protein OS=Hordeum vulgare PE=2 SV=2	unknown [Picea sitchensis]
comp324495_c0	3.29573810309292E-06||0.00827624120887938	2.99658		2.11928	up		up	--	--	--	unknown [Picea sitchensis]
comp324781_c0	5.33562083404604E-12||3.61455310127212E-11	6.31248		5.70791	up		up	Molecular Function: nucleotide binding (GO:0000166);; Molecular Function: catalytic activity (GO:0003824);; Molecular Function: binding (GO:0005488);; Biological Process: response to stress (GO:0006950);; Cellular Component: plasmodesma (GO:0009506);; Cellular Component: intracellular membrane-bounded organelle (GO:0043231);; Cellular Component: cytoplasmic part (GO:0044444);;	--	Toll/interleukin-1 receptor-like protein OS=Arabidopsis thaliana GN=TIR PE=1 SV=1	unknown [Picea sitchensis]
comp324812_c0	0.000899735812795899||1.95452365503446E-06	3.17593		4.84068	up		up	Molecular Function: triglyceride lipase activity (GO:0004806);; Biological Process: lipid metabolic process (GO:0006629);;	--	--	unknown [Picea sitchensis]
comp326014_c0	2.22044604925031E-16||2.22044604925031E-16	7.21402		7.21701	up		up	--	--	--	hypothetical protein (mitochondrion) [Vicia faba]
comp326014_c1	0||0	8.52842		8.53143	up		up	Molecular Function: nucleotide binding (GO:0000166);; Biological Process: ATP biosynthetic process (GO:0006754);; Molecular Function: hydrogen ion transmembrane transporter activity (GO:0015078);; Biological Process: proton transport (GO:0015992);; Molecular Function: cation-transporting ATPase activity (GO:0019829);; Cellular Component: proton-transporting two-sector ATPase complex, catalytic do…	--	--	unknow protein [Oryza sativa Japonica Group]
comp326110_c0	3.13082892944294E-14||8.89522017599731E-07	4.39394		3.27913	up		up	Biological Process: maltose metabolic process (GO:0000023);; Biological Process: sulfate assimilation (GO:0000103);; Biological Process: selenium compound metabolic process (GO:0001887);; Molecular Function: adenylylsulfate kinase activity (GO:0004020);; Molecular Function: sulfate adenylyltransferase (ATP) activity (GO:0004781);; Molecular Function: ATP binding (GO:0005524);; Cellular Component:…	--	ATP sulfurylase 1, chloroplastic OS=Arabidopsis thaliana GN=APS1 PE=1 SV=1	ATP sulfurylase APS1, partial [Camellia sinensis]
comp326110_c1	2.97863955722732E-11||1.08406602472577E-06	3.82699		3.25388	up		up	Biological Process: maltose metabolic process (GO:0000023);; Biological Process: sulfate assimilation (GO:0000103);; Biological Process: skeletal system development (GO:0001501);; Biological Process: selenium compound metabolic process (GO:0001887);; Molecular Function: adenylylsulfate kinase activity (GO:0004020);; Molecular Function: sulfate adenylyltransferase (ATP) activity (GO:0004781);; Mol…	K13811|1e-164|pop:POPTR_754047|hypothetical protein	ATP-sulfurylase 3, chloroplastic OS=Arabidopsis thaliana GN=APS3 PE=1 SV=1	predicted protein [Populus trichocarpa]
comp326214_c0	4.92221812797844E-05||0.00133152586561636	2.49955		2.3963	up		up	Biological Process: maltose metabolic process (GO:0000023);; Biological Process: sulfur amino acid metabolic process (GO:0000096);; Molecular Function: iron ion binding (GO:0005506);; Molecular Function: protein binding (GO:0005515);; Cellular Component: plasma membrane (GO:0005886);; Biological Process: glycine catabolic process (GO:0006546);; Biological Process: unsaturated fatty acid biosynthe…	--	Linoleate 13S-lipoxygenase 3-1, chloroplastic OS=Solanum tuberosum GN=LOX3.1 PE=1 SV=1	lipoxygenase [Sesbania rostrata]
comp326232_c0	0.00771179889151186||2.41989761399219E-05	2.83384		4.49856	up		up	Molecular Function: calmodulin binding (GO:0005516);; Biological Process: RNA processing (GO:0006396);; Cellular Component: photosystem I (GO:0009522);; Cellular Component: chloroplast thylakoid membrane (GO:0009535);; Biological Process: photosynthesis (GO:0015979);; Cellular Component: nuclear part (GO:0044428);;	K02701|3e-80|osa:4351694|Os12g0189400	Photosystem I reaction center subunit N, chloroplastic OS=Hordeum vulgare GN=PSAN PE=2 SV=1	RecName: Full=Photosystem I reaction center subunit N, chloroplastic; Short=PSI-N; Flags: Precursor
comp326292_c0	0.000018364883137445||5.51713287181288E-05	3.89567		3.55735	up		up	Cellular Component: intracellular organelle (GO:0043229);;	--	Histone H1.C2 OS=Trypanosoma cruzi PE=3 SV=1	unknown [Picea sitchensis]
comp326294_c0	0.000421196818155112||8.98311276587016E-07	2.2808		3.27348	up		up	Biological Process: metabolic process (GO:0008152);; Molecular Function: transferase activity, transferring hexosyl groups (GO:0016758);; Molecular Function: hydrolase activity (GO:0016787);; Molecular Function: phosphatidylcholine phospholipase C activity (GO:0034480);;	K01114|0.0|pop:POPTR_570272|hypothetical protein	Phospholipase C 3 OS=Mycobacterium tuberculosis GN=plcC PE=3 SV=2	Non-specific phospholipase C6 [Theobroma cacao]
comp326294_c1	2.6247598771123E-06||4.07099069710259E-06	2.80221		3.10891	up		up	Cellular Component: plasma membrane (GO:0005886);; Molecular Function: hydrolase activity, acting on ester bonds (GO:0016788);;	K01114|4e-42|pop:POPTR_570272|hypothetical protein	--	PREDICTED: phospholipase C 3-like [Cicer arietinum]
comp326334_c0	2.1610735467803E-07||7.37033478692695E-07	3.05457		3.29238	up		up	Molecular Function: protein binding (GO:0005515);;	--	--	hypothetical protein 0_17788_01 [Pinus taeda]
comp326341_c0	0.000188229189629574||0.00335268271446543	2.83918		2.42741	up		up	Biological Process: response to molecule of fungal origin (GO:0002238);;	--	--	PREDICTED: uncharacterized protein LOC101217745 [Cucumis sativus]
comp326403_c0	0.000305087539768878||1.6203487473998E-07	3.19144		5.1525	up		up	--	--	--	unknown [Picea sitchensis]
comp326408_c0	1.25103261083837E-11||3.81537645921526E-09	3.97681		3.85975	up		up	Molecular Function: structural constituent of ribosome (GO:0003735);; Cellular Component: nucleus (GO:0005634);; Cellular Component: nucleolus (GO:0005730);; Cellular Component: cytoplasm (GO:0005737);; Biological Process: translation (GO:0006412);; Biological Process: male meiosis I (GO:0007141);; Biological Process: female meiosis I (GO:0007144);; Biological Process: female gonad development (G…	--	Ubiquitin OS=Lupinus polyphyllus PE=3 SV=2	polyubiquitin 1 [Phaseolus vulgaris]
comp326414_c1	5.88471677707147E-05||6.3170281441316E-06	2.48174		3.05045	up		up	Molecular Function: DNA binding (GO:0003677);; Molecular Function: chromatin binding (GO:0003682);; Molecular Function: zinc ion binding (GO:0008270);; Biological Process: response to organic substance (GO:0010033);;	--	--	unknown [Picea sitchensis]
comp326417_c0	0.0014940511181426||0.000856668078704437	2.96413		3.06985	up		up	Biological Process: RNA splicing, via endonucleolytic cleavage and ligation (GO:0000394);; Molecular Function: DNA binding (GO:0003677);; Molecular Function: chromatin binding (GO:0003682);; Molecular Function: sequence-specific DNA binding transcription factor activity (GO:0003700);; Cellular Component: nucleus (GO:0005634);; Biological Process: regulation of transcription, DNA-dependent (GO:000…	K09422|2e-17|vvi:100258469|hypothetical protein LOC100258469	MYB-like transcription factor ETC2 OS=Arabidopsis thaliana GN=ETC2 PE=1 SV=1	unknown [Picea sitchensis]
comp326532_c0	6.11287625740253E-07||2.05907624284407E-10	3.94014		5.90124	up		up	Molecular Function: iron ion binding (GO:0005506);; Cellular Component: photosystem II (GO:0009523);; Cellular Component: chloroplast thylakoid membrane (GO:0009535);; Biological Process: photosynthetic electron transport in photosystem II (GO:0009772);; Cellular Component: integral to membrane (GO:0016021);; Molecular Function: oxidoreductase activity (GO:0016491);; Cellular Component: light-har…	K02706|0.0|cme:CMV081C|photosystem II D2 protein	Photosystem II D2 protein OS=Heterosigma akashiwo (strain CCMP452) GN=psbD1 PE=3 SV=1	photosystem II D2 protein (chloroplast) [Saccharina japonica]
comp326608_c0	0.000166340237998108||0.000708468982599686	2.78409		2.67648	up		up	Cellular Component: cytoplasm (GO:0005737);; Cellular Component: plasma membrane (GO:0005886);; Biological Process: potassium ion transport (GO:0006813);; Biological Process: pollen development (GO:0009555);; Molecular Function: potassium:sodium symporter activity (GO:0009674);; Molecular Function: potassium ion transmembrane transporter activity (GO:0015079);; Cellular Component: membrane (GO:00…	--	Potassium transporter 1 OS=Oryza sativa subsp. japonica GN=HAK1 PE=1 SV=2	predicted protein [Populus trichocarpa]
comp326625_c0	0.000801719673322099||0.000122750395222249	2.1877		2.69608	up		up	Biological Process: response to osmotic stress (GO:0006970);; Biological Process: response to heat (GO:0009408);; Biological Process: response to high light intensity (GO:0009644);; Biological Process: cellular process (GO:0009987);; Biological Process: response to hydrogen peroxide (GO:0042542);; Cellular Component: intracellular membrane-bounded organelle (GO:0043231);; Cellular Component: cyto…	K13993|3e-50|ppp:PHYPADRAFT_81689|hypothetical protein	Small heat shock protein, chloroplastic OS=Petunia hybrida GN=HSP22 PE=2 SV=1	unknown [Picea sitchensis]
comp326634_c0	2.70546195557664E-07||9.15780095089858E-08	5.21802		5.22096	up		up	--	--	--	hypothetical protein CHLNCDRAFT_20170, partial [Chlorella variabilis]
comp326759_c0	1.36369792818058E-05||0.000977861053294116	2.7382		2.43482	up		up	Molecular Function: structural constituent of ribosome (GO:0003735);; Cellular Component: ribosome (GO:0005840);; Biological Process: translation (GO:0006412);;	--	Uncharacterized protein At5g19025 OS=Arabidopsis thaliana GN=At5g19025 PE=2 SV=3	unknown [Picea sitchensis]
comp327190_c0	0.00574809366491491||0.00192567385316067	3.80073		3.80353	up		up	Biological Process: regulation of immune system process (GO:0002682);; Biological Process: signal transduction (GO:0007165);; Biological Process: response to external stimulus (GO:0009605);; Biological Process: response to bacterium (GO:0009617);; Biological Process: response to hormone stimulus (GO:0009725);; Biological Process: response to salicylic acid stimulus (GO:0009751);; Biological Proce…	--	WRKY transcription factor 6 OS=Arabidopsis thaliana GN=WRKY6 PE=1 SV=1	WRKY transcription factor 30.1 [Jatropha curcas]
comp327199_c0	0.0040421844259757||3.95592715363158E-07	2.62669		5.04331	up		up	Biological Process: cell fate specification (GO:0001708);; Molecular Function: DNA binding (GO:0003677);; Molecular Function: chromatin binding (GO:0003682);; Molecular Function: sequence-specific DNA binding transcription factor activity (GO:0003700);; Molecular Function: binding (GO:0005488);; Molecular Function: protein binding (GO:0005515);; Cellular Component: nucleus (GO:0005634);; Biologic…	K09422|1e-69|vvi:100244051|hypothetical protein LOC100244051	Transcription factor MYB3 OS=Arabidopsis thaliana GN=MYB3 PE=1 SV=1	MYB-like protein [Pinus resinosa]
comp327245_c0	0.00842078488846809||0.000856668078704437	2.50856		3.06985	up		up	Cellular Component: nucleus (GO:0005634);; Cellular Component: cytoplasm (GO:0005737);; Biological Process: galactose metabolic process (GO:0006012);; Biological Process: response to heat (GO:0009408);; Biological Process: response to high light intensity (GO:0009644);; Biological Process: response to salt stress (GO:0009651);; Biological Process: response to abscisic acid stimulus (GO:0009737);;…	--	Galactinol synthase 1 OS=Ajuga reptans GN=GOLS1 PE=1 SV=1	unknown [Picea sitchensis]
comp327368_c0	5.49560397189452E-14||5.55111512312578E-16	4.38293		5.37992	up		up	Biological Process: transport (GO:0006810);; Biological Process: lipid transport (GO:0006869);; Molecular Function: lipid binding (GO:0008289);;	--	Non-specific lipid-transfer protein OS=Pinus taeda PE=2 SV=1	unknown [Picea sitchensis]
comp327440_c0	0.0016322843008526||3.86760723602997E-06	3.08618		4.75092	up		up	--	--	--	unknown [Picea sitchensis]
comp327442_c0	0.000943747957936281||0.00673452181017442	2.31131		2.18106	up		up	Biological Process: MAPK cascade (GO:0000165);; Biological Process: activation of MAPK activity involved in osmosensory signaling pathway (GO:0000169);; Biological Process: response to superoxide (GO:0000303);; Biological Process: conjugation (GO:0000746);; Molecular Function: MAP kinase activity (GO:0004707);; Molecular Function: protein tyrosine kinase activity (GO:0004713);; Molecular Function…	K04371|7e-51|vvi:100265492|hypothetical protein LOC100265492	Mitogen-activated protein kinase homolog MMK2 OS=Medicago sativa GN=MMK2 PE=2 SV=1	mitogen activated protein kinase 13 [Pinus taeda]
comp327964_c0	7.97142927048133E-05||2.41989761399219E-05	4.49568		4.49856	up		up	--	--	--	n/a [Ectocarpus siliculosus]
comp328604_c0	1.86058612960949E-10||9.49084144608037E-11	5.97939		5.98236	up		up	Molecular Function: steroid binding (GO:0005496);; Biological Process: cellular process (GO:0009987);; Biological Process: lipid localization (GO:0010876);; Cellular Component: intracellular part (GO:0044424);;	--	Oxysterol-binding protein-related protein 4B OS=Arabidopsis thaliana GN=ORP4B PE=2 SV=2	PREDICTED: oxysterol-binding protein-related protein 4B-like [Vitis vinifera]
comp329101_c0	2.00841832054266E-09||5.35200128026769E-06	5.74432		3.69695	up		up	Cellular Component: cytosol (GO:0005829);; Biological Process: tryptophan catabolic process (GO:0006569);; Biological Process: protein targeting to membrane (GO:0006612);; Biological Process: response to wounding (GO:0009611);; Biological Process: response to toxin (GO:0009636);; Biological Process: response to salt stress (GO:0009651);; Biological Process: indoleacetic acid biosynthetic process …	K08237|8e-23|vvi:100246482|hypothetical protein LOC100246482	Anthocyanidin 3-O-glucosyltransferase 5 OS=Manihot esculenta GN=GT5 PE=1 SV=1	unknown [Picea sitchensis]
comp330357_c0	0.00928452648380718||0.00318945215392219	3.70857		3.71136	up		up	Molecular Function: mRNA binding (GO:0003729);; Molecular Function: translation elongation factor activity (GO:0003746);; Molecular Function: GTPase activity (GO:0003924);; Molecular Function: GTP binding (GO:0005525);; Cellular Component: nucleus (GO:0005634);; Cellular Component: cytoplasm (GO:0005737);; Cellular Component: cytosol (GO:0005829);; Cellular Component: eukaryotic translation elong…	K03231|1e-113|ath:AT1G07920|elongation factor 1-alpha / EF-1-alpha	Elongation factor 1-alpha, somatic form OS=Xenopus laevis GN=eef1as PE=2 SV=1	EEF1A2, eukaryotic translation elongation factor 1 alpha [Ectocarpus siliculosus]
comp331848_c0	0.00574809366491491||0.00192567385316067	3.80073		3.80353	up		up	--	--	--	Pinus taeda anonymous locus 0_1908_01 genomic sequence
comp332331_c0	2.47146747511806E-12||0	4.59618		7.75871	up		up	Molecular Function: glutathione peroxidase activity (GO:0004602);; Cellular Component: nucleus (GO:0005634);; Cellular Component: mitochondrion (GO:0005739);; Cellular Component: endosome (GO:0005768);; Cellular Component: Golgi apparatus (GO:0005794);; Cellular Component: trans-Golgi network (GO:0005802);; Cellular Component: cytosol (GO:0005829);; Biological Process: response to oxidative stres…	K00432|4e-17|rcu:RCOM_1686470|glutathione peroxidase, putative (EC:1.11.1.12)	Probable phospholipid hydroperoxide glutathione peroxidase OS=Spinacia oleracea PE=2 SV=1	glutathione peroxidase-like protein, partial [Picea sitchensis]
comp332443_c0	3.12740661231325E-05||0.00021819111270005	2.5475		2.62551	up		up	Biological Process: MAPK cascade (GO:0000165);; Molecular Function: phospholipid binding (GO:0005543);; Cellular Component: vacuole (GO:0005773);; Biological Process: protein targeting to membrane (GO:0006612);; Molecular Function: oxysterol binding (GO:0008142);; Biological Process: steroid metabolic process (GO:0008202);; Biological Process: response to cold (GO:0009409);; Cellular Component: p…	--	Oxysterol-binding protein-related protein 1C OS=Arabidopsis thaliana GN=ORP1C PE=2 SV=1	unknown [Picea sitchensis]
comp332443_c1	0.00166728600823884||0.00428853425382192	2.10461		2.23429	up		up	Biological Process: MAPK cascade (GO:0000165);; Cellular Component: nucleus (GO:0005634);; Cellular Component: vacuole (GO:0005773);; Biological Process: protein targeting to membrane (GO:0006612);; Molecular Function: oxysterol binding (GO:0008142);; Biological Process: steroid metabolic process (GO:0008202);; Biological Process: response to cold (GO:0009409);; Cellular Component: plastid (GO:00…	--	Oxysterol-binding protein-related protein 1C OS=Arabidopsis thaliana GN=ORP1C PE=2 SV=1	unknown [Picea sitchensis]
comp332477_c0	1.39011823088175E-05||1.85250743411913E-07	2.63175		3.43917	up		up	--	--	--	hypothetical protein PRUPE_ppa026797mg [Prunus persica]
comp332536_c0	0||0	6.07602		6.16166	up		up	Biological Process: response to hypoxia (GO:0001666);; Molecular Function: phenylalanine 4-monooxygenase activity (GO:0004505);; Molecular Function: tryptophan 5-monooxygenase activity (GO:0004510);; Molecular Function: tyrosine 3-monooxygenase activity (GO:0004511);; Molecular Function: iron ion binding (GO:0005506);; Molecular Function: protein binding (GO:0005515);; Cellular Component: smooth …	--	Tyrosine 3-monooxygenase OS=Phasianidae sp. GN=TH PE=3 SV=1	chloroplast phenylalanine hydroxylase [Pinus taeda]
comp332546_c0	0.00650523430680061||1.09828391581246E-06	2.07747		3.69025	up		up	Molecular Function: glutathione transferase activity (GO:0004364);; Cellular Component: cytosol (GO:0005829);; Cellular Component: plasma membrane (GO:0005886);; Biological Process: cellular amino acid metabolic process (GO:0006520);; Biological Process: response to oxidative stress (GO:0006979);; Biological Process: response to water deprivation (GO:0009414);; Cellular Component: plasmodesma (GO…	K00799|3e-44|pop:POPTR_565410|hypothetical protein	Probable glutathione S-transferase OS=Nicotiana tabacum PE=2 SV=1	unknown [Picea sitchensis]
comp332587_c0	3.91132426991181E-06||1.2230457000495E-06	4.89826		4.90118	up		up	Cellular Component: cytoplasm (GO:0005737);;	--	--	hypothetical protein CARUB_v10024444mg [Capsella rubella]
comp332737_c0	4.08862838474633E-07||0.000240625497820779	3.02823		2.60754	up		up	Molecular Function: ubiquitin-protein ligase activity (GO:0004842);; Molecular Function: protein binding (GO:0005515);; Cellular Component: cytoskeleton (GO:0005856);; Biological Process: cellular calcium ion homeostasis (GO:0006874);; Biological Process: intracellular protein transport (GO:0006886);; Biological Process: signal transduction (GO:0007165);; Molecular Function: cytoskeletal protein …	--	E3 ubiquitin-protein ligase XB3 OS=Oryza sativa subsp. japonica GN=XB3 PE=1 SV=1	Os05g0112000 [Oryza sativa Japonica Group]
comp332758_c0	3.75763864468581E-11||2.2329249560471E-11	4.04883		4.53931	up		up	Molecular Function: chitinase activity (GO:0004568);; Molecular Function: binding (GO:0005488);; Cellular Component: cell wall (GO:0005618);; Biological Process: chitin metabolic process (GO:0006030);; Biological Process: chitin catabolic process (GO:0006032);; Molecular Function: endochitinase activity (GO:0008843);; Biological Process: macromolecule catabolic process (GO:0009057);; Biological P…	K01183|1e-116|pop:POPTR_717157|hypothetical protein	Chitotriosidase-1 OS=Homo sapiens GN=CHIT1 PE=1 SV=1	chitinase A [Cycas revoluta]
comp332782_c0	3.47917046593649E-05||0.00814006444806192	2.5797		2.23434	up		up	Molecular Function: DNA binding (GO:0003677);; Molecular Function: sequence-specific DNA binding transcription factor activity (GO:0003700);; Molecular Function: calmodulin binding (GO:0005516);; Cellular Component: nucleus (GO:0005634);; Biological Process: regulation of transcription, DNA-dependent (GO:0006355);; Biological Process: protein folding (GO:0006457);; Biological Process: iron ion tr…	--	Probable WRKY transcription factor 11 OS=Arabidopsis thaliana GN=WRKY11 PE=2 SV=2	transcription factor WRKY 2 [Physcomitrella patens subsp. patens]
comp332817_c0	0.00240564455249892||4.45176410257542E-06	2.05265		3.09178	up		up	Biological Process: primary metabolic process (GO:0044238);; Biological Process: organic substance metabolic process (GO:0071704);;	K07765|1e-93|rcu:RCOM_0096190|protease m50 membrane-bound transcription factor site 2 protease, putative (EC:3.4.24.85)	Membrane-bound transcription factor site-2 protease OS=Bos taurus GN=MBTPS2 PE=2 SV=1	unknown [Medicago truncatula]
comp332819_c0	8.96055481447444E-06||4.16386878310249E-08	2.68434		3.61371	up		up	Cellular Component: plastid (GO:0009536);; Molecular Function: hydrolase activity (GO:0016787);;	--	--	unknown [Picea sitchensis]
comp332877_c0	5.88418203051333E-15||2.08832950931992E-13	4.51665		4.77093	up		up	Biological Process: MAPK cascade (GO:0000165);; Biological Process: response to hypoxia (GO:0001666);; Molecular Function: DNA binding (GO:0003677);; Molecular Function: sequence-specific DNA binding transcription factor activity (GO:0003700);; Cellular Component: nucleus (GO:0005634);; Biological Process: regulation of transcription, DNA-dependent (GO:0006355);; Biological Process: protein targe…	--	NAC domain-containing protein 48 OS=Oryza sativa subsp. japonica GN=NAC48 PE=2 SV=1	unknown [Picea sitchensis]
comp332887_c0	0.000156239870789388||0.000524329448211125	2.65527		2.6473	up		up	Cellular Component: vacuolar membrane (GO:0005774);; Cellular Component: plasma membrane (GO:0005886);; Biological Process: glucose catabolic process (GO:0006007);; Biological Process: potassium ion transport (GO:0006813);; Biological Process: pollen development (GO:0009555);; Molecular Function: potassium:sodium symporter activity (GO:0009674);; Cellular Component: membrane (GO:0016020);; Biolog…	--	Potassium transporter 5 OS=Oryza sativa subsp. japonica GN=HAK5 PE=2 SV=2	hypothetical protein PRUPE_ppa016701mg [Prunus persica]
comp332903_c0	0.000409532588847572||0.000318775603703525	2.26639		2.5787	up		up	Molecular Function: protein binding (GO:0005515);; Cellular Component: nucleus (GO:0005634);; Cellular Component: plastid (GO:0009536);; Cellular Component: endosome membrane (GO:0010008);; Biological Process: viral reproduction (GO:0016032);;	K12185|2e-70|rcu:RCOM_1352800|hypothetical protein	Vacuolar protein-sorting-associated protein 37 homolog 2 OS=Arabidopsis thaliana GN=VPS37-2 PE=1 SV=1	unknown [Picea sitchensis]
comp332908_c0	4.21258317118145E-08||7.61507499217329E-05	3.21204		2.75428	up		up	--	--	--	unknown [Picea sitchensis]
comp332963_c1	0.000834026354608386||0.00831181975787976	2.19284		2.10604	up		up	Biological Process: polysaccharide biosynthetic process (GO:0000271);; Biological Process: response to molecule of bacterial origin (GO:0002237);; Molecular Function: protein kinase activity (GO:0004672);; Molecular Function: protein serine/threonine kinase activity (GO:0004674);; Molecular Function: steroid binding (GO:0005496);; Molecular Function: ATP binding (GO:0005524);; Cellular Component:…	--	Probable LRR receptor-like serine/threonine-protein kinase At1g69990 OS=Arabidopsis thaliana GN=At1g69990 PE=2 SV=1	unknown [Picea sitchensis]
comp332983_c0	7.97327895492028E-05||0.00143298348432574	3.25952		2.7092	up		up	Molecular Function: metal ion binding (GO:0046872);;	--	--	unknown [Picea sitchensis]
comp333039_c0	0.000601345247542739||0.00244465197744004	2.22921		2.32262	up		up	Molecular Function: shikimate kinase activity (GO:0004765);; Molecular Function: ATP binding (GO:0005524);; Cellular Component: mitochondrion (GO:0005739);; Biological Process: coenzyme metabolic process (GO:0006732);; Biological Process: sulfur compound metabolic process (GO:0006790);; Biological Process: aromatic amino acid family biosynthetic process (GO:0009073);; Biological Process: chorisma…	K00891|1e-81|sbi:SORBI_06g030260|hypothetical protein	Shikimate kinase 3, chloroplastic OS=Oryza sativa subsp. japonica GN=SK3 PE=1 SV=2	unknown [Picea sitchensis]
comp333467_c0	0.00135901331690313||2.92291187475868E-07	2.87388		5.08063	up		up	Cellular Component: endoplasmic reticulum membrane (GO:0005789);; Biological Process: chloroplast organization (GO:0009658);; Cellular Component: cortical endoplasmic reticulum (GO:0032541);;	--	Protein MIZU-KUSSEI 1 OS=Arabidopsis thaliana GN=MIZ1 PE=1 SV=1	unknown [Picea sitchensis]
comp333691_c0	0.000175128100554311||0.00911123007719827	4.38094		2.75402	up		up	Cellular Component: nucleus (GO:0005634);; Biological Process: cellular metabolic process (GO:0044237);; Biological Process: organic substance metabolic process (GO:0071704);;	--	F-box/kelch-repeat protein At1g80440 OS=Arabidopsis thaliana GN=At1g80440 PE=2 SV=1	unknown [Picea sitchensis]
comp333881_c0	0.00849022615186168||0.000459679173780092	3.26283		4.04924	up		up	Molecular Function: nucleic acid binding (GO:0003676);; Molecular Function: DNA-directed DNA polymerase activity (GO:0003887);; Molecular Function: ATP-dependent peptidase activity (GO:0004176);; Molecular Function: metalloendopeptidase activity (GO:0004222);; Molecular Function: ATP binding (GO:0005524);; Cellular Component: mitochondrion (GO:0005739);; Cellular Component: plasma membrane (GO:00…	K03798|0.0|osa:4341796|Os06g0669400	ATP-dependent zinc metalloprotease FTSH 2, chloroplastic OS=Oryza sativa subsp. japonica GN=FTSH2 PE=2 SV=1	Cell division protease ftsH-like protein, chloroplastic [Aegilops tauschii]
comp334501_c0	0.00444237420373095||0.000953772436854017	2.49013		2.87845	up		up	--	--	--	hypothetical protein SELMODRAFT_417817 [Selaginella moellendorffii]
comp334613_c0	0.00144765146560044||0.000459679173780092	4.04641		4.04924	up		up	Cellular Component: cytoplasm (GO:0005737);; Biological Process: amino acid transport (GO:0006865);; Biological Process: biosynthetic process (GO:0009058);; Biological Process: ethylene biosynthetic process (GO:0009693);; Molecular Function: lyase activity (GO:0016829);; Molecular Function: 1-aminocyclopropane-1-carboxylate synthase activity (GO:0016847);; Molecular Function: pyridoxal phosphate …	K01762|2e-10|sbi:SORBI_03g003070|hypothetical protein	1-aminocyclopropane-1-carboxylate synthase 7 OS=Arabidopsis thaliana GN=ACS7 PE=1 SV=1	ACC synthase [Picea engelmannii x Picea glauca]
comp334870_c0	0.00359418045315985||0.00117897231308228	3.88736		3.89017	up		up	--	--	--	predicted protein [Fibroporia radiculosa]
comp334882_c0	0.00842078488846809||1.01352832149182E-06	2.50856		4.92518	up		up	--	--	--	unknown [Picea sitchensis]
comp334885_c0	0.000279913622199146||7.44374095715816E-05	3.81839		3.99731	up		up	Biological Process: defense response to insect (GO:0002213);; Biological Process: respiratory burst involved in defense response (GO:0002679);; Molecular Function: DNA binding (GO:0003677);; Molecular Function: sequence-specific DNA binding transcription factor activity (GO:0003700);; Cellular Component: nucleus (GO:0005634);; Biological Process: regulation of transcription, DNA-dependent (GO:000…	--	Ethylene-responsive transcription factor ERF018 OS=Arabidopsis thaliana GN=ERF018 PE=2 SV=1	unknown [Picea sitchensis]
comp335000_c0	1.22922477452381E-06||3.95592715363158E-07	5.04039		5.04331	up		up	Biological Process: MAPK cascade (GO:0000165);; Biological Process: microtubule cytoskeleton organization (GO:0000226);; Biological Process: cytokinesis by cell plate formation (GO:0000911);; Molecular Function: protein serine/threonine kinase activity (GO:0004674);; Molecular Function: ATP binding (GO:0005524);; Cellular Component: extracellular region (GO:0005576);; Cellular Component: plasma m…	--	L-type lectin-domain containing receptor kinase IV.4 OS=Arabidopsis thaliana GN=LECRK44 PE=3 SV=1	unknown [Picea sitchensis]
comp335130_c0	0.00144765146560044||0.000459679173780092	4.04641		4.04924	up		up	Biological Process: cellular aromatic compound metabolic process (GO:0006725);; Biological Process: cellular nitrogen compound metabolic process (GO:0034641);; Biological Process: heterocycle metabolic process (GO:0046483);; Molecular Function: organic cyclic compound binding (GO:0097159);;	--	--	retrotransposon protein, putative, unclassified [Oryza sativa Japonica Group]
comp335130_c1	0.00561339785865889||0.00354376823571634	2.88797		2.9229	up		up	Molecular Function: nucleic acid binding (GO:0003676);; Molecular Function: catalytic activity (GO:0003824);; Biological Process: cellular macromolecule metabolic process (GO:0044260);; Biological Process: nucleic acid metabolic process (GO:0090304);;	--	--	hypothetical protein OsI_13484 [Oryza sativa Indica Group]
comp335271_c1	0.00359418045315985||0.00117897231308228	3.88736		3.89017	up		up	--	K05350|4e-10|sbi:SORBI_06g022410|hypothetical protein	--	unknown [Picea sitchensis]
comp335367_c0	2.70546195557664E-07||9.15780095089858E-08	5.21802		5.22096	up		up	Cellular Component: photosystem II (GO:0009523);; Cellular Component: chloroplast thylakoid membrane (GO:0009535);; Biological Process: photosynthetic electron transport in photosystem II (GO:0009772);; Cellular Component: integral to membrane (GO:0016021);; Molecular Function: chlorophyll binding (GO:0016168);; Biological Process: protein-chromophore linkage (GO:0018298);; Cellular Component: li…	K02705|0.0|cme:CMV082C|photosystem II 44 kDa apoprotein (P6)	Photosystem II CP43 chlorophyll apoprotein OS=Pyropia yezoensis GN=psbC PE=3 SV=1	photosystem II chlorophyll A core antenna apoprotein CP43 (chloroplast) [Saccharina japonica]
comp335396_c0	0.00226988118700799||0.000731506621724831	3.96907		3.97189	up		up	Molecular Function: iron ion binding (GO:0005506);; Molecular Function: electron carrier activity (GO:0009055);; Biological Process: response to water deprivation (GO:0009414);; Cellular Component: chloroplast (GO:0009507);; Biological Process: response to red light (GO:0010114);; Biological Process: response to chitin (GO:0010200);; Molecular Function: (+)-abscisic acid 8'-hydroxylase activity (…	--	Cytochrome P450 716B1 OS=Picea sitchensis GN=CYP716B1 PE=2 SV=1	RecName: Full=Cytochrome P450 716B1; AltName: Full=Cytochrome P450 CYPA1
comp335454_c0	0.000469769370033735||0.0013502251276436	3.45995		3.05948	up		up	Biological Process: activation of MAPK activity (GO:0000187);; Biological Process: cytokinesis by cell plate formation (GO:0000911);; Biological Process: positive regulation of immune system process (GO:0002684);; Molecular Function: protein serine/threonine kinase activity (GO:0004674);; Molecular Function: MAP kinase kinase activity (GO:0004708);; Molecular Function: ATP binding (GO:0005524);; …	--	Mitogen-activated protein kinase kinase kinase 3 OS=Arabidopsis thaliana GN=ANP3 PE=1 SV=1	predicted protein [Physcomitrella patens subsp. patens]
comp335579_c0	2.28433161275632E-10||1.11503700225279E-05	5.95954		3.44825	up		up	--	--	--	unknown [Picea sitchensis]
comp335656_c0	0.00226988118700799||0.00376085699138695	3.96907		3.36435	up		up	Molecular Function: diacylglycerol O-acyltransferase activity (GO:0004144);; Biological Process: biosynthetic process (GO:0009058);; Cellular Component: plastoglobule (GO:0010287);; Molecular Function: transferase activity, transferring acyl groups other than amino-acyl groups (GO:0016747);; Molecular Function: hydrolase activity, acting on ester bonds (GO:0016788);; Biological Process: triglycer…	--	Acyltransferase-like protein At3g26840, chloroplastic OS=Arabidopsis thaliana GN=At3g26840 PE=1 SV=1	hypothetical protein 2_1833_01, partial [Pinus taeda]
comp335764_c0	1.19480791926918E-09||1.17950975997427E-06	5.25379		3.81825	up		up	Biological Process: defense response to insect (GO:0002213);; Biological Process: respiratory burst involved in defense response (GO:0002679);; Molecular Function: DNA binding (GO:0003677);; Molecular Function: sequence-specific DNA binding transcription factor activity (GO:0003700);; Cellular Component: nucleus (GO:0005634);; Biological Process: regulation of transcription, DNA-dependent (GO:000…	--	Ethylene-responsive transcription factor ERF016 OS=Arabidopsis thaliana GN=ERF016 PE=2 SV=1	unknown [Picea sitchensis]
comp335841_c0	0.00226988118700799||0.000731506621724831	3.96907		3.97189	up		up	Molecular Function: protein binding (GO:0005515);; Cellular Component: vacuole (GO:0005773);; Cellular Component: plasma membrane (GO:0005886);; Biological Process: ion transport (GO:0006811);; Biological Process: response to abscisic acid stimulus (GO:0009737);; Biological Process: response to salicylic acid stimulus (GO:0009751);; Biological Process: cellular process (GO:0009987);; Biological P…	--	Cysteine-rich receptor-like protein kinase 10 OS=Arabidopsis thaliana GN=CRK10 PE=1 SV=3	PREDICTED: cysteine-rich receptor-like protein kinase 29-like [Glycine max]
comp335875_c0	3.465046027884E-10||1.58222390744811E-09	5.91898		5.3144	up		up	--	--	--	unknown [Picea sitchensis]
comp335949_c0	0.00574809366491491||0.00192567385316067	3.80073		3.80353	up		up	Molecular Function: ATP binding (GO:0005524);; Cellular Component: cytoplasm (GO:0005737);; Biological Process: polyamine catabolic process (GO:0006598);; Biological Process: protein targeting to membrane (GO:0006612);; Biological Process: response to UV (GO:0009411);; Biological Process: response to wounding (GO:0009611);; Biological Process: response to fungus (GO:0009620);; Biological Process:…	--	4-coumarate--CoA ligase 2 OS=Solanum tuberosum GN=4CL2 PE=3 SV=1	4-coumarate:CoA ligase [Cunninghamia lanceolata]
[truncated: 2,632 more rows]

## Sheet: SL ovules
Gene ID	FDR	log2FC(FNM1-SL vs. FNM2-SL)	log2FC(FNM2-SL vs. FNM3-SL)	log2FC(FNM1-SL vs. FNM3-SL)	FNM1-SL vs. FNM2-SL	FNM2-SL vs. FNM3-SL	FNM1-SL vs. FNM3-SL	GO_annotation	KEGG_annotation	Swissprot_annotation	NR_annotation
[truncated: 3,676 more rows]
