# Supplementary material for: RNA-seq Analysis Reveals Gene Expression Profiling of Female Fertile and Sterile Ovules of Pinus Tabulaeformis Carr. during Free Nuclear Mitosis of the Female Gametophyte
Source: Int J Mol Sci. 2018 Aug 1;19(8):2246. doi: 10.3390/ijms19082246 (PMC6122031; doi:10.3390/ijms19082246)
Supplement: Supplementary file 1 [file ijms-19-02246-s001.zip › Table S2. Complete information of DEGs in comparison between developing and abortive ovules.xlsx]

## Sheet: sheet 1
Gene ID	FDR	log2FC(FNM1-FL vs. FNM1-SL)	log2FC(FNM2-FL vs. FNM2-SL)	log2FC(FNM3-FL vs. FNM3-SL)	FNM1-FL vs. FNM1-SL	FNM2-FL vs. FNM2-SL	FNM3-FL vs. FNM3-SL	GO annotation	KEGG pathway	Swissprot annotation	NR annotation					Gene ID	FDR	log2FC_prophase	log2FC_metaphase	log2FC_anaphase	Prophase	Metaphase	Anaphase	COG_class_annotation	GO annotation	KEGG pathway	Swissprot annotation	NR annotation
comp204791_c0	4.40741E-05|0|0	-4.74282	-7.22264	-6.52734	down	down	down	Biological Process: signal transduction (GO:0007165);; Biological Process: multicellular organismal development (GO:0007275);; Cellular Component: intracellular part (GO:0044424);; Biological Process: anatomical structure development (GO:0048856);;	--	Protein SUPPRESSOR OF npr1-1, CONSTITUTIVE 1 OS=Arabidopsis thaliana GN=SNC1 PE=1 SV=3	NBS-LRR disease resistance protein homologue [Hordeum vulgare]					comp357563_c4	0.001961064||4.30953051022698E-11	2.10762		3.07377	up	0	up	Molecular Function: protein kinase activity (GO:0004672);; Molecular Function: binding (GO:0005488);; Molecular Function: ATP binding (GO:0005524);; Cellular Component: cytoplasm (GO:0005737);; Biological Process: cellular protein modification process (GO:0006464);; Biological Process: transport (GO:0006810);; Biological Process: defense response (GO:0006952);; Biological Process: signal transduc…	--	Probable disease resistance protein At5g66910 OS=Arabidopsis thaliana GN=At5g66910 PE=2 SV=1	unknown [Picea sitchensis]	#REF!
comp237612_c0	0.000720961|0.0092637836474988|1.25812755258359E-06	-4.37228	-3.94879	-4.88554	down	down	down	--	--	--	unknown [Picea sitchensis]
comp291060_c0	4.82144E-09|1.39616182837088E-07|2.62706822962144E-09	-5.62988	-5.42671	-4.63842	down	down	down	Cellular Component: cytoplasm (GO:0005737);; Biological Process: regulation of translation (GO:0006417);; Biological Process: amino acid transport (GO:0006865);; Biological Process: induction of apoptosis by oxidative stress (GO:0008631);; Biological Process: response to wounding (GO:0009611);; Biological Process: response to mechanical stimulus (GO:0009612);; Biological Process: ethylene biosynt…	K01762|5e-22|pop:POPTR_815069|ACS1	1-aminocyclopropane-1-carboxylate synthase 1 OS=Prunus mume GN=ACS1 PE=2 SV=1	truncated ACC synthase [Pseudotsuga menziesii]
comp291673_c0	0.004702706|3.8280290048931E-10|4.68292071786891E-13	-1.53004	-4.78347	-3.09054	down	down	down	Cellular Component: endoplasmic reticulum (GO:0005783);; Cellular Component: Golgi apparatus (GO:0005794);; Biological Process: tryptophan catabolic process (GO:0006569);; Biological Process: protein targeting to membrane (GO:0006612);; Biological Process: response to oxidative stress (GO:0006979);; Biological Process: response to wounding (GO:0009611);; Biological Process: response to fungus (GO…	--	Probable galacturonosyltransferase-like 4 OS=Arabidopsis thaliana GN=GATL4 PE=2 SV=1	glycosyltransferase, CAZy family GT8 [Populus trichocarpa]
comp291696_c0	0.003124806|3.75927675655419E-08|7.66179607536444E-08	-4.14389	-5.55311	-4.4094	down	down	down	Cellular Component: mitochondrion (GO:0005739);; Biological Process: response to ozone (GO:0010193);; Molecular Function: purine ribonucleoside binding (GO:0032550);; Molecular Function: adenyl ribonucleotide binding (GO:0032559);; Molecular Function: anion binding (GO:0043168);; Biological Process: response to stimulus (GO:0050896);;	--	Putative disease resistance protein At4g11170 OS=Arabidopsis thaliana GN=At4g11170 PE=2 SV=1	putative TIR/NBS/LRR disease resistance protein [Pinus taeda]
comp291777_c0	0|1.26495787178271E-08|1.11022302462516E-16	-3.57891	-2.66013	-2.34038	down	down	down	Biological Process: alternative nuclear mRNA splicing, via spliceosome (GO:0000380);; Molecular Function: double-stranded DNA binding (GO:0003690);; Molecular Function: single-stranded DNA binding (GO:0003697);; Molecular Function: mRNA binding (GO:0003729);; Molecular Function: protein kinase activity (GO:0004672);; Molecular Function: calmodulin binding (GO:0005516);; Cellular Component: cell w…	--	Cinnamoyl-CoA reductase 1 OS=Arabidopsis thaliana GN=CCR1 PE=1 SV=1	unknown [Picea sitchensis]
comp291827_c0	0.002513647|0|0	-3.19924	-6.7945	-4.86015	down	down	down	Biological Process: alternative nuclear mRNA splicing, via spliceosome (GO:0000380);; Molecular Function: double-stranded DNA binding (GO:0003690);; Molecular Function: single-stranded DNA binding (GO:0003697);; Molecular Function: mRNA binding (GO:0003729);; Molecular Function: protein kinase activity (GO:0004672);; Molecular Function: calmodulin binding (GO:0005516);; Cellular Component: cell w…	K09753|1e-145|vvi:100251623|hypothetical protein LOC100251623	Cinnamoyl-CoA reductase 2 OS=Arabidopsis thaliana GN=CCR2 PE=1 SV=1	cinnamoyl-CoA reductase [Ginkgo biloba]
comp310024_c0	9.09582E-07|0.00496578059625907|0.00888698670234611	-5.1648	-4.06652	-3.87857	down	down	down	Cellular Component: extracellular region (GO:0005576);; Cellular Component: plasma membrane (GO:0005886);; Biological Process: pattern specification process (GO:0007389);; Biological Process: regulation of cell size (GO:0008361);; Biological Process: auxin polar transport (GO:0009926);; Biological Process: root morphogenesis (GO:0010015);; Molecular Function: lyase activity (GO:0016829);; Molecul…	K01728|2e-42|vvi:100245293|hypothetical protein LOC100245293	Sugi basic protein OS=Cryptomeria japonica PE=1 SV=2	hypothetical protein VITISV_001795 [Vitis vinifera]
comp319234_c0	8.717E-05|5.48551095991279E-07|4.6742276715861E-11	-4.65872	-5.28816	-5.61411	down	down	down	Biological Process: establishment of planar polarity (GO:0001736);; Molecular Function: protein binding (GO:0005515);; Cellular Component: cell-cell junction (GO:0005911);; Biological Process: phosphate-containing compound metabolic process (GO:0006796);; Biological Process: endocytosis (GO:0006897);; Biological Process: defense response (GO:0006952);; Biological Process: cytoskeleton organizatio…	--	Protein lap1 OS=Caenorhabditis elegans GN=let-413 PE=1 SV=3	unknown [Picea sitchensis]
comp323422_c1	1.1627E-05|2.13792117342848E-09|0	-4.8976	-5.81102	-6.20264	down	down	down	Molecular Function: chitinase activity (GO:0004568);; Cellular Component: extracellular region (GO:0005576);; Cellular Component: cell wall (GO:0005618);; Biological Process: carbohydrate metabolic process (GO:0005975);; Biological Process: chitin catabolic process (GO:0006032);; Cellular Component: cytoplasmic membrane-bounded vesicle (GO:0016023);; Biological Process: cell wall macromolecule ca…	--	Chitinase 6 OS=Oryza sativa subsp. japonica GN=Cht6 PE=2 SV=1	unknown [Picea sitchensis]
comp324099_c0	0.000137537|1.18781651181621E-10|0	-3.92853	-3.43471	-4.33983	down	down	down	Molecular Function: diacylglycerol O-acyltransferase activity (GO:0004144);; Biological Process: glycerolipid biosynthetic process (GO:0045017);;	--	O-acyltransferase WSD1 OS=Arabidopsis thaliana GN=WSD1 PE=2 SV=1	unknown [Picea sitchensis]
comp326057_c0	3.31303E-06|5.17757917239958E-06|0	-2.03429	-2.28268	-6.38416	down	down	down	Cellular Component: endoplasmic reticulum (GO:0005783);; Cellular Component: integral to plasma membrane (GO:0005887);; Biological Process: transport (GO:0006810);; Cellular Component: chloroplast (GO:0009507);; Cellular Component: cytoplasmic membrane-bounded vesicle (GO:0016023);; Molecular Function: sugar transmembrane transporter activity (GO:0051119);; Biological Process: cellular response t…	--	Bidirectional sugar transporter SWEET3b OS=Oryza sativa subsp. japonica GN=SWEET3B PE=3 SV=2	RecName: Full=Bidirectional sugar transporter SWEET3b; Short=OsSWEET3b
comp330956_c0	4.6427E-05|7.07957026335748E-09|0	-3.68093	-5.70608	-6.5993	down	down	down	Molecular Function: DNA binding (GO:0003677);; Biological Process: regulation of transcription, DNA-dependent (GO:0006355);;	--	--	unknown [Picea sitchensis]
comp332458_c0	1.23979E-12|3.33066907387547E-16|0	-4.03531	-4.00756	-6.03033	down	down	down	Cellular Component: nucleolus (GO:0005730);; Molecular Function: organic cyclic compound binding (GO:0097159);;	--	RNA-binding protein 12 OS=Mus musculus GN=Rbm12 PE=1 SV=3	unknown [Picea sitchensis]
comp333658_c0	0.003124806|1.53911106082205E-10|2.67336153214615E-11	-4.14389	-6.02973	-5.64737	down	down	down	Molecular Function: carboxylesterase activity (GO:0004091);; Cellular Component: extracellular region (GO:0005576);; Cellular Component: cytoplasmic membrane-bounded vesicle (GO:0016023);;	--	--	unknown [Picea sitchensis]
comp333690_c0	1.63126E-09|0.000455639062477919|4.60484568631792E-06	-5.71563	-4.45987	-4.76948	down	down	down	Biological Process: acyl-CoA metabolic process (GO:0006637);; Molecular Function: acyl-CoA hydrolase activity (GO:0047617);;	--	--	unknown [Picea sitchensis]
comp334590_c0	7.02371E-08|6.61532013612742E-08|0	-2.77105	-3.65132	-5.08813	down	down	down	Molecular Function: calcium ion binding (GO:0005509);; Molecular Function: protein binding (GO:0005515);; Cellular Component: Golgi apparatus (GO:0005794);; Cellular Component: plasma membrane (GO:0005886);; Biological Process: polysaccharide metabolic process (GO:0005976);; Biological Process: nitrogen compound metabolic process (GO:0006807);; Biological Process: response to water deprivation (G…	--	Nitrate transporter 1.2 OS=Arabidopsis thaliana GN=NRT1.2 PE=1 SV=1	Nitrate transporter 1:2 [Theobroma cacao]
comp335276_c0	8.717E-05|1.6136961100699E-08|1.5131307318228E-10	-4.65872	-5.63162	-2.80595	down	down	down	Molecular Function: anion channel activity (GO:0005253);; Cellular Component: plasma membrane (GO:0005886);; Molecular Function: anion transmembrane transporter activity (GO:0008509);; Cellular Component: plant-type vacuole membrane (GO:0009705);; Biological Process: response to aluminum ion (GO:0010044);; Biological Process: stomatal movement (GO:0010118);; Cellular Component: endomembrane syste…	--	Aluminum-activated malate transporter 14 OS=Arabidopsis thaliana GN=ALMT14 PE=2 SV=1	Aluminum-activated malate transporter 12 [Theobroma cacao]
comp338734_c0	0.001042336|8.06709666845151E-07|1.68939140787749E-07	-2.39385	-3.26716	-2.15035	down	down	down	Molecular Function: binding (GO:0005488);; Biological Process: response to stress (GO:0006950);; Biological Process: response to abiotic stimulus (GO:0009628);; Biological Process: flavonoid biosynthetic process (GO:0009813);; Cellular Component: membrane (GO:0016020);; Biological Process: fatty acid oxidation (GO:0019395);; Cellular Component: intracellular membrane-bounded organelle (GO:0043231…	--	Cytochrome P450 77A3 OS=Glycine max GN=CYP77A3 PE=2 SV=1	PREDICTED: cytochrome P450 77A3-like [Glycine max]
comp338953_c1	1.34094E-08|1.0547118733939E-14|1.43285672216109E-09	-3.55368	-6.72837	-2.30151	down	down	down	--	K14488|7e-26|pop:POPTR_642994|SAUR39	Auxin-induced protein 15A OS=Glycine max PE=2 SV=1	SAUR-like auxin-responsive protein family [Theobroma cacao]
comp338989_c1	1.4774E-07|2.89430660249668E-05|0.00125490544330786	-5.33703	-4.83649	-3.5237	down	down	down	Biological Process: metabolic process (GO:0008152);; Molecular Function: hydrolase activity (GO:0016787);;	--	--	unknown [Picea sitchensis]
comp339006_c0	0|1.35275124435452E-11|4.70219659931548E-06	-6.12472	-6.21962	-4.08618	down	down	down	Biological Process: vacuole organization (GO:0007033);; Biological Process: response to wounding (GO:0009611);; Biological Process: response to jasmonic acid stimulus (GO:0009753);; Biological Process: post-embryonic development (GO:0009791);; Biological Process: coumarin biosynthetic process (GO:0009805);; Biological Process: proanthocyanidin biosynthetic process (GO:0010023);; Biological Proces…	--	Flavone synthase OS=Petroselinum crispum GN=FNSI PE=1 SV=1	1-aminocyclopropane-1-carboxylate oxidase, putative [Ricinus communis]
comp339412_c0	1.02462E-12|6.74100109065989E-10|0	-6.23444	-5.90884	-6.69816	down	down	down	Biological Process: cell fate specification (GO:0001708);; Molecular Function: cysteine-type endopeptidase activity (GO:0004197);; Cellular Component: endoplasmic reticulum (GO:0005783);; Cellular Component: plasma membrane (GO:0005886);; Biological Process: organelle organization (GO:0006996);; Biological Process: anatomical structure morphogenesis (GO:0009653);; Biological Process: embryo devel…	--	--	predicted protein [Populus trichocarpa]
comp339494_c0	0.000192841|0.00147221238804141|0.00104967334483053	-2.47046	-4.27656	-4.18075	down	down	down	Biological Process: response to endogenous stimulus (GO:0009719);; Biological Process: response to organic substance (GO:0010033);; Molecular Function: metal ion binding (GO:0046872);;	--	E3 ubiquitin-protein ligase ATL23 OS=Arabidopsis thaliana GN=ATL23 PE=1 SV=2	unknown [Picea sitchensis]
comp339791_c0	8.717E-05|0.000455639062477919|0.000521000504583258	-4.65872	-4.45987	-4.26888	down	down	down	Molecular Function: copper ion binding (GO:0005507);; Cellular Component: cell wall (GO:0005618);; Cellular Component: endoplasmic reticulum (GO:0005783);; Biological Process: meristem maintenance (GO:0010073);; Cellular Component: membrane (GO:0016020);; Cellular Component: cytoplasmic membrane-bounded vesicle (GO:0016023);; Biological Process: cellular response to phosphate starvation (GO:00160…	--	Spore coat protein A OS=Bacillus subtilis (strain 168) GN=cotA PE=1 SV=4	unknown [Picea sitchensis]
comp340529_c1	0.000532466|4.06834240784804E-06|8.43769498715119E-15	-2.33195	-3.972	-4.05422	down	down	down	Molecular Function: peroxidase activity (GO:0004601);; Molecular Function: protein binding (GO:0005515);; Cellular Component: cell wall (GO:0005618);; Cellular Component: Golgi apparatus (GO:0005794);; Cellular Component: cytosol (GO:0005829);; Biological Process: response to oxidative stress (GO:0006979);; Cellular Component: cytoplasmic membrane-bounded vesicle (GO:0016023);; Molecular Function…	--	Peroxidase 4 OS=Vitis vinifera GN=GSVIVT00023967001 PE=1 SV=1	peroxidase [Picea abies]
comp340700_c0	8.71525E-14|4.0987650606894E-08|0	-2.98551	-2.57584	-3.00219	down	down	down	Biological Process: cell morphogenesis involved in differentiation (GO:0000904);; Molecular Function: protein binding (GO:0005515);; Cellular Component: extracellular region (GO:0005576);; Cellular Component: cell wall (GO:0005618);; Biological Process: unidimensional cell growth (GO:0009826);; Biological Process: trichoblast differentiation (GO:0010054);; Biological Process: virus-host interacti…	--	Proline-rich receptor-like protein kinase PERK2 OS=Arabidopsis thaliana GN=PERK2 PE=2 SV=3	hypothetical protein EMIHUDRAFT_95926 [Emiliania huxleyi CCMP1516]
comp340777_c0	0|4.62987537197534E-10|5.40301244855712E-08	-6.87954	-5.94003	-5.14041	down	down	down	Molecular Function: protein kinase activity (GO:0004672);; Molecular Function: binding (GO:0005488);; Biological Process: polysaccharide metabolic process (GO:0005976);; Biological Process: protein phosphorylation (GO:0006468);; Biological Process: cellular aromatic compound metabolic process (GO:0006725);; Biological Process: ion transport (GO:0006811);; Biological Process: cell cycle (GO:000704…	--	Probable leucine-rich repeat receptor-like protein kinase At1g35710 OS=Arabidopsis thaliana GN=At1g35710 PE=2 SV=1	LRR receptor-like serine/threonine-protein kinase FLS2 [Aegilops tauschii]
comp341424_c0	4.07067E-09|9.54673242126169E-06|0.000912775362468365	-2.52646	-2.87405	-1.69761	down	down	down	Molecular Function: protein binding (GO:0005515);; Cellular Component: nucleoplasm (GO:0005654);; Cellular Component: mitochondrion (GO:0005739);; Biological Process: regulation of transcription, DNA-dependent (GO:0006355);; Biological Process: determination of bilateral symmetry (GO:0009855);; Biological Process: jasmonic acid mediated signaling pathway (GO:0009867);; Biological Process: polarit…	--	LOB domain-containing protein 1 OS=Arabidopsis thaliana GN=LBD1 PE=2 SV=1	unknown [Picea sitchensis]
comp341723_c0	0.009035795|0.00268932850773418|0.000669803689256732	-2.78946	-4.17536	-1.7825	down	down	down	--	--	--	PREDICTED: uncharacterized protein LOC101253408 [Solanum lycopersicum]
comp341801_c0	0|1.55431223447522E-15|0	-4.48664	-4.52176	-4.54584	down	down	down	--	--	--	hypothetical protein [Picea sitchensis]
comp341970_c0	0|2.29182727495836E-06|0	-7.11866	-5.13487	-5.75898	down	down	down	--	--	Mediator of RNA polymerase II transcription subunit 17 OS=Arabidopsis thaliana GN=MED17 PE=1 SV=1	PREDICTED: uncharacterized protein LOC100266409 [Vitis vinifera]
comp342023_c0	3.3704E-10|5.61106716645554E-13|0	-5.83539	-6.45372	-6.35945	down	down	down	Molecular Function: binding (GO:0005488);; Biological Process: signal transduction (GO:0007165);; Cellular Component: intracellular part (GO:0044424);;	--	Protein SUPPRESSOR OF npr1-1, CONSTITUTIVE 1 OS=Arabidopsis thaliana GN=SNC1 PE=1 SV=3	unknown [Picea sitchensis]
comp342378_c0	1.62892E-12|1.31856649007167E-05|0	-2.77848	-2.20544	-2.7474	down	down	down	Biological Process: alternative nuclear mRNA splicing, via spliceosome (GO:0000380);; Molecular Function: double-stranded DNA binding (GO:0003690);; Molecular Function: single-stranded DNA binding (GO:0003697);; Molecular Function: mRNA binding (GO:0003729);; Molecular Function: protein kinase activity (GO:0004672);; Cellular Component: nucleolus (GO:0005730);; Cellular Component: peroxisome (GO:…	--	Proline-rich receptor-like protein kinase PERK2 OS=Arabidopsis thaliana GN=PERK2 PE=2 SV=3	Pollen Ole e 1 allergen and extensin family protein [Theobroma cacao]
comp342611_c0	9.08814E-11|0|1.28086319328702E-10	-3.87726	-5.5081	-2.30633	down	down	down	Biological Process: multicellular organismal development (GO:0007275);; Biological Process: phenylpropanoid biosynthetic process (GO:0009699);; Molecular Function: N-acyltransferase activity (GO:0016410);; Molecular Function: transferase activity, transferring acyl groups other than amino-acyl groups (GO:0016747);; Biological Process: primary metabolic process (GO:0044238);; Biological Process: a…	--	BAHD acyltransferase DCR OS=Arabidopsis thaliana GN=DCR PE=2 SV=1	unknown [Picea sitchensis]
comp343322_c0	2.77997E-09|2.64022137486108E-12|0	-5.67382	-6.34165	-6.95856	down	down	down	--	--	--	eukaryotic translation initiation factor 2c, putative [Ricinus communis]
comp343601_c0	1.04556E-11|4.92931414945996E-05|1.33226762955019E-15	-6.08134	-4.76862	-6.16645	down	down	down	Molecular Function: nucleotide binding (GO:0000166);; Molecular Function: binding (GO:0005488);; Cellular Component: cytoplasm (GO:0005737);; Biological Process: response to stress (GO:0006950);; Molecular Function: transferase activity, transferring phosphorus-containing groups (GO:0016772);;	--	TMV resistance protein N OS=Nicotiana glutinosa GN=N PE=1 SV=1	unknown [Picea sitchensis]
comp343755_c0	0.000309553|2.77033429529894E-09|1.92200255710873E-10	-1.85695	-5.03262	-3.28808	down	down	down	--	--	--	unknown [Picea sitchensis]
comp343873_c0	9.24158E-08|8.48553257992712E-06|0.000187561458771413	-4.25298	-3.05483	-2.24992	down	down	down	--	--	--	unknown [Picea sitchensis]
comp344091_c0	0|6.87450096847897E-13|1.53533852298438E-11	-7.82599	-5.65797	-5.67988	down	down	down	Cellular Component: cytosol (GO:0005829);; Biological Process: metabolic process (GO:0008152);; Biological Process: flavonoid metabolic process (GO:0009812);; Molecular Function: transferase activity, transferring glycosyl groups (GO:0016757);; Molecular Function: UDP-glucosyltransferase activity (GO:0035251);;	--	UDP-glycosyltransferase 91C1 OS=Arabidopsis thaliana GN=UGT91C1 PE=2 SV=1	unknown [Picea sitchensis]
comp344335_c0	8.717E-05|0.00496578059625907|0.00451710308531861	-4.65872	-4.06652	-3.36211	down	down	down	--	--	--	unknown [Picea sitchensis]
comp344861_c0	0.001034708|3.35864545897291E-05|1.03840270504474E-06	-1.63406	-2.08418	-1.59118	down	down	down	Molecular Function: transporter activity (GO:0005215);; Cellular Component: mitochondrial inner membrane (GO:0005743);; Biological Process: mitochondrial transport (GO:0006839);; Cellular Component: chloroplast (GO:0009507);; Biological Process: embryo development ending in birth or egg hatching (GO:0009792);; Biological Process: ornithine transport (GO:0015822);; Cellular Component: integral to …	K03454|1e-168|osa:4349475|Os10g0573700	Mitochondrial carnitine/acylcarnitine carrier-like protein OS=Arabidopsis thaliana GN=BOU PE=1 SV=1	unknown [Picea sitchensis]
comp345471_c2	0|5.03497243897755E-12|1.44717793304494E-10	-6.47912	-6.29392	-5.54519	down	down	down	--	--	--	unknown [Picea sitchensis]
comp345590_c0	0.000478849|0.00369203432256071|1.3755058092535E-08	-3.77374	-2.53343	-5.24146	down	down	down	--	--	--	unknown [Picea sitchensis]
comp345702_c0	0.00326019|2.69171984701444E-09|0	-1.52092	-2.79294	-4.25587	down	down	down	Molecular Function: protein kinase activity (GO:0004672);; Cellular Component: integral to plasma membrane (GO:0005887);; Biological Process: protein targeting to membrane (GO:0006612);; Biological Process: water transport (GO:0006833);; Biological Process: response to nematode (GO:0009624);; Biological Process: response to salt stress (GO:0009651);; Biological Process: response to fructose stimu…	--	Amino acid permease 2 OS=Arabidopsis thaliana GN=AAP2 PE=1 SV=1	unknown [Picea sitchensis]
comp345703_c0	1.55431E-15|4.28899391891058E-07|0.000278100795251146	-3.43712	-2.4371	-1.31939	down	down	down	Biological Process: developmental process involved in reproduction (GO:0003006);; Molecular Function: peroxidase activity (GO:0004601);; Molecular Function: binding (GO:0005488);; Cellular Component: extracellular region (GO:0005576);; Cellular Component: vacuole (GO:0005773);; Cellular Component: cytosol (GO:0005829);; Biological Process: response to oxidative stress (GO:0006979);; Cellular Comp…	K00430|0.0|vvi:100241814|hypothetical protein LOC100241814	Peroxidase 42 OS=Arabidopsis thaliana GN=PER42 PE=1 SV=2	unknown [Picea sitchensis]
comp345788_c0	0|2.77033429529894E-09|0.00194659141731279	-4.95213	-5.03262	-3.1165	down	down	down	Cellular Component: chloroplast (GO:0009507);;	--	--	unknown [Picea sitchensis]
comp345809_c1	9.11304E-06|0.000163877410363056|1.36388511595698E-09	-3.84657	-2.92442	-3.6459	down	down	down	Molecular Function: DNA binding (GO:0003677);; Molecular Function: catalytic activity (GO:0003824);; Molecular Function: binding (GO:0005488);; Cellular Component: nucleus (GO:0005634);; Biological Process: transcription, DNA-dependent (GO:0006351);; Biological Process: transcription initiation from RNA polymerase II promoter (GO:0006367);; Molecular Function: zinc ion binding (GO:0008270);; Cell…	K03138|2e-41|osa:4348225|Os10g0188100	Transcription initiation factor IIF subunit alpha OS=Arabidopsis thaliana GN=RAP74 PE=1 SV=1	unknown [Picea sitchensis]
comp345847_c0	1.16379E-09|2.15492611854717E-06|1.78557572061422E-07	-2.50171	-2.7762	-2.30412	down	down	down	Cellular Component: cytoplasm (GO:0005737);; Biological Process: positive regulation of flower development (GO:0009911);; Biological Process: response to organic substance (GO:0010033);; Cellular Component: intracellular membrane-bounded organelle (GO:0043231);; Biological Process: short-day photoperiodism (GO:0048572);; Biological Process: photoperiodism, flowering (GO:0048573);; Biological Proc…	--	Protein FLOWERING LOCUS T OS=Arabidopsis thaliana GN=FT PE=1 SV=2	unknown [Picea sitchensis]
comp346013_c0	0.002850688|3.47813880807735E-06|4.09369433462814E-07	-1.53336	-2.37949	-1.82309	down	down	down	--	--	--	unknown [Picea sitchensis]
comp346163_c0	1.63126E-09|9.10301376115807E-05|4.56407954763094E-08	-5.71563	-2.04022	-1.79081	down	down	down	Biological Process: MAPK cascade (GO:0000165);; Cellular Component: cell wall (GO:0005618);; Biological Process: protein targeting to membrane (GO:0006612);; Biological Process: response to water deprivation (GO:0009414);; Biological Process: detection of biotic stimulus (GO:0009595);; Biological Process: salicylic acid biosynthetic process (GO:0009697);; Biological Process: systemic acquired res…	--	Pathogenesis-related protein PR-1 OS=Medicago truncatula GN=PR-1 PE=2 SV=1	Cysteine-rich secretory protein LCCL domain-containing [Medicago truncatula]
comp346166_c0	0.000417741|1.47230005964616E-11|1.39952938127408E-10	-1.67734	-3.26106	-2.14108	down	down	down	Molecular Function: protein kinase activity (GO:0004672);; Cellular Component: nucleus (GO:0005634);; Cellular Component: plasma membrane (GO:0005886);; Biological Process: protein phosphorylation (GO:0006468);; Biological Process: response to oxidative stress (GO:0006979);; Biological Process: tropism (GO:0009606);; Biological Process: response to wounding (GO:0009611);; Biological Process: resp…	--	Serine/threonine-protein kinase OXI1 OS=Arabidopsis thaliana GN=OXI1 PE=1 SV=1	Os04g0488700 [Oryza sativa Japonica Group]
comp346282_c0	4.08533E-10|0.000267772281713374|0	-2.99911	-2.14529	-4.09544	down	down	down	Cellular Component: 1,3-beta-D-glucan synthase complex (GO:0000148);; Biological Process: microtubule cytoskeleton organization (GO:0000226);; Biological Process: cytokinesis by cell plate formation (GO:0000911);; Molecular Function: 1,3-beta-D-glucan synthase activity (GO:0003843);; Cellular Component: Golgi apparatus (GO:0005794);; Biological Process: (1->3)-beta-D-glucan biosynthetic process (…	K11000|6e-67|rcu:RCOM_0146290|transferase, transferring glycosyl groups, putative (EC:2.4.1.34)	Callose synthase 3 OS=Arabidopsis thaliana GN=CALS3 PE=2 SV=3	callose synthase [Pinus taeda]
comp346423_c0	9.09582E-07|0.000814680473371965|1.87301672061047E-07	-5.1648	-4.37112	-5.0438	down	down	down	Molecular Function: magnesium ion binding (GO:0000287);; Cellular Component: cytoplasm (GO:0005737);; Biological Process: metabolic process (GO:0008152);; Molecular Function: terpene synthase activity (GO:0010333);; Molecular Function: potassium ion binding (GO:0030955);; Biological Process: geranyl diphosphate metabolic process (GO:0033383);; Biological Process: alpha-pinene biosynthetic process…	--	Longifolene synthase OS=Picea abies GN=TPS-Lon PE=1 SV=1	longifolene synthase [Pinus sylvestris]
comp346594_c0	6.25156E-10|0|0	-3.99006	-6.0467	-5.48711	down	down	down	--	--	--	unknown [Picea sitchensis]
comp346669_c0	0|2.56523302599732E-08|0.0017243781923717	-3.79705	-3.24297	-2.01826	down	down	down	Cellular Component: mitochondrion (GO:0005739);; Cellular Component: vacuole (GO:0005773);; Cellular Component: plasma membrane (GO:0005886);; Cellular Component: chloroplast (GO:0009507);; Cellular Component: plant-type vacuole membrane (GO:0009705);; Cellular Component: endomembrane system (GO:0012505);; Molecular Function: molybdate ion transmembrane transporter activity (GO:0015098);; Molecul…	--	Molybdate transporter 2 OS=Arabidopsis thaliana GN=MOT2 PE=1 SV=2	PREDICTED: uncharacterized protein LOC100250909 [Vitis vinifera]
comp346672_c0	2.59792E-14|9.44710361272527E-07|4.44089209850063E-16	-3.14438	-2.37201	-2.52312	down	down	down	Biological Process: lipid transport (GO:0006869);; Molecular Function: lipid binding (GO:0008289);;	--	36.4 kDa proline-rich protein OS=Solanum lycopersicum GN=TPRP-F1 PE=2 SV=1	proline-rich protein [Pinus taeda]
comp346973_c0	5.18223E-06|0.000156680519532881|0.000502515892374933	-2.21907	-2.15914	-1.4586	down	down	down	Molecular Function: binding (GO:0005488);; Biological Process: phenylpropanoid biosynthetic process (GO:0009699);; Biological Process: post-embryonic development (GO:0009791);; Molecular Function: oxidoreductase activity, acting on paired donors, with incorporation or reduction of molecular oxygen, 2-oxoglutarate as one donor, and incorporation of one atom each of oxygen into both donors (GO:0016…	--	Probable iron/ascorbate oxidoreductase DDB_G0283291 OS=Dictyostelium discoideum GN=DDB_G0283291 PE=3 SV=1	hypothetical protein SELMODRAFT_402706 [Selaginella moellendorffii]
comp347483_c0	4.55481E-05|5.17361375962366E-10|0.00954310630998556	-1.95915	-4.7603	-1.65172	down	down	down	--	--	--	unknown [Picea sitchensis]
comp347512_c0	1.69944E-07|0.00613058937941902|4.27312485185016E-06	-2.27617	-1.64972	-1.80465	down	down	down	Molecular Function: steroid binding (GO:0005496);; Biological Process: steroid biosynthetic process (GO:0006694);; Biological Process: porphyrin-containing compound metabolic process (GO:0006778);; Biological Process: anion transport (GO:0006820);; Biological Process: apoptotic process (GO:0006915);; Biological Process: response to osmotic stress (GO:0006970);; Biological Process: regulation of b…	K05770|3e-67|ppp:PHYPADRAFT_109042|hypothetical protein	Protein CrtK OS=Rhodobacter capsulatus (strain ATCC BAA-309 / NBRC 16581 / SB1003) GN=crtK PE=3 SV=1	unknown [Picea sitchensis]
comp347769_c1	4.44621E-05|0|0	-3.00273	-7.7313	-7.94189	down	down	down	--	--	--	hypothetical protein SORBIDRAFT_03g009360 [Sorghum bicolor]
comp347983_c0	4.40741E-05|1.38295658813625E-07|5.91260373994373E-12	-4.74282	-4.29585	-3.64246	down	down	down	Cellular Component: extracellular region (GO:0005576);; Molecular Function: oxidoreductase activity (GO:0016491);;	--	Galactose oxidase OS=Gibberella zeae (strain PH-1 / ATCC MYA-4620 / FGSC 9075 / NRRL 31084) GN=GAOA PE=3 SV=1	PREDICTED: galactose oxidase-like [Vitis vinifera]
comp348503_c0	0|0|0	-5.84684	-7.39008	-5.34849	down	down	down	--	--	--	hypothetical protein CARUB_v10016088mg, partial [Capsella rubella]
comp349305_c0	4.47963E-11|2.65993893577843E-11|0	-5.98102	-6.16787	-6.64942	down	down	down	--	--	--	unknown [Picea sitchensis]
comp349500_c1	0.001444026|3.64169410982385E-06|1.74149583642702E-12	-1.93355	-2.28944	-2.18943	down	down	down	Cellular Component: extracellular region (GO:0005576);;	--	Galactose oxidase OS=Gibberella zeae (strain PH-1 / ATCC MYA-4620 / FGSC 9075 / NRRL 31084) GN=GAOA PE=3 SV=1	PREDICTED: galactose oxidase-like [Solanum lycopersicum]
comp349680_c0	0|1.0547118733939E-14|3.60942387089835E-11	-5.68775	-6.72837	-4.8963	down	down	down	Molecular Function: copper ion binding (GO:0005507);; Molecular Function: protein binding (GO:0005515);; Cellular Component: mitochondrion (GO:0005739);; Cellular Component: vacuole (GO:0005773);; Cellular Component: peroxisome (GO:0005777);; Cellular Component: cytosol (GO:0005829);; Cellular Component: plasma membrane (GO:0005886);; Biological Process: organelle organization (GO:0006996);; Biol…	--	Glutathione S-transferase DHAR2 OS=Arabidopsis thaliana GN=DHAR2 PE=1 SV=1	DHAR class glutathione S-transferase [Pinus tabuliformis]
comp349709_c0	0.000401158|1.28259403098241E-10|0	-1.68363	-3.80601	-4.47547	down	down	down	--	--	--	unknown [Picea sitchensis]
comp349750_c0	0.000240069|0.000455639062477919|5.94111098550787E-06	-2.21386	-4.45987	-3.68115	down	down	down	Cellular Component: nucleus (GO:0005634);; Biological Process: xylem development (GO:0010089);; Biological Process: cell wall macromolecule metabolic process (GO:0044036);;	--	--	PREDICTED: putative uncharacterized protein DDB_G0291608-like [Cicer arietinum]
comp349848_c0	6.53224E-09|7.3041572790089E-13|8.17124146124115E-14	-3.06933	-3.48512	-2.44235	down	down	down	Molecular Function: intracellular cAMP activated cation channel activity (GO:0005222);; Molecular Function: inward rectifier potassium channel activity (GO:0005242);; Molecular Function: calcium channel activity (GO:0005262);; Molecular Function: calmodulin binding (GO:0005516);; Cellular Component: plasma membrane (GO:0005886);; Biological Process: ion transport (GO:0006811);; Biological Process…	K05391|0.0|ath:AT5G15410|DND1	Cyclic nucleotide-gated ion channel 2 OS=Arabidopsis thaliana GN=CNGC2 PE=1 SV=1	putative cyclic nucleotide-gated cation channel [Sandersonia aurantiaca]
comp349898_c1	0.000133153|2.74165950502336E-05|1.11022302462516E-16	-2.13656	-2.69431	-3.40116	down	down	down	Molecular Function: calcium ion binding (GO:0005509);; Molecular Function: protein binding (GO:0005515);; Molecular Function: calcium-dependent phospholipid binding (GO:0005544);; Cellular Component: integral to membrane (GO:0016021);; Biological Process: intracellular signal transduction (GO:0035556);; Molecular Function: anion binding (GO:0043168);; Cellular Component: intracellular membrane-bo…	--	Multiple C2 and transmembrane domain-containing protein 1 OS=Homo sapiens GN=MCTP1 PE=2 SV=2	predicted protein [Populus trichocarpa]
comp350171_c0	5.47891E-08|1.5596039537602E-06|1.67016400709485E-11	-4.02765	-3.81535	-2.08444	down	down	down	--	--	--	late embryogenesis abundant protein, partial [Picea glauca]
comp350352_c1	2.14496E-11|0.00165315937664001|1.85006517682273E-05	-4.56974	-3.02714	-3.58454	down	down	down	Molecular Function: binding (GO:0005488);; Cellular Component: nucleus (GO:0005634);; Biological Process: embryo development ending in seed dormancy (GO:0009793);; Biological Process: response to stimulus (GO:0050896);;	--	F-box protein PP2-B15 OS=Arabidopsis thaliana GN=PP2B15 PE=2 SV=2	unknown [Picea sitchensis]
comp350430_c0	4.18221E-13|3.39039019081611E-10|0	-6.29141	-3.80072	-4.68336	down	down	down	Molecular Function: binding (GO:0005488);; Cellular Component: cell part (GO:0044464);;	--	Putative disease resistance protein RGA3 OS=Solanum bulbocastanum GN=RGA3 PE=2 SV=2	unknown [Picea sitchensis]
comp350507_c0	3.64646E-09|0.00041641283629823|2.96783653208621E-09	-3.47747	-3.44169	-3.57012	down	down	down	--	--	--	unknown [Picea sitchensis]
comp350658_c0	0.000512124|9.03201681645704E-06|1.5720832334809E-06	-1.66222	-2.28072	-1.98713	down	down	down	Biological Process: respiratory burst involved in defense response (GO:0002679);; Molecular Function: sequence-specific DNA binding transcription factor activity (GO:0003700);; Cellular Component: nucleus (GO:0005634);; Cellular Component: cytoplasm (GO:0005737);; Biological Process: response to heat (GO:0009408);; Biological Process: response to high light intensity (GO:0009644);; Biological Pro…	--	Heat shock factor protein HSF24 OS=Solanum peruvianum GN=HSF24 PE=2 SV=1	hypothetical protein 2_1014_01, partial [Pinus mugo]
comp350737_c0	2.09559E-09|0|0	-2.42212	-3.89903	-3.08887	down	down	down	Biological Process: transition metal ion transport (GO:0000041);; Biological Process: defense response to nematode (GO:0002215);; Biological Process: respiratory burst involved in defense response (GO:0002679);; Molecular Function: peroxidase activity (GO:0004601);; Cellular Component: extracellular region (GO:0005576);; Cellular Component: nucleus (GO:0005634);; Cellular Component: Golgi apparat…	--	Peroxidase 43 OS=Arabidopsis thaliana GN=PER43 PE=2 SV=2	unknown [Picea sitchensis]
comp350800_c0	1.28857E-08|4.45275094573816E-09|0	-2.3311	-2.71456	-3.74519	down	down	down	Molecular Function: sugar:hydrogen symporter activity (GO:0005351);; Cellular Component: integral to plasma membrane (GO:0005887);; Biological Process: protein folding (GO:0006457);; Biological Process: purine nucleobase transport (GO:0006863);; Molecular Function: sucrose:hydrogen symporter activity (GO:0008506);; Biological Process: carbohydrate transport (GO:0008643);; Biological Process: resp…	--	Sugar carrier protein C OS=Ricinus communis GN=STC PE=2 SV=1	unknown [Picea sitchensis]
comp350880_c0	7.57656E-06|1.18820930872232E-09|0	-1.95113	-2.87012	-2.5201	down	down	down	Biological Process: system process (GO:0003008);; Molecular Function: protein binding (GO:0005515);; Cellular Component: peroxisome (GO:0005777);; Molecular Function: organic anion transmembrane transporter activity (GO:0008514);; Molecular Function: quaternary ammonium group transmembrane transporter activity (GO:0015651);; Biological Process: organic cation transport (GO:0015695);; Biological P…	K08202|0.0|vvi:100265876|hypothetical protein LOC100265876	Organic cation/carnitine transporter 4 OS=Arabidopsis thaliana GN=OCT4 PE=2 SV=1	PREDICTED: organic cation transporter protein-like isoform 2 [Glycine max]
comp350949_c2	1.39319E-09|1.38339146282807E-05|1.98394257688861E-08	-3.13496	-3.59723	-3.32648	down	down	down	Biological Process: response to abscisic acid stimulus (GO:0009737);; Biological Process: embryo development ending in seed dormancy (GO:0009793);; Biological Process: coumarin biosynthetic process (GO:0009805);; Biological Process: cell wall modification involved in abscission (GO:0009830);; Biological Process: seed germination (GO:0009845);; Biological Process: seed dormancy process (GO:0010162…	--	Probable 2-oxoglutarate/Fe(II)-dependent dioxygenase OS=Papaver somniferum GN=DIOX2 PE=2 SV=1	unknown [Picea sitchensis]
comp350965_c0	3.10862E-14|0|0	-3.26323	-7.92611	-7.04962	down	down	down	Cellular Component: cell part (GO:0044464);;	--	Putative germin-like protein subfamily 1 member 9 OS=Arabidopsis thaliana GN=At5g38910 PE=3 SV=1	hypothetical protein SELMODRAFT_411562 [Selaginella moellendorffii]
comp350988_c0	6.66134E-15|0.00065338032124751|0.000521000504583258	-3.71357	-3.38222	-4.26888	down	down	down	Biological Process: amino acid transmembrane transport (GO:0003333);; Molecular Function: catalase activity (GO:0004096);; Cellular Component: cell wall (GO:0005618);; Cellular Component: mitochondrion (GO:0005739);; Cellular Component: vacuole (GO:0005773);; Cellular Component: plasma membrane (GO:0005886);; Biological Process: cellular response to nitrogen starvation (GO:0006995);; Biological P…	K03781|0.0|ppp:PHYPADRAFT_227480|hypothetical protein	Catalase isozyme 2 OS=Gossypium hirsutum GN=CAT2 PE=2 SV=1	predicted protein [Physcomitrella patens subsp. patens]
comp351052_c0	0.006617168|0.00268932850773418|0.00408507332546759	-4.01452	-4.17536	-2.02607	down	down	down	Biological Process: polysaccharide biosynthetic process (GO:0000271);; Molecular Function: GTPase activity (GO:0003924);; Molecular Function: structural constituent of cytoskeleton (GO:0005200);; Molecular Function: GTP binding (GO:0005525);; Cellular Component: cell wall (GO:0005618);; Cellular Component: nucleolus (GO:0005730);; Cellular Component: cytoplasm (GO:0005737);; Cellular Component: v…	--	Tubulin beta chain OS=Hordeum vulgare GN=TUBB PE=2 SV=1	beta-tubulin, partial [Populus nigra]
comp351257_c0	0.003628935|1.67141704143781E-07|7.66320340517268E-12	-1.8081	-3.68943	-4.98224	down	down	down	Biological Process: lipid metabolic process (GO:0006629);; Biological Process: macromolecule biosynthetic process (GO:0009059);; Biological Process: anatomical structure morphogenesis (GO:0009653);; Biological Process: phenylpropanoid biosynthetic process (GO:0009699);; Biological Process: cellular component organization (GO:0016043);; Molecular Function: N-acyltransferase activity (GO:0016410);;…	--	Shikimate O-hydroxycinnamoyltransferase OS=Nicotiana tabacum GN=HST PE=1 SV=1	unknown [Picea sitchensis]
comp351330_c0	6.60642E-07|1.10398357122676E-11|1.10911280160053E-13	-2.63901	-3.22588	-2.35982	down	down	down	Molecular Function: hydrolase activity, hydrolyzing O-glycosyl compounds (GO:0004553);; Cellular Component: extracellular region (GO:0005576);; Cellular Component: plasma membrane (GO:0005886);; Biological Process: iron ion transport (GO:0006826);; Biological Process: cellular iron ion homeostasis (GO:0006879);; Biological Process: metabolic process (GO:0008152);; Biological Process: seed germina…	--	Mannan endo-1,4-beta-mannosidase 1 OS=Oryza sativa subsp. japonica GN=MAN1 PE=2 SV=2	endo-beta-mannanase [Actinidia arguta]
comp351335_c0	0.000513695|0.00521012489923289|0.00317860103395728	-1.75901	-2.48575	-2.40017	down	down	down	Cellular Component: mitochondrion (GO:0005739);; Cellular Component: plasma membrane (GO:0005886);;	--	--	PREDICTED: uncharacterized protein LOC101293202 [Fragaria vesca subsp. vesca]
comp351433_c0	0.000221431|3.65575282168518E-06|0.00143474649217146	-1.77118	-2.51762	-1.37169	down	down	down	Molecular Function: nucleotide binding (GO:0000166);; Molecular Function: catalytic activity (GO:0003824);; Molecular Function: binding (GO:0005488);; Biological Process: response to virus (GO:0009615);; Biological Process: plant-type hypersensitive response (GO:0009626);; Cellular Component: intracellular membrane-bounded organelle (GO:0043231);; Cellular Component: cytoplasmic part (GO:0044444)…	--	TMV resistance protein N OS=Nicotiana glutinosa GN=N PE=1 SV=1	putative truncated TIR-NBS-LRR protein [Pinus monticola]
comp351555_c0	5.4428E-07|6.17016507997725E-07|0	-2.11614	-2.38305	-2.54054	down	down	down	Biological Process: RNA methylation (GO:0001510);; Biological Process: nematode larval development (GO:0002119);; Molecular Function: structural constituent of ribosome (GO:0003735);; Cellular Component: nucleolus (GO:0005730);; Biological Process: rRNA processing (GO:0006364);; Biological Process: translation (GO:0006412);; Biological Process: receptor-mediated endocytosis (GO:0006898);; Biologi…	K02896|5e-82|ppp:PHYPADRAFT_226070|hypothetical protein	Probable ribosome biogenesis protein RLP24 OS=Arabidopsis thaliana GN=At2g44860 PE=2 SV=1	unknown [Picea sitchensis]
comp351664_c0	6.66134E-16|0.000638243798338878|0.0082336894681545	-3.47179	-2.67438	-2.40263	down	down	down	Cellular Component: extracellular region (GO:0005576);; Cellular Component: plasmodesma (GO:0009506);; Biological Process: plasmodesmata-mediated intercellular transport (GO:0010497);; Cellular Component: cytoplasmic membrane-bounded vesicle (GO:0016023);; Biological Process: actin filament-based movement (GO:0030048);; Molecular Function: nutrient reservoir activity (GO:0045735);; Molecular Func…	--	Germin-like protein 8-4 OS=Oryza sativa subsp. japonica GN=GER1 PE=2 SV=1	germin-like protein [Pinus sylvestris]
comp351885_c0	6.74567E-06|9.32587340685131E-15|0	-1.95899	-4.55676	-4.76031	down	down	down	Biological Process: MAPK cascade (GO:0000165);; Biological Process: response to hypoxia (GO:0001666);; Molecular Function: DNA binding (GO:0003677);; Molecular Function: sequence-specific DNA binding transcription factor activity (GO:0003700);; Cellular Component: nucleus (GO:0005634);; Biological Process: regulation of transcription, DNA-dependent (GO:0006355);; Biological Process: protein targe…	--	NAC domain-containing protein 68 OS=Oryza sativa subsp. japonica GN=NAC68 PE=2 SV=1	unknown [Picea sitchensis]
comp352104_c0	1.63444E-10|0.00342764194357381|0.000587661128388817	-2.65824	-2.05147	-1.56575	down	down	down	--	K14488|9e-17|vvi:100241753|hypothetical protein LOC100241753	--	unknown [Picea sitchensis]
comp352191_c0	1.93372E-05|0.000366739562334573|0	-1.95845	-2.12304	-3.34887	down	down	down	--	--	--	unknown [Picea sitchensis]
comp352351_c0	4.67596E-06|3.67639901854844E-08|3.15192316691082E-13	-2.00328	-2.59907	-2.24612	down	down	down	Molecular Function: threonine aldolase activity (GO:0004793);; Biological Process: glycine biosynthetic process (GO:0006545);; Biological Process: threonine catabolic process (GO:0006567);; Molecular Function: L-allo-threonine aldolase activity (GO:0008732);; Molecular Function: pyridoxal phosphate binding (GO:0030170);; Molecular Function: identical protein binding (GO:0042802);; Molecular Funct…	K01620|1e-160|pop:POPTR_826083|threonine aldolase (EC:4.1.2.5)	L-allo-threonine aldolase OS=Aeromonas jandaei GN=ltaA PE=1 SV=1	unknown [Picea sitchensis]
comp352592_c0	1.14963E-06|6.42935420581692E-05|6.70648621104997E-05	-2.29629	-2.29781	-1.60464	down	down	down	Molecular Function: oxygen-dependent protoporphyrinogen oxidase activity (GO:0004729);; Cellular Component: mitochondrial inner membrane (GO:0005743);; Biological Process: heme biosynthetic process (GO:0006783);; Biological Process: macromolecule biosynthetic process (GO:0009059);; Cellular Component: chloroplast inner membrane (GO:0009706);; Biological Process: auxin biosynthetic process (GO:000…	K00231|0.0|vvi:100254398|hypothetical protein LOC100254398	Protoporphyrinogen oxidase 2, chloroplastic/mitochondrial OS=Arabidopsis thaliana GN=PPOX2 PE=1 SV=1	unknown [Picea sitchensis]
comp352704_c0	0.000248767|9.52629933437255E-06|0.000248118307434653	-3.49379	-3.63595	-1.77946	down	down	down	--	--	--	unknown [Picea sitchensis]
comp352763_c0	1.21297E-06|5.59748913886438E-11|1.4432899320127E-14	-2.94698	-3.41049	-2.78309	down	down	down	Biological Process: lipid metabolic process (GO:0006629);; Biological Process: metabolic process (GO:0008152);; Biological Process: response to UV-B (GO:0010224);; Biological Process: secondary metabolic process (GO:0019748);; Molecular Function: UDP-glucosyltransferase activity (GO:0035251);; Biological Process: cellular biosynthetic process (GO:0044249);; Biological Process: small molecule meta…	--	UDP-glycosyltransferase 73B4 OS=Arabidopsis thaliana GN=UGT73B4 PE=2 SV=1	unknown [Picea sitchensis]
comp352768_c0	5.68472E-06|1.31545652148901E-09|0	-2.16151	-3.03156	-9.67354	down	down	down	Cellular Component: plant-type vacuole (GO:0000325);; Molecular Function: ribonuclease activity (GO:0004540);; Molecular Function: chitinase activity (GO:0004568);; Cellular Component: extracellular region (GO:0005576);; Cellular Component: cell wall (GO:0005618);; Molecular Function: chitin binding (GO:0008061);; Biological Process: response to virus (GO:0009615);; Biological Process: systemic a…	--	Pathogenesis-related protein PR-4B OS=Nicotiana tabacum PE=2 SV=1	unknown [Picea sitchensis]
comp352920_c0	6.06253E-06|0.000188940872450916|0.000395841013582254	-4.96918	-3.90419	-2.10461	down	down	down	Biological Process: transition metal ion transport (GO:0000041);; Cellular Component: plasma membrane (GO:0005886);; Biological Process: oligopeptide transport (GO:0006857);; Molecular Function: secondary active sulfate transmembrane transporter activity (GO:0008271);; Biological Process: sulfate transport (GO:0008272);; Cellular Component: plasmodesma (GO:0009506);; Cellular Component: chloropla…	--	Sulfate transporter 3.1 OS=Arabidopsis thaliana GN=SULTR3;1 PE=2 SV=1	PREDICTED: sulfate transporter 3.1-like [Fragaria vesca subsp. vesca]
comp353250_c0	7.12225E-05|0.000392847562942555|0.000171751561076849	-1.84626	-1.91767	-1.35728	down	down	down	--	--	--	unknown [Picea sitchensis]
comp353377_c0	2.30532E-06|3.0313879184618E-09|0	-2.02534	-2.74412	-3.27302	down	down	down	Molecular Function: aspartic-type endopeptidase activity (GO:0004190);; Cellular Component: extracellular region (GO:0005576);; Biological Process: proteolysis (GO:0006508);; Biological Process: cellular aromatic compound metabolic process (GO:0006725);; Biological Process: defense response (GO:0006952);; Biological Process: response to abiotic stimulus (GO:0009628);; Biological Process: response…	--	Aspartic proteinase nepenthesin-1 OS=Nepenthes gracilis GN=nep1 PE=1 SV=1	unknown [Picea sitchensis]
comp353378_c1	4.12177E-09|7.71574012348175E-07|6.65839502422827E-08	-4.01928	-3.44241	-2.97031	down	down	down	Biological Process: alcohol metabolic process (GO:0006066);; Biological Process: cell-cell signaling (GO:0007267);; Molecular Function: choline dehydrogenase activity (GO:0008812);; Biological Process: embryo sac development (GO:0009553);; Biological Process: fatty acid omega-oxidation (GO:0010430);; Molecular Function: aldehyde-lyase activity (GO:0016832);; Biological Process: cellular nitrogen …	K08248|1e-108|vvi:100254058|hypothetical protein LOC100254058	(R)-mandelonitrile lyase-like OS=Arabidopsis thaliana GN=At1g73050 PE=2 SV=1	unknown [Picea sitchensis]
comp353866_c0	7.06102E-14|2.1255552873356E-11|1.41997524849558E-13	-4.90747	-5.41273	-5.18915	down	down	down	--	--	--	unnamed protein product [Arabidopsis thaliana]
comp354262_c0	0.004219043|8.56567440643552E-07|2.28681740210845E-10	-1.50726	-2.3755	-1.91882	down	down	down	Biological Process: transcription, DNA-dependent (GO:0006351);; Molecular Function: peptidase activity (GO:0008233);; Cellular Component: plant-type cell wall (GO:0009505);; Cellular Component: plasmodesma (GO:0009506);; Cellular Component: cytoplasmic membrane-bounded vesicle (GO:0016023);; Biological Process: regulation of nucleobase-containing compound metabolic process (GO:0019219);; Biologic…	--	Glycine-rich cell wall structural protein OS=Arabidopsis thaliana GN=At3g17050 PE=4 SV=2	hypothetical protein PDIG_54330 [Penicillium digitatum PHI26]
comp354423_c0	1.66533E-15|9.4446319209851E-08|7.4495964952348E-13	-3.89599	-3.73771	-4.16952	down	down	down	Molecular Function: nucleotide binding (GO:0000166);; Molecular Function: binding (GO:0005488);; Cellular Component: vacuolar lumen (GO:0005775);; Cellular Component: plasma membrane (GO:0005886);; Biological Process: amino acid transport (GO:0006865);; Biological Process: vacuolar transport (GO:0007034);; Biological Process: response to nematode (GO:0009624);; Biological Process: cellular proces…	--	ABC transporter G family member 20 OS=Arabidopsis thaliana GN=ABCG20 PE=2 SV=1	ATP-binding cassette transporter, putative [Ricinus communis]
comp354488_c0	0|0|0	-3.70757	-6.61757	-7.50971	down	down	down	Biological Process: cellular aromatic compound metabolic process (GO:0006725);; Molecular Function: oxidoreductase activity (GO:0016491);; Molecular Function: oxidoreductase activity, acting on paired donors, with incorporation or reduction of molecular oxygen, NADH or NADPH as one donor, and incorporation of one atom of oxygen (GO:0016709);; Biological Process: small molecule metabolic process (…	--	FAD-dependent urate hydroxylase OS=Klebsiella pneumoniae GN=hpxO PE=3 SV=1	unknown [Picea sitchensis]
comp354777_c0	2.55351E-15|0|0	-4.03751	-4.31908	-3.53876	down	down	down	Cellular Component: cytosol (GO:0005829);; Biological Process: metabolic process (GO:0008152);; Biological Process: response to organic substance (GO:0010033);; Biological Process: brassinosteroid metabolic process (GO:0016131);; Molecular Function: UDP-glucosyltransferase activity (GO:0035251);; Molecular Function: flavonol 3-O-glucosyltransferase activity (GO:0047893);; Molecular Function: tran…	--	UDP-glycosyltransferase 73B4 OS=Arabidopsis thaliana GN=UGT73B4 PE=2 SV=1	unknown [Picea sitchensis]
comp354901_c0	0|3.75272606323307E-08|0	-4.16424	-2.77209	-4.09702	down	down	down	Molecular Function: monooxygenase activity (GO:0004497);; Molecular Function: binding (GO:0005488);; Molecular Function: iron ion binding (GO:0005506);; Cellular Component: Golgi apparatus (GO:0005794);; Molecular Function: electron carrier activity (GO:0009055);; Biological Process: response to UV (GO:0009411);; Biological Process: response to auxin stimulus (GO:0009733);; Biological Process: fl…	--	Cytochrome P450 750A1 OS=Pinus taeda GN=CYP750A1 PE=2 SV=1	unknown [Picea sitchensis]
comp354965_c0	4.48556E-10|0.00110251463875177|2.22932783344731E-13	-2.70099	-1.80378	-2.48036	down	down	down	Cellular Component: nucleus (GO:0005634);; Cellular Component: cytosol (GO:0005829);; Cellular Component: plasma membrane (GO:0005886);; Biological Process: defense response (GO:0006952);; Molecular Function: alcohol dehydrogenase (NADP+) activity (GO:0008106);; Molecular Function: oxidoreductase activity (GO:0016491);; Biological Process: menthol biosynthetic process (GO:0031525);; Biological Pr…	--	Short-chain dehydrogenase/reductase 2b OS=Arabidopsis thaliana GN=SDR2b PE=2 SV=1	unknown [Picea sitchensis]
comp355026_c0	0.000335922|1.39616182837088E-07|0	-2.90834	-5.42671	-4.39169	down	down	down	Cellular Component: endosome (GO:0005768);; Cellular Component: Golgi apparatus (GO:0005794);; Cellular Component: trans-Golgi network (GO:0005802);; Biological Process: response to desiccation (GO:0009269);; Biological Process: pollen development (GO:0009555);; Biological Process: response to salt stress (GO:0009651);; Biological Process: response to abscisic acid stimulus (GO:0009737);; Cellula…	--	Dehydration-responsive protein RD22 OS=Arabidopsis thaliana GN=RD22 PE=2 SV=1	unknown [Picea sitchensis]
comp355245_c0	0|6.14053063952014E-09|0	-3.5993	-2.72399	-3.7927	down	down	down	Cellular Component: 1,3-beta-D-glucan synthase complex (GO:0000148);; Biological Process: microtubule cytoskeleton organization (GO:0000226);; Biological Process: cytokinesis by cell plate formation (GO:0000911);; Molecular Function: 1,3-beta-D-glucan synthase activity (GO:0003843);; Cellular Component: Golgi apparatus (GO:0005794);; Cellular Component: plasma membrane (GO:0005886);; Biological P…	--	Callose synthase 3 OS=Arabidopsis thaliana GN=CALS3 PE=2 SV=3	callose synthase [Pinus taeda]
comp355336_c2	0.000104685|2.13792117342848E-09|1.46215917151693E-09	-3.16926	-5.81102	-5.39661	down	down	down	Molecular Function: peroxidase activity (GO:0004601);; Molecular Function: protein binding (GO:0005515);; Cellular Component: vacuole (GO:0005773);; Cellular Component: Golgi apparatus (GO:0005794);; Cellular Component: cytosol (GO:0005829);; Biological Process: iron ion transport (GO:0006826);; Biological Process: response to oxidative stress (GO:0006979);; Biological Process: response to desicc…	K00430|3e-30|ath:AT1G71695|peroxidase 12 (PER12) (P12) (PRXR6)	Peroxidase 12 OS=Arabidopsis thaliana GN=PER12 PE=1 SV=1	peroxidase-like protein, partial [Picea sitchensis]
comp355347_c0	0.000534307|0.00056393914138364|7.3533357181077E-10	-1.66772	-1.8523	-1.84235	down	down	down	Molecular Function: binding (GO:0005488);; Cellular Component: plasma membrane (GO:0005886);; Biological Process: coenzyme biosynthetic process (GO:0009108);; Molecular Function: 7,8-didemethyl-8-hydroxy-5-deazariboflavin synthase activity (GO:0044689);; Biological Process: response to nitrosative stress (GO:0051409);;	--	FO synthase OS=Streptomyces coelicolor (strain ATCC BAA-471 / A3(2) / M145) GN=fbiC PE=3 SV=1	predicted protein [Physcomitrella patens subsp. patens]
comp355505_c1	0.001687955|0.00120170254228946|7.73938802516305E-05	-1.63794	-1.89159	-1.35602	down	down	down	--	--	--	RRNA intron-encoded homing endonuclease [Medicago truncatula]
comp355645_c1	2.44995E-07|4.41715606946946E-06|0	-2.55515	-2.29287	-2.86377	down	down	down	Biological Process: response to stress (GO:0006950);; Molecular Function: zinc ion binding (GO:0008270);; Biological Process: response to abiotic stimulus (GO:0009628);; Biological Process: cellular process (GO:0009987);; Molecular Function: oxidoreductase activity (GO:0016491);; Molecular Function: oxidoreductase activity, acting on the CH-OH group of donors, NAD or NADP as acceptor (GO:0016616)…	K00001|7e-92|osa:4348152|Os10g0159800	Alcohol dehydrogenase-like 3 OS=Arabidopsis thaliana GN=At1g32780 PE=2 SV=1	unknown [Picea sitchensis]
comp355771_c0	3.71296E-08|7.7715611723761E-15|0	-2.31649	-3.63767	-5.49862	down	down	down	Molecular Function: chitinase activity (GO:0004568);; Cellular Component: extracellular region (GO:0005576);; Cellular Component: cell wall (GO:0005618);; Biological Process: carbohydrate metabolic process (GO:0005975);; Biological Process: chitin catabolic process (GO:0006032);; Molecular Function: chitin binding (GO:0008061);; Cellular Component: cytoplasmic membrane-bounded vesicle (GO:0016023…	--	Chitinase 5 OS=Oryza sativa subsp. japonica GN=Cht5 PE=2 SV=1	unknown [Picea sitchensis]
comp355778_c0	3.53185E-05|6.40741459889682E-10|4.96651608727916E-11	-2.78289	-4.28007	-3.65431	down	down	down	Molecular Function: serine-type endopeptidase activity (GO:0004252);; Biological Process: proteolysis (GO:0006508);; Biological Process: metabolic process (GO:0008152);; Molecular Function: serine-type peptidase activity (GO:0008236);; Cellular Component: plant-type cell wall (GO:0009505);; Cellular Component: external side of plasma membrane (GO:0009897);; Biological Process: stomatal complex mo…	--	Subtilisin-like protease OS=Arabidopsis thaliana GN=ARA12 PE=1 SV=1	hypothetical protein PRUPE_ppa001727mg [Prunus persica]
comp355802_c1	3.18559E-07|0|0	-2.22467	-3.93476	-5.69253	down	down	down	Molecular Function: chitinase activity (GO:0004568);; Cellular Component: extracellular region (GO:0005576);; Biological Process: carbohydrate metabolic process (GO:0005975);; Biological Process: chitin catabolic process (GO:0006032);; Molecular Function: chitin binding (GO:0008061);; Molecular Function: endochitinase activity (GO:0008843);; Cellular Component: cytoplasmic membrane-bounded vesicl…	--	Chitinase 1 OS=Oryza sativa subsp. japonica GN=Cht1 PE=2 SV=1	unknown [Picea sitchensis]
comp355816_c1	6.24814E-06|6.95899163849489E-08|5.19277953969777E-11	-2.10531	-3.47138	-4.45729	down	down	down	Biological Process: ER to Golgi vesicle-mediated transport (GO:0006888);; Cellular Component: plasmodesma (GO:0009506);; Cellular Component: chloroplast (GO:0009507);; Biological Process: systemic acquired resistance (GO:0009627);; Cellular Component: membrane (GO:0016020);; Cellular Component: cytoplasmic membrane-bounded vesicle (GO:0016023);; Biological Process: response to endoplasmic reticul…	--	--	PREDICTED: uncharacterized protein LOC101759573 [Setaria italica]
comp355922_c1	1.89138E-12|4.35725929781583E-08|0.00252041246971713	-3.06804	-2.67602	-1.40487	down	down	down	Molecular Function: catalytic activity (GO:0003824);; Molecular Function: phosphoric diester hydrolase activity (GO:0008081);; Biological Process: metabolic process (GO:0008152);; Molecular Function: metal ion binding (GO:0046872);;	--	DNA damage-inducible protein 3 OS=Saccharomyces cerevisiae (strain ATCC 204508 / S288c) GN=DDI3 PE=2 SV=1	unknown [Picea sitchensis]
comp356030_c0	6.88895E-06|0.00742033850664503|1.22810639435755E-09	-2.06395	-1.7237	-2.04189	down	down	down	Molecular Function: protein kinase activity (GO:0004672);; Molecular Function: protein serine/threonine kinase activity (GO:0004674);; Cellular Component: plasma membrane (GO:0005886);; Biological Process: polysaccharide metabolic process (GO:0005976);; Biological Process: plant-type cell wall organization (GO:0009664);; Biological Process: unidimensional cell growth (GO:0009826);; Biological Pro…	--	Probable leucine-rich repeat receptor-like protein kinase At5g49770 OS=Arabidopsis thaliana GN=At5g49770 PE=2 SV=1	unknown [Picea sitchensis]
comp356070_c0	0|1|2	-4.85181	-5.45862	-6.63327	down	down	down	Biological Process: fatty acid metabolic process (GO:0006631);; Biological Process: fatty acid biosynthetic process (GO:0006633);; Cellular Component: plastid (GO:0009536);; Biological Process: response to wounding (GO:0009611);; Biological Process: jasmonic acid biosynthetic process (GO:0009695);; Biological Process: response to abscisic acid stimulus (GO:0009737);; Biological Process: response …	--	Linoleate 9S-lipoxygenase A OS=Solanum lycopersicum GN=LOX1.1 PE=2 SV=1	lipoxygenase 2 [Taxus wallichiana var. chinensis]
comp356102_c1	0.002675236|0.00917213181799037|0.00433855741134537	-1.81944	-2.77295	-3.98648	down	down	down	Biological Process: lipid metabolic process (GO:0006629);; Molecular Function: lipase activity (GO:0016298);; Biological Process: response to chemical stimulus (GO:0042221);; Biological Process: cellular metabolic process (GO:0044237);; Biological Process: primary metabolic process (GO:0044238);; Cellular Component: cell part (GO:0044464);; Biological Process: organic substance metabolic process …	--	GDSL esterase/lipase At2g23540 OS=Arabidopsis thaliana GN=At2g23540 PE=2 SV=1	unknown [Picea sitchensis]
comp356163_c0	2.09585E-08|6.41156529168629E-06|6.57968124428976E-11	-3.90301	-2.73301	-2.3337	down	down	down	Cellular Component: nucleoplasm (GO:0005654);; Cellular Component: peroxisome (GO:0005777);; Biological Process: regulation of transcription from RNA polymerase II promoter (GO:0006357);; Biological Process: polyamine catabolic process (GO:0006598);; Molecular Function: primary amine oxidase activity (GO:0008131);; Molecular Function: transcription factor binding (GO:0008134);; Biological Process…	--	Probable polyamine oxidase 2 OS=Arabidopsis thaliana GN=PAO2 PE=2 SV=1	PREDICTED: probable polyamine oxidase 2 [Vitis vinifera]
comp356444_c0	2.00027E-10|1.01209935809976E-06|0.000119034836915222	-2.6002	-2.74126	-1.89119	down	down	down	Molecular Function: protein binding (GO:0005515);; Biological Process: tryptophan catabolic process (GO:0006569);; Biological Process: metabolic process (GO:0008152);; Biological Process: toxin catabolic process (GO:0009407);; Cellular Component: phragmoplast (GO:0009524);; Biological Process: indoleacetic acid biosynthetic process (GO:0009684);; Biological Process: salicylic acid metabolic proce…	--	UDP-glycosyltransferase 74E1 OS=Arabidopsis thaliana GN=UGT74E1 PE=3 SV=1	unknown [Picea sitchensis]
comp356455_c1	4.15112E-13|2.29480212610156E-10|8.47306532336667E-06	-3.5882	-5.99749	-3.04677	down	down	down	Cellular Component: cytosol (GO:0005829);; Biological Process: metabolic process (GO:0008152);; Biological Process: toxin catabolic process (GO:0009407);; Biological Process: response to toxin (GO:0009636);; Biological Process: phenylpropanoid biosynthetic process (GO:0009699);; Biological Process: shoot morphogenesis (GO:0010016);; Biological Process: response to cyclopentenone (GO:0010583);; Mo…	--	Anthocyanidin 3-O-glucosyltransferase 5 OS=Manihot esculenta GN=GT5 PE=1 SV=1	unknown [Picea sitchensis]
comp356468_c0	1.21503E-12|1.6136961100699E-08|0	-3.28413	-5.63162	-7.61716	down	down	down	Cellular Component: nucleus (GO:0005634);; Cellular Component: cytoplasm (GO:0005737);; Biological Process: pollen development (GO:0009555);; Biological Process: double fertilization forming a zygote and endosperm (GO:0009567);; Biological Process: flavonoid biosynthetic process (GO:0009813);; Biological Process: suberin biosynthetic process (GO:0010345);; Molecular Function: N-acyltransferase ac…	--	Omega-hydroxypalmitate O-feruloyl transferase OS=Arabidopsis thaliana GN=HHT1 PE=1 SV=1	PREDICTED: omega-hydroxypalmitate O-feruloyl transferase [Vitis vinifera]
comp356562_c0	1.39759E-09|0.000793042160738278|5.67773549398076E-07	-2.54501	-2.16308	-2.12528	down	down	down	Cellular Component: cytoplasm (GO:0005737);; Biological Process: defense response (GO:0006952);; Biological Process: signal transduction (GO:0007165);; Biological Process: metabolic process (GO:0008152);; Biological Process: anatomical structure morphogenesis (GO:0009653);; Biological Process: flavonoid biosynthetic process (GO:0009813);; Biological Process: auxin metabolic process (GO:0009850);;…	K13692|3e-69|vvi:100252177|hypothetical protein LOC100252177	UDP-glycosyltransferase 84A1 OS=Arabidopsis thaliana GN=UGT84A1 PE=1 SV=1	unknown [Picea sitchensis]
comp356605_c0	4.26929E-06|0.000722947430988774|5.43290894017279E-06	-2.05332	-1.92318	-1.78602	down	down	down	--	--	F-box only protein 6 OS=Arabidopsis thaliana GN=FBX6 PE=2 SV=1	unknown [Picea sitchensis]
comp356609_c0	0.000102915|9.47797396122496E-13|1.12520246009495E-07	-2.33434	-4.45779	-2.27308	down	down	down	Molecular Function: monooxygenase activity (GO:0004497);; Molecular Function: binding (GO:0005488);; Molecular Function: iron ion binding (GO:0005506);; Molecular Function: electron carrier activity (GO:0009055);; Biological Process: response to UV (GO:0009411);; Biological Process: response to organic substance (GO:0010033);; Molecular Function: oxidoreductase activity, acting on paired donors, …	--	Cytochrome P450 82C2 OS=Arabidopsis thaliana GN=CYP82C2 PE=2 SV=2	unknown [Picea sitchensis]
comp356683_c0	0|5.59330359806154E-13|2.33146835171283E-14	-6.2703	-4.30225	-3.4873	down	down	down	Molecular Function: protein serine/threonine phosphatase activity (GO:0004722);; Cellular Component: mitochondrion (GO:0005739);; Cellular Component: plasma membrane (GO:0005886);; Biological Process: defense response (GO:0006952);; Biological Process: metabolic process (GO:0008152);; Biological Process: response to organic substance (GO:0010033);; Molecular Function: hydrolase activity (GO:00167…	--	Probable protein phosphatase 2C 60 OS=Oryza sativa subsp. japonica GN=Os06g0717800 PE=2 SV=1	Putative protein phosphatase 2C 38 [Aegilops tauschii]
comp356747_c0	2.68307E-05|3.61326649711557E-08|1.3944401189292E-13	-3.73828	-2.62777	-2.46798	down	down	down	Molecular Function: protein binding (GO:0005515);; Cellular Component: plant-type cell wall (GO:0009505);; Biological Process: cellular component organization (GO:0016043);; Biological Process: multicellular organismal process (GO:0032501);; Cellular Component: intracellular membrane-bounded organelle (GO:0043231);; Cellular Component: cytoplasmic part (GO:0044444);; Biological Process: cellular …	--	Leucine-rich repeat extensin-like protein 3 OS=Arabidopsis thaliana GN=LRX3 PE=1 SV=1	hypothetical protein PRUPE_ppa005351mg [Prunus persica]
comp356839_c0	3.91021E-06|5.3179682879545E-14|0	-1.99399	-3.38817	-4.94555	down	down	down	Molecular Function: hydrolase activity, hydrolyzing O-glycosyl compounds (GO:0004553);; Cellular Component: extracellular region (GO:0005576);; Biological Process: carbohydrate metabolic process (GO:0005975);; Biological Process: response to stimulus (GO:0050896);;	--	Glucan endo-1,3-beta-glucosidase OS=Vitis vinifera GN=VIT_06s0061g00120 PE=1 SV=2	unknown [Picea sitchensis]
comp356843_c0	9.60356E-05|1.02455689920955E-06|0.000100490666637643	-2.83569	-3.41721	-2.10749	down	down	down	Molecular Function: binding (GO:0005488);; Molecular Function: ATP binding (GO:0005524);; Biological Process: defense response (GO:0006952);; Biological Process: signal transduction (GO:0007165);; Cellular Component: chloroplast (GO:0009507);; Cellular Component: plastid stroma (GO:0009532);; Biological Process: detection of biotic stimulus (GO:0009595);; Biological Process: response to bacterium…	--	Disease resistance protein RPS2 OS=Arabidopsis thaliana GN=RPS2 PE=1 SV=1	unknown [Picea sitchensis]
comp357062_c0	0.002079108|4.11397038213579E-07|0.000175287753649833	-1.62799	-2.51907	-1.46388	down	down	down	Cellular Component: cell part (GO:0044464);;	--	Epidermis-specific secreted glycoprotein EP1 OS=Daucus carota GN=EP1 PE=1 SV=1	unknown [Picea sitchensis]
comp357176_c0	0.005575891|0.00253083285025779|4.39432745746871E-08	-1.52227	-1.70423	-1.72685	down	down	down	Biological Process: response to stress (GO:0006950);; Biological Process: response to auxin stimulus (GO:0009733);; Biological Process: response to jasmonic acid stimulus (GO:0009753);; Biological Process: post-embryonic development (GO:0009791);; Biological Process: flavonoid biosynthetic process (GO:0009813);; Biological Process: organ senescence (GO:0010260);; Biological Process: cellular comp…	--	Protein SRG1 OS=Arabidopsis thaliana GN=SRG1 PE=2 SV=1	unknown [Picea sitchensis]
comp357214_c1	8.09891E-07|6.01563965307861E-09|1.15074616502397E-12	-2.09989	-2.78451	-2.09696	down	down	down	Biological Process: very long-chain fatty acid metabolic process (GO:0000038);; Molecular Function: monooxygenase activity (GO:0004497);; Molecular Function: iron ion binding (GO:0005506);; Molecular Function: protein binding (GO:0005515);; Cellular Component: endoplasmic reticulum (GO:0005783);; Cellular Component: Golgi apparatus (GO:0005794);; Biological Process: intra-Golgi vesicle-mediated t…	--	Cytochrome P450 750A1 OS=Pinus taeda GN=CYP750A1 PE=2 SV=1	unknown [Picea sitchensis]
comp357279_c1	0|0|0	-7.82349	-4.27415	-3.75533	down	down	down	Molecular Function: protein binding (GO:0005515);; Biological Process: signal transduction (GO:0007165);; Cellular Component: intracellular part (GO:0044424);;	--	Protein PopC OS=Ralstonia solanacearum (strain GMI1000) GN=popC PE=4 SV=2	unknown [Picea sitchensis]
comp357279_c3	0.000984997|0.000361367472938134|0.00262984439884262	-2.20308	-2.28113	-2.02187	down	down	down	Molecular Function: binding (GO:0005488);; Biological Process: defense response (GO:0006952);; Cellular Component: intracellular membrane-bounded organelle (GO:0043231);; Molecular Function: ADP binding (GO:0043531);; Cellular Component: cytoplasmic part (GO:0044444);;	--	TMV resistance protein N OS=Nicotiana glutinosa GN=N PE=1 SV=1	unknown [Picea sitchensis]
comp357316_c0	0.000880727|6.22194126220776E-08|0.00667822048542521	-2.09186	-3.41164	-1.46867	down	down	down	Molecular Function: transporter activity (GO:0005215);; Cellular Component: Golgi apparatus (GO:0005794);; Cellular Component: plasma membrane (GO:0005886);; Biological Process: nitrogen compound metabolic process (GO:0006807);; Biological Process: transport (GO:0006810);; Cellular Component: plasmodesma (GO:0009506);; Biological Process: response to nematode (GO:0009624);; Cellular Component: pl…	--	Probable nitrite transporter At1g68570 OS=Arabidopsis thaliana GN=At1g68570 PE=2 SV=1	unknown [Picea sitchensis]
comp357517_c0	1.70113E-10|0.00268932850773418|1.25812755258359E-06	-2.59909	-4.17536	-4.88554	down	down	down	Biological Process: response to stress (GO:0006950);; Biological Process: response to organic substance (GO:0010033);; Cellular Component: intracellular membrane-bounded organelle (GO:0043231);; Cellular Component: cytoplasmic part (GO:0044444);;	--	Cysteine-rich repeat secretory protein 38 OS=Arabidopsis thaliana GN=CRRSP38 PE=2 SV=1	unknown [Picea sitchensis]
comp357713_c0	5.2458E-13|0.000462483887870846|1.81521464526213E-13	-4.00226	-2.21984	-2.54773	down	down	down	--	--	--	unknown [Picea sitchensis]
comp357716_c0	1.68915E-11|0.00201112961303063|0	-6.04867	-2.27545	-4.54412	down	down	down	--	--	--	unknown [Picea sitchensis]
comp357847_c0	0|7.21583414131644E-08|2.95221519452937E-08	-3.83736	-2.67952	-2.02641	down	down	down	Molecular Function: structural constituent of ribosome (GO:0003735);; Cellular Component: mitochondrion (GO:0005739);; Biological Process: translation (GO:0006412);; Cellular Component: chloroplast (GO:0009507);; Cellular Component: large ribosomal subunit (GO:0015934);; Cellular Component: small ribosomal subunit (GO:0015935);; Molecular Function: transferase activity (GO:0016740);; Molecular Fu…	K02982|2e-95|ppp:PhpapaCp067|rps3	30S ribosomal protein S3, chloroplastic OS=Pinus thunbergii GN=rps3 PE=3 SV=1	ribosomal protein S3 [Pinus thunbergii]
comp357867_c0	2.3489E-10|0.00206064919969207|1.20427942753576E-05	-2.75028	-1.75034	-1.48811	down	down	down	--	--	Hsp70/Hsp90 co-chaperone cns1 OS=Schizosaccharomyces pombe (strain 972 / ATCC 24843) GN=cns1 PE=3 SV=1	hypothetical protein SELMODRAFT_412977 [Selaginella moellendorffii]
comp358136_c0	2.62762E-06|1.54981694144851E-10|2.22044604925031E-16	-2.0605	-2.96379	-2.46033	down	down	down	Biological Process: mitotic cell cycle (GO:0000278);; Biological Process: neural tube formation (GO:0001841);; Molecular Function: binding (GO:0005488);; Cellular Component: cell-cell junction (GO:0005911);; Biological Process: endocytosis (GO:0006897);; Biological Process: apoptotic process (GO:0006915);; Biological Process: defense response (GO:0006952);; Biological Process: immune response (GO…	--	Putative disease resistance protein At4g19050 OS=Arabidopsis thaliana GN=At4g19050 PE=3 SV=2	unknown [Picea sitchensis]
comp358215_c0	1.21177E-09|1.14797060746241E-13|8.42093705128999E-05	-2.48429	-3.40673	-1.41843	down	down	down	Molecular Function: chromatin binding (GO:0003682);; Molecular Function: RNA binding (GO:0003723);; Molecular Function: RNA-directed DNA polymerase activity (GO:0003964);; Molecular Function: aspartic-type endopeptidase activity (GO:0004190);; Biological Process: RNA-dependent DNA replication (GO:0006278);; Biological Process: DNA recombination (GO:0006310);; Biological Process: chromatin assembl…	--	Transposon Ty3-G Gag-Pol polyprotein OS=Saccharomyces cerevisiae (strain ATCC 204508 / S288c) GN=TY3B-G PE=1 SV=3	hypothetical protein VITISV_026680 [Vitis vinifera]
comp391306_c0	0.000174297|0.00268932850773418|6.61727368759246E-05	-4.56942	-4.17536	-4.50494	down	down	down	Cellular Component: endoplasmic reticulum (GO:0005783);; Cellular Component: integral to plasma membrane (GO:0005887);; Molecular Function: sucrose transmembrane transporter activity (GO:0008515);; Biological Process: carbohydrate transport (GO:0008643);; Biological Process: leaf senescence (GO:0010150);; Biological Process: sucrose transport (GO:0015770);; Cellular Component: cytoplasmic membran…	--	Bidirectional sugar transporter SWEET16 OS=Oryza sativa subsp. japonica GN=SWEET16 PE=2 SV=1	unknown [Picea sitchensis]
comp345968_c0	7.34378E-09|0|2.22044604925031E-16	4.23427	-3.95379	-2.43471	up	down	down	Molecular Function: catalytic activity (GO:0003824);; Cellular Component: extracellular region (GO:0005576);; Cellular Component: cell wall (GO:0005618);; Cellular Component: Golgi apparatus (GO:0005794);; Biological Process: response to heat (GO:0009408);; Biological Process: response to cold (GO:0009409);; Biological Process: response to mechanical stimulus (GO:0009612);; Biological Process: re…	--	Brassinosteroid-regulated protein BRU1 OS=Glycine max PE=2 SV=1	PREDICTED: probable xyloglucan endotransglucosylase/hydrolase protein 23 [Vitis vinifera]
comp349892_c0	0.006659195|1.02508394572709E-06|0	2.75241	-3.02664	-4.87874	up	down	down	--	--	--	unknown [Picea sitchensis]
comp354940_c0	2.27482E-05|0.00675176289339752|0.00810849980603401	2.64118	1.78003	-2.29661	up	up	down	Cellular Component: mitochondrion (GO:0005739);; Cellular Component: cytosol (GO:0005829);; Cellular Component: chloroplast stroma (GO:0009570);; Biological Process: response to nitrate (GO:0010167);; Biological Process: nitrate transport (GO:0015706);; Cellular Component: membrane (GO:0016020);; Molecular Function: oxidoreductase activity, acting on a sulfur group of donors (GO:0016667);; Biolog…	K00366|0.0|pop:POPTR_837131|nitrite reductase (EC:1.7.7.1)	Ferredoxin--nitrite reductase, chloroplastic OS=Betula pendula GN=NIR1 PE=2 SV=1	nitrite reductase [Morus alba]
comp356408_c0	0.000356414|0.00616784610950272|9.07911889347357E-06	4.8465	1.69324	-1.46049	up	up	down	Molecular Function: triglyceride lipase activity (GO:0004806);; Biological Process: lipid metabolic process (GO:0006629);;	--	--	unknown [Picea sitchensis]
comp352736_c0	0.003124806|1.80499282187441E-08|3.96927792079005E-07	-4.14389	4.56224	2.17389	down	up	up	Molecular Function: protein binding (GO:0005515);; Cellular Component: cytosol (GO:0005829);; Biological Process: generation of precursor metabolites and energy (GO:0006091);; Biological Process: response to osmotic stress (GO:0006970);; Molecular Function: phosphoenolpyruvate carboxylase activity (GO:0008964);; Biological Process: response to hexose stimulus (GO:0009746);; Biological Process: ca…	K01595|5e-32|osa:4325309|Os01g0758300	Phosphoenolpyruvate carboxylase OS=Picea abies GN=PPC PE=2 SV=1	phosphoenolpyruvate carboxylase [Picea abies]
comp253992_c0	9.06202E-08|5.51963363903951E-10|0	5.84544	6.2797	7.32391	up	up	up	--	--	Basic salivary proline-rich protein 4 OS=Homo sapiens GN=PRB4 PE=1 SV=3	--
comp291542_c0	3.09752E-14|5.60712176689293E-09|7.56132265689047E-08	7.08768	6.0604	5.33513	up	up	up	--	--	--	hypothetical protein RO3G_17137 [Rhizopus delemar RA 99-880]
comp327368_c0	0|4.51784387678345E-10|3.60543883637376E-09	9.04232	6.29808	5.56579	up	up	up	Biological Process: transport (GO:0006810);; Biological Process: lipid transport (GO:0006869);; Molecular Function: lipid binding (GO:0008289);;	--	Non-specific lipid-transfer protein OS=Pinus taeda PE=2 SV=1	unknown [Picea sitchensis]
comp327450_c0	0.00014574|0.00015943094306925|1.68114249565754E-06	2.00218	2.20812	4.20431	up	up	up	--	--	--	unknown [Picea sitchensis]
comp331570_c1	0.000259096|7.00123192753921E-09|5.81765302598569E-10	4.89374	6.0387	5.69322	up	up	up	Molecular Function: nucleotide binding (GO:0000166);; Cellular Component: cytoplasm (GO:0005737);; Biological Process: response to stress (GO:0006950);; Biological Process: response to abiotic stimulus (GO:0009628);; Molecular Function: ATPase activity (GO:0016887);; Biological Process: protein metabolic process (GO:0019538);; Biological Process: cellular response to heat (GO:0034605);; Biologica…	--	Chaperone protein ClpB1 OS=Oryza sativa subsp. japonica GN=CLPB1 PE=2 SV=1	PREDICTED: chaperone protein ClpB1-like [Glycine max]
comp331610_c0	5.44187E-12|0.000827277104397339|3.0255176142191E-10	5.1062	2.80299	4.05549	up	up	up	Biological Process: cell fate specification (GO:0001708);; Biological Process: regionalization (GO:0003002);; Molecular Function: protein kinase activity (GO:0004672);; Molecular Function: protein binding (GO:0005515);; Cellular Component: mitochondrion (GO:0005739);; Cellular Component: plasma membrane (GO:0005886);; Biological Process: cellular glucan metabolic process (GO:0006073);; Biological…	--	Probable LRR receptor-like serine/threonine-protein kinase At3g47570 OS=Arabidopsis thaliana GN=At3g47570 PE=1 SV=1	unknown [Picea sitchensis]
comp335007_c0	0.000681866|0.000112185845554946|0.000825860590080274	4.74712	4.03259	4.40062	up	up	up	--	--	--	unknown [Picea sitchensis]
comp336984_c0	5.88418E-15|0|0	7.20468	7.5565	8.29172	up	up	up	--	--	--	predicted protein [Populus trichocarpa]
comp337422_c0	9.34908E-09|1.36861416422107E-07|1.17791427722835E-08	4.99932	3.63854	3.19449	up	up	up	--	--	--	unknown [Picea sitchensis]
comp340335_c0	0.004949217|3.98465704876116E-11|1.765254609154E-14	3.46643	4.14975	4.15992	up	up	up	Molecular Function: hydrolase activity (GO:0016787);;	--	--	unknown [Picea sitchensis]
comp342724_c0	3.96983E-07|0.000231439526976018|4.46568721135243E-06	5.69302	4.80178	3.68056	up	up	up	Molecular Function: protein kinase activity (GO:0004672);; Biological Process: protein phosphorylation (GO:0006468);;	--	--	unknown [Picea sitchensis]
comp343485_c0	1.31892E-06|3.96054021256642E-05|2.85498291674458E-11	4.05605	3.75074	3.79024	up	up	up	Cellular Component: chloroplast (GO:0009507);;	--	--	unknown [Picea sitchensis]
comp344064_c0	7.0547E-05|0.00102305543779024|6.96439139363791E-05	3.34909	2.14646	2.42565	up	up	up	Biological Process: maltose metabolic process (GO:0000023);; Biological Process: long-chain fatty acid metabolic process (GO:0001676);; Molecular Function: carboxylesterase activity (GO:0004091);; Molecular Function: protein binding (GO:0005515);; Biological Process: inflammatory response (GO:0006954);; Biological Process: regulation of blood pressure (GO:0008217);; Biological Process: positive r…	--	2-hydroxymuconate semialdehyde hydrolase OS=Pseudomonas sp. (strain CF600) GN=dmpD PE=3 SV=1	unknown [Picea sitchensis]
comp344588_c0	0.000681866|9.47779346971434E-06|4.30989171351648E-06	4.74712	5.2423	4.98273	up	up	up	Molecular Function: nucleotide binding (GO:0000166);;	--	Putative adenylate cyclase regulatory protein OS=Trypanosoma equiperdum GN=ESAG8C PE=2 SV=1	putative TIR-NBS-LRR protein [Pinus monticola]
comp345074_c0	4.44089E-16|2.19235444243182E-08|1.79329058935807E-07	7.37248	5.92505	4.38576	up	up	up	Molecular Function: binding (GO:0005488);; Molecular Function: purine ribonucleoside binding (GO:0032550);; Molecular Function: adenyl ribonucleotide binding (GO:0032559);; Molecular Function: anion binding (GO:0043168);; Cellular Component: intracellular membrane-bounded organelle (GO:0043231);; Cellular Component: cytoplasmic part (GO:0044444);; Biological Process: innate immune response (GO:00…	--	TMV resistance protein N OS=Nicotiana glutinosa GN=N PE=1 SV=1	putative truncated TIR-NBS-LRR protein [Pinus monticola]
comp345778_c0	1.70917E-05|0|0	5.26101	7.53341	5.90601	up	up	up	Biological Process: gonad development (GO:0008406);; Cellular Component: ribosomal subunit (GO:0044391);;	--	Ubiquitin-60S ribosomal protein L40 OS=Saccharomyces cerevisiae (strain ATCC 204508 / S288c) GN=RPL40B PE=1 SV=1	hypothetical protein GMDG_06763 [Geomyces destructans 20631-21]
comp346614_c0	0.000138379|1.73823164903997E-05|0.000825860590080274	4.98381	5.16431	4.40062	up	up	up	Molecular Function: inorganic anion exchanger activity (GO:0005452);; Cellular Component: endosome (GO:0005768);; Cellular Component: vacuole (GO:0005773);; Biological Process: iron ion transport (GO:0006826);; Biological Process: response to boron-containing substance (GO:0010036);; Biological Process: cellular response to iron ion starvation (GO:0010106);; Biological Process: response to nitrat…	--	Boron transporter 1 OS=Arabidopsis thaliana GN=BOR1 PE=1 SV=1	boron transporter [Citrus macrophylla]
comp346667_c0	4.59368E-07|0.00160188975380193|0.000772740688458895	2.62299	1.86663	1.29563	up	up	up	Molecular Function: acid phosphatase activity (GO:0003993);; Molecular Function: protein serine/threonine phosphatase activity (GO:0004722);; Cellular Component: extracellular region (GO:0005576);; Biological Process: seed germination (GO:0009845);; Biological Process: pollen germination (GO:0009846);; Biological Process: cellular process (GO:0009987);; Cellular Component: cytoplasmic part (GO:00…	--	Purple acid phosphatase 15 OS=Arabidopsis thaliana GN=PAP15 PE=1 SV=1	PREDICTED: purple acid phosphatase 23-like [Cucumis sativus]
comp346848_c1	0.002612003|2.94272935985607E-06|8.55467585658687E-10	4.5251	5.38668	5.66688	up	up	up	Molecular Function: phosphogluconate dehydrogenase (decarboxylating) activity (GO:0004616);; Cellular Component: mitochondrion (GO:0005739);; Cellular Component: peroxisome (GO:0005777);; Cellular Component: cytosol (GO:0005829);; Biological Process: pentose-phosphate shunt (GO:0006098);; Biological Process: ER to Golgi vesicle-mediated transport (GO:0006888);; Biological Process: response to col…	K00033|9e-33|ppp:PHYPADRAFT_183544|hypothetical protein	6-phosphogluconate dehydrogenase, decarboxylating 2, chloroplastic OS=Arabidopsis thaliana GN=At5g41670 PE=1 SV=1	predicted protein [Physcomitrella patens subsp. patens]
comp346968_c1	1.00707E-09|1.73823164903997E-05|1.19855059210749E-09	5.19187	5.16431	5.64359	up	up	up	Cellular Component: cytosol (GO:0005829);; Biological Process: metabolic process (GO:0008152);; Biological Process: response to toxin (GO:0009636);; Biological Process: response to salt stress (GO:0009651);; Biological Process: flavonoid biosynthetic process (GO:0009813);; Molecular Function: transferase activity, transferring hexosyl groups (GO:0016758);; Biological Process: xenobiotic catabolic…	--	Anthocyanidin 3-O-glucosyltransferase OS=Petunia hybrida GN=RT PE=2 SV=1	unknown [Picea sitchensis]
comp347083_c0	0|4.44089209850063E-16|0	5.16025	4.62771	5.82449	up	up	up	Molecular Function: nucleic acid binding (GO:0003676);; Molecular Function: protein binding (GO:0005515);; Cellular Component: cytoplasm (GO:0005737);; Biological Process: mRNA processing (GO:0006397);; Biological Process: RNA splicing (GO:0008380);; Cellular Component: nuclear lumen (GO:0031981);; Cellular Component: intracellular non-membrane-bounded organelle (GO:0043232);;	--	Protein MNN4 OS=Saccharomyces cerevisiae (strain ATCC 204508 / S288c) GN=MNN4 PE=4 SV=2	hypothetical protein FOMMEDRAFT_155759 [Fomitiporia mediterranea MF3/22]
comp348981_c0	0.006917176|9.61069865929032E-05|0.00015553926637768	2.01552	2.81017	1.69509	up	up	up	--	--	DPH4 homolog OS=Dictyostelium discoideum GN=dph4 PE=3 SV=1	predicted protein [Populus trichocarpa]
comp349355_c0	1.11022E-16|3.10862446895044E-14|2.77555756156289E-15	4.25842	4.99385	4.66233	up	up	up	--	--	--	unknown [Picea sitchensis]
comp349423_c0	6.18177976585699E-08|0.000987406456367412|	4.051	2.28758	3.9898	up	up	up	Biological Process: cell cycle checkpoint (GO:0000075);; Biological Process: G1/S transition of mitotic cell cycle (GO:0000082);; Biological Process: activation of MAPK activity (GO:0000187);; Biological Process: M phase (GO:0000279);; Biological Process: MyD88-independent toll-like receptor signaling pathway (GO:0002756);; Molecular Function: structural constituent of ribosome (GO:0003735);; Cel…	--	Ubiquitin-60S ribosomal protein L40 OS=Neurospora crassa (strain ATCC 24698 / 74-OR23-1A / CBS 708.71 / DSM 1257 / FGSC 987) GN=ubi-1 PE=1 SV=2	hypothetical protein CARUB_v10019240mg, partial [Capsella rubella]
comp349448_c0	0.000859074213304445|1.36767695557705E-06|	1.85301	2.65318	1.60771	up	up	up	Cellular Component: nucleus (GO:0005634);; Biological Process: proteolysis (GO:0006508);; Biological Process: response to salt stress (GO:0009651);; Biological Process: anatomical structure morphogenesis (GO:0009653);; Biological Process: epidermal cell differentiation (GO:0009913);; Biological Process: vegetative to reproductive phase transition of meristem (GO:0010228);; Biological Process: cel…	--	Ubiquitin-like-specific protease 1D OS=Arabidopsis thaliana GN=ULP1D PE=1 SV=1	PREDICTED: ubiquitin-like-specific protease 1D-like isoform X3 [Cicer arietinum]
comp349471_c3	5.43144E-08|7.19303940854843E-08|0	3.47706	2.88624	3.07618	up	up	up	Cellular Component: ubiquitin ligase complex (GO:0000151);; Biological Process: protein polyubiquitination (GO:0000209);; Molecular Function: ubiquitin-protein ligase activity (GO:0004842);; Molecular Function: protein binding (GO:0005515);; Cellular Component: nucleus (GO:0005634);; Cellular Component: nucleolus (GO:0005730);; Cellular Component: mitochondrion (GO:0005739);; Cellular Component: …	K10592|0.0|vvi:100246297|similar to E3 ubiquitin-protein ligase UPL1	E3 ubiquitin-protein ligase UPL1 OS=Arabidopsis thaliana GN=UPL1 PE=1 SV=3	E3 ubiquitin protein ligase upl2, putative isoform 3 [Theobroma cacao]
comp349689_c0	1.55431E-14|1.19904086659517E-14|4.44089209850063E-16	7.13759	7.17417	6.50951	up	up	up	Molecular Function: binding (GO:0005488);; Cellular Component: cytoplasmic part (GO:0044444);;	--	Uncharacterized protein C6orf106 homolog OS=Danio rerio GN=zgc:101577 PE=2 SV=1	unknown [Picea sitchensis]
comp350990_c1	1.63869E-13|0|0	3.92277	7.49099	6.97846	up	up	up	Biological Process: defense response (GO:0006952);; Biological Process: aromatic compound biosynthetic process (GO:0019438);; Biological Process: defense response to bacterium (GO:0042742);; Molecular Function: ADP binding (GO:0043531);; Biological Process: primary metabolic process (GO:0044238);; Biological Process: small molecule biosynthetic process (GO:0044283);; Biological Process: innate im…	--	Disease resistance protein ADR1 OS=Arabidopsis thaliana GN=ADR1 PE=2 SV=2	leucine rich repeat-like protein, partial [Picea sitchensis]
comp351320_c0	2.81062E-08|0|0	5.96083	7.90324	6.04599	up	up	up	Molecular Function: binding (GO:0005488);; Cellular Component: cytoplasm (GO:0005737);; Biological Process: defense response (GO:0006952);; Cellular Component: intracellular membrane-bounded organelle (GO:0043231);;	--	TMV resistance protein N OS=Nicotiana glutinosa GN=N PE=1 SV=1	unknown [Picea sitchensis]
comp352230_c0	8.69843E-08|1.72445091539686E-09|3.33066907387547E-16	4.02064	4.29255	4.3471	up	up	up	--	--	--	unknown [Picea sitchensis]
comp352328_c0	7.29913E-06|0.00686301646586363|0.00606731107254876	5.36523	2.01549	1.82382	up	up	up	--	--	--	unknown [Picea sitchensis]
comp352780_c3	7.86209E-06|0.000154833795569131|0.000223004443864028	2.61007	2.75572	1.73071	up	up	up	Biological Process: regulation of cell growth (GO:0001558);; Molecular Function: protein kinase activity (GO:0004672);; Molecular Function: binding (GO:0005488);; Cellular Component: mitochondrion (GO:0005739);; Biological Process: cellular protein modification process (GO:0006464);; Biological Process: ion transport (GO:0006811);; Biological Process: epidermis development (GO:0008544);; Biologic…	--	Putative leucine-rich repeat receptor-like serine/threonine-protein kinase At2g24130 OS=Arabidopsis thaliana GN=At2g24130 PE=3 SV=1	unknown [Picea sitchensis]
comp352869_c0	0.000215759|2.23920414699208E-06|2.09556674102274E-06	2.31423	2.51808	1.58083	up	up	up	--	--	--	unknown [Picea sitchensis]
comp353303_c0	4.6541E-06|1.95302652161722E-06|0.000711826467457155	3.92685	3.38329	1.95085	up	up	up	Biological Process: cell fate specification (GO:0001708);; Molecular Function: DNA binding (GO:0003677);; Molecular Function: chromatin binding (GO:0003682);; Molecular Function: sequence-specific DNA binding transcription factor activity (GO:0003700);; Molecular Function: protein binding (GO:0005515);; Cellular Component: nucleus (GO:0005634);; Biological Process: fatty acid biosynthetic process…	K09422|8e-21|vvi:100243210|hypothetical protein LOC100243210	Transcription factor MYB46 OS=Arabidopsis thaliana GN=MYB46 PE=2 SV=1	R2R3-MYB transcription factor MYB4 [Picea glauca]
comp353552_c0	9.68612E-09|0.00100448887965887|2.94257602844183E-05	4.51103	2.67706	2.10649	up	up	up	Cellular Component: nucleus (GO:0005634);; Cellular Component: cytoplasm (GO:0005737);; Cellular Component: plasma membrane (GO:0005886);; Molecular Function: methyltransferase activity (GO:0008168);; Cellular Component: plasmodesma (GO:0009506);; Biological Process: lignin biosynthetic process (GO:0009809);; Molecular Function: luteolin O-methyltransferase activity (GO:0030744);; Molecular Funct…	--	(Iso)eugenol O-methyltransferase OS=Clarkia breweri GN=IEMT1 PE=1 SV=2	unknown [Picea sitchensis]
comp353624_c1	3.08868E-06|0.00167601928830541|1.46533899114676E-06	3.21697	2.0128	2.06894	up	up	up	Biological Process: mitotic cell cycle (GO:0000278);; Biological Process: neural tube formation (GO:0001841);; Molecular Function: protein binding (GO:0005515);; Cellular Component: plasma membrane (GO:0005886);; Cellular Component: cell-cell junction (GO:0005911);; Biological Process: apoptotic process (GO:0006915);; Biological Process: protein localization (GO:0008104);; Biological Process: cel…	--	Probable WRKY transcription factor 19 OS=Arabidopsis thaliana GN=WRKY19 PE=2 SV=1	unknown [Picea sitchensis]
comp355077_c0	1.63046E-11|2.51948115370659E-07|8.82627304576999E-14	5.02425	3.34779	3.37933	up	up	up	--	--	--	putative TIR-NBS-LRR protein [Pinus monticola]
comp355476_c0	1.18711E-11|1.17402532917588E-07|4.53415083256914E-12	6.63853	3.31225	2.89272	up	up	up	--	--	BTB/POZ domain-containing protein At3g50780 OS=Arabidopsis thaliana GN=At3g50780 PE=2 SV=1	unknown [Picea sitchensis]
comp355481_c1	9.85689E-06|0.000435780789945883|3.33066907387547E-16	2.54183	1.96667	2.52787	up	up	up	Molecular Function: binding (GO:0005488);;	--	Disease resistance RPP13-like protein 4 OS=Arabidopsis thaliana GN=RPP13L4 PE=2 SV=2	unknown [Picea sitchensis]
comp355779_c0	0|2.21680492651366E-06|0	5.9184	2.44643	3.3098	up	up	up	--	--	--	Uncharacterized protein TCM_036559 [Theobroma cacao]
comp356306_c0	9.59832E-12|0.00196707771638283|1.24296631409671E-06	3.12336	1.85241	1.8857	up	up	up	Molecular Function: endopeptidase activity (GO:0004175);; Molecular Function: inorganic diphosphatase activity (GO:0004427);; Cellular Component: nucleus (GO:0005634);; Cellular Component: integral to plasma membrane (GO:0005887);; Biological Process: phospholipid metabolic process (GO:0006644);; Biological Process: metabolic process (GO:0008152);; Biological Process: cellular process (GO:0009987…	K13248|9e-97|vvi:100242977|hypothetical protein LOC100242977	Inorganic pyrophosphatase 1 OS=Arabidopsis thaliana GN=PS2 PE=1 SV=1	unknown [Picea sitchensis]
comp356425_c0	9.54418E-07|1.5754532743939E-06|0.00147399817321636	2.38351	2.5133	1.23667	up	up	up	Molecular Function: nucleotide-sugar transmembrane transporter activity (GO:0005338);; Molecular Function: calcium-transporting ATPase activity (GO:0005388);; Molecular Function: calcium ion binding (GO:0005509);; Molecular Function: ATP binding (GO:0005524);; Cellular Component: endoplasmic reticulum-Golgi intermediate compartment (GO:0005793);; Cellular Component: integral to plasma membrane (G…	--	Calcium-transporting ATPase, endoplasmic reticulum-type OS=Solanum lycopersicum GN=LCA1 PE=2 SV=1	PREDICTED: calcium-transporting ATPase, endoplasmic reticulum-type-like [Vitis vinifera]
comp356577_c0	2.23667E-08|0.000645842939763441|2.66988542385604E-10	5.98284	2.96481	3.83961	up	up	up	Biological Process: immune effector process (GO:0002252);; Biological Process: cation transport (GO:0006812);; Biological Process: anion transport (GO:0006820);; Biological Process: signal transduction (GO:0007165);; Biological Process: response to bacterium (GO:0009617);; Cellular Component: membrane (GO:0016020);; Molecular Function: kinase activity (GO:0016301);; Molecular Function: transferas…	--	Probable LRR receptor-like serine/threonine-protein kinase At1g67720 OS=Arabidopsis thaliana GN=At1g67720 PE=2 SV=1	PREDICTED: LOW QUALITY PROTEIN: probable LRR receptor-like serine/threonine-protein kinase At1g67720-like [Cucumis sativus]
comp356709_c0	1.05308E-06|3.83004850057489E-10|7.58065001216224E-07	2.44549	3.37121	1.78121	up	up	up	Cellular Component: cytoplasm (GO:0005737);; Cellular Component: plasma membrane (GO:0005886);; Biological Process: protein targeting to membrane (GO:0006612);; Biological Process: oligopeptide transport (GO:0006857);; Biological Process: nucleotide transport (GO:0006862);; Biological Process: ER to Golgi vesicle-mediated transport (GO:0006888);; Biological Process: cellular membrane fusion (GO:0…	--	Oligopeptide transporter 7 OS=Arabidopsis thaliana GN=OPT7 PE=2 SV=1	Oligopeptide transporter 7 isoform 1 [Theobroma cacao]
comp356866_c0	0.000193285|6.41296886205733E-06|1.07162057005894E-11	2.79231	3.09966	3.19664	up	up	up	Cellular Component: cytoplasmic membrane-bounded vesicle (GO:0016023);; Molecular Function: carbon-nitrogen ligase activity, with glutamine as amido-N-donor (GO:0016884);;	--	Putative amidase C869.01 OS=Schizosaccharomyces pombe (strain 972 / ATCC 24843) GN=SPAC869.01 PE=3 SV=1	unknown [Picea sitchensis]
comp357118_c2	1.05648E-05|0.000141167051555202|8.3738420975088E-08	2.2501	2.11573	1.92351	up	up	up	Molecular Function: nucleotide binding (GO:0000166);; Molecular Function: binding (GO:0005488);; Biological Process: signal transduction (GO:0007165);; Cellular Component: plastid (GO:0009536);; Biological Process: primary metabolic process (GO:0044238);; Biological Process: cellular biosynthetic process (GO:0044249);; Cellular Component: intracellular organelle part (GO:0044446);; Biological Pro…	--	TMV resistance protein N OS=Nicotiana glutinosa GN=N PE=1 SV=1	unknown [Picea sitchensis]
comp357781_c0	0.00320056|0.00405385499733057|0.000120610716592973	1.76774	1.75494	1.41153	up	up	up	Cellular Component: mitochondrion (GO:0005739);; Biological Process: negative regulation of cell proliferation (GO:0008285);; Cellular Component: chloroplast (GO:0009507);; Biological Process: lateral root morphogenesis (GO:0010102);; Cellular Component: membrane (GO:0016020);; Cellular Component: cytoplasmic membrane-bounded vesicle (GO:0016023);;	--	Protein ROOT PRIMORDIUM DEFECTIVE 1 OS=Arabidopsis thaliana GN=RPD1 PE=1 SV=1	PREDICTED: uncharacterized protein LOC100245174 [Vitis vinifera]
comp357794_c0	8.50994E-08|3.04613713142388E-08|0	3.81582	3.60266	4.08831	up	up	up	Molecular Function: nucleotide binding (GO:0000166);; Molecular Function: binding (GO:0005488);; Cellular Component: plasmodesma (GO:0009506);; Biological Process: cellular response to stress (GO:0033554);; Cellular Component: intracellular membrane-bounded organelle (GO:0043231);; Cellular Component: cytoplasmic part (GO:0044444);; Biological Process: innate immune response (GO:0045087);; Biolog…	--	TMV resistance protein N OS=Nicotiana glutinosa GN=N PE=1 SV=1	unknown [Picea sitchensis]
comp357801_c1	9.13369E-09|1.0547118733939E-14|0	6.06768	4.76028	4.50942	up	up	up	Molecular Function: nucleotide binding (GO:0000166);; Biological Process: immune system process (GO:0002376);; Molecular Function: binding (GO:0005488);; Cellular Component: cytoplasm (GO:0005737);; Biological Process: defense response (GO:0006952);; Cellular Component: intracellular membrane-bounded organelle (GO:0043231);; Biological Process: response to other organism (GO:0051707);;	--	TMV resistance protein N OS=Nicotiana glutinosa GN=N PE=1 SV=1	putative truncated TIR-NBS-LRR protein [Pinus monticola]
comp357806_c0	8.93675E-06|3.45011373148463E-06|0.00830860894204233	3.57482	2.5641	1.22072	up	up	up	Cellular Component: mitochondrion (GO:0005739);; Biological Process: defense response (GO:0006952);; Biological Process: cell communication (GO:0007154);; Biological Process: cellular response to stress (GO:0033554);; Molecular Function: ADP binding (GO:0043531);; Biological Process: primary metabolic process (GO:0044238);; Biological Process: cellular biosynthetic process (GO:0044249);; Biologic…	--	Probable disease resistance protein At4g27220 OS=Arabidopsis thaliana GN=At4g27220 PE=2 SV=1	unknown [Picea sitchensis]
comp357836_c1	0|0|0	6.45267	5.82072	6.88137	up	up	up	Biological Process: immune system process (GO:0002376);; Molecular Function: binding (GO:0005488);; Biological Process: defense response (GO:0006952);; Biological Process: signal transduction (GO:0007165);; Cellular Component: intracellular membrane-bounded organelle (GO:0043231);; Molecular Function: ADP binding (GO:0043531);; Cellular Component: cytoplasmic part (GO:0044444);; Biological Proces…	--	TMV resistance protein N OS=Nicotiana glutinosa GN=N PE=1 SV=1	putative TIR-NBS-LRR protein [Pinus monticola]
comp357980_c0	7.95315E-11|4.48774831696142E-06|0.00125476999976515	4.59511	2.93203	1.60109	up	up	up	Cellular Component: plant-type vacuole (GO:0000325);; Molecular Function: protein binding (GO:0005515);; Cellular Component: nucleus (GO:0005634);; Cellular Component: vacuolar membrane (GO:0005774);; Cellular Component: Golgi apparatus (GO:0005794);; Cellular Component: integral to plasma membrane (GO:0005887);; Biological Process: lipid metabolic process (GO:0006629);; Molecular Function: organ…	--	ABC transporter C family member 3 OS=Arabidopsis thaliana GN=ABCC3 PE=1 SV=1	hypothetical protein PRUPE_ppa017819m3g, partial [Prunus persica]
comp357983_c0	0|0|0	5.32905	5.71344	4.3991	up	up	up	Molecular Function: binding (GO:0005488);;	--	Disease resistance RPP13-like protein 4 OS=Arabidopsis thaliana GN=RPP13L4 PE=2 SV=2	leucine-rich repeat containing protein, putative [Ricinus communis]
comp369659_c0	0.002612003|0.00614499132602364|0.000523213949138568	4.5251	4.24245	4.45918	up	up	up	Cellular Component: ribosome (GO:0005840);; Biological Process: DNA-dependent transcription, elongation (GO:0006354);;	--	--	50S ribosomal protein L7/L12, putative [Ricinus communis]
comp197644_c0	0.003124806|0.00268932850773418|	-4.14389	-4.17536		down	down		--	--	--	Pinus taeda anonymous locus 0_11428_01 genomic sequence
comp198579_c0	2.25215E-05|0.000146978459346192|	-4.82229	-4.62249		down	down		Molecular Function: protein serine/threonine kinase activity (GO:0004674);; Molecular Function: calmodulin binding (GO:0005516);; Cellular Component: nucleus (GO:0005634);; Cellular Component: mitochondrion (GO:0005739);; Cellular Component: plasma membrane (GO:0005886);; Biological Process: signal transduction (GO:0007165);; Cellular Component: plasmodesma (GO:0009506);; Biological Process: resp…	--	Probable LRR receptor-like serine/threonine-protein kinase At1g56140 OS=Arabidopsis thaliana GN=At1g56140 PE=1 SV=2	unknown [Picea sitchensis]
comp199023_c0	2.75373E-10|0.00355285877002931|	-3.08973	-1.85434		down	down		--	--	--	hypothetical protein SORBIDRAFT_01g023641 [Sorghum bicolor]
comp200155_c0	0|0.0092637836474988|	-7.22483	-3.94879		down	down		--	--	--	predicted protein [Hordeum vulgare subsp. vulgare]
comp236068_c0	4.33852E-06|0.00521012489923289|	-2.04969	-2.48575		down	down		--	--	--	unknown [Picea sitchensis]
comp285911_c0	2.25215E-05|1.4127917792317E-06|	-4.82229	-5.18779		down	down		--	--	Late embryogenesis abundant protein 2 OS=Cicer arietinum PE=1 SV=1	unknown [Picea sitchensis]
comp291330_c0	0|0.00268932850773418|	-7.53896	-4.17536		down	down		Molecular Function: actin binding (GO:0003779);; Cellular Component: nucleus (GO:0005634);; Cellular Component: cytoskeleton (GO:0005856);; Cellular Component: phragmoplast (GO:0009524);; Biological Process: actin cytoskeleton organization (GO:0030036);;	--	Profilin-A OS=Oryza sativa subsp. japonica GN=Os10g0323600 PE=2 SV=1	predicted protein [Hordeum vulgare subsp. vulgare]
comp291344_c0	0|3.75927675655419E-08|	-8.57578	-5.55311		down	down		Molecular Function: protein binding (GO:0005515);; Molecular Function: ATP binding (GO:0005524);; Cellular Component: nucleus (GO:0005634);; Cellular Component: vacuole (GO:0005773);; Cellular Component: plasma membrane (GO:0005886);; Biological Process: ATP catabolic process (GO:0006200);; Biological Process: ATP biosynthetic process (GO:0006754);; Biological Process: cation transport (GO:000681…	K01535|0.0|osa:4340312|Os06g0181500	ATPase 2, plasma membrane-type OS=Arabidopsis thaliana GN=AHA2 PE=1 SV=2	PREDICTED: ATPase 6, plasma membrane-type-like [Brachypodium distachyon]
comp291611_c0	0.000174297|3.43779656852838E-07|	-4.56942	-5.3363		down	down		Molecular Function: nucleotide binding (GO:0000166);; Molecular Function: binding (GO:0005488);; Biological Process: cellular protein modification process (GO:0006464);; Biological Process: transport (GO:0006810);; Biological Process: cell cycle (GO:0007049);; Biological Process: cell communication (GO:0007154);; Biological Process: wing disc morphogenesis (GO:0007472);; Biological Process: prote…	--	Probable disease resistance protein At5g66910 OS=Arabidopsis thaliana GN=At5g66910 PE=2 SV=1	unknown [Picea sitchensis]
comp291732_c0	0.003124806|2.89430660249668E-05|	-4.14389	-4.83649		down	down		Biological Process: response to molecule of fungal origin (GO:0002238);; Molecular Function: monooxygenase activity (GO:0004497);; Molecular Function: iron ion binding (GO:0005506);; Cellular Component: extracellular region (GO:0005576);; Cellular Component: endoplasmic reticulum membrane (GO:0005789);; Cellular Component: Golgi apparatus (GO:0005794);; Molecular Function: electron carrier activi…	--	Cytochrome P450 750A1 OS=Pinus taeda GN=CYP750A1 PE=2 SV=1	unknown [Picea sitchensis]
comp291820_c0	0|0.000146978459346192|	-7.08683	-4.62249		down	down		Molecular Function: oxidoreductase activity (GO:0016491);; Biological Process: oxidation-reduction process (GO:0055114);;	K00059|9e-13|pop:POPTR_665443|hypothetical protein	Short-chain type dehydrogenase/reductase OS=Picea abies PE=2 SV=1	unknown [Picea sitchensis]
comp311321_c0	0|0.000455639062477919|	-7.46661	-4.45987		down	down		Biological Process: developmental process involved in reproduction (GO:0003006);; Molecular Function: enzyme inhibitor activity (GO:0004857);; Cellular Component: cell wall (GO:0005618);; Biological Process: anatomical structure morphogenesis (GO:0009653);; Biological Process: cellular component organization (GO:0016043);; Molecular Function: hydrolase activity (GO:0016787);; Biological Process: …	--	Putative pectinesterase/pectinesterase inhibitor 45 OS=Arabidopsis thaliana GN=PME45 PE=2 SV=1	predicted protein [Hordeum vulgare subsp. vulgare]
comp318697_c0	8.19483E-08|0.0092637836474988|	-5.39015	-3.94879		down	down		Cellular Component: cell periphery (GO:0071944);;	--	Vegetative cell wall protein gp1 OS=Chlamydomonas reinhardtii GN=GP1 PE=2 SV=1	hypothetical protein ZEAMMB73_817356, partial [Zea mays]
comp324655_c0	0.002240664|0.00132965074248959|	-1.89026	-1.8984		down	down		Molecular Function: DNA binding (GO:0003677);; Molecular Function: chromatin binding (GO:0003682);; Molecular Function: sequence-specific DNA binding transcription factor activity (GO:0003700);; Cellular Component: nucleus (GO:0005634);; Biological Process: polyamine catabolic process (GO:0006598);; Biological Process: oligopeptide transport (GO:0006857);; Biological Process: purine nucleobase tr…	K09422|5e-82|ath:AT1G66230|MYB20	Protein ODORANT1 OS=Petunia hybrida GN=ODO1 PE=2 SV=1	hypothetical protein ARALYDRAFT_894261 [Arabidopsis lyrata subsp. lyrata]
comp334798_c0	6.50546E-12|3.7456881450959E-06|	-6.11329	-5.07993		down	down		--	--	--	hypothetical protein TRIATDRAFT_255346 [Trichoderma atroviride IMI 206040]
comp335361_c0	0.000125521|0.000146978459346192|	-3.3285	-4.62249		down	down		Molecular Function: structural constituent of cytoskeleton (GO:0005200);; Molecular Function: protein binding (GO:0005515);; Molecular Function: ATP binding (GO:0005524);; Cellular Component: cell wall (GO:0005618);; Cellular Component: nucleus (GO:0005634);; Cellular Component: nucleolus (GO:0005730);; Cellular Component: cytoplasm (GO:0005737);; Cellular Component: mitochondrion (GO:0005739);; …	--	Actin-7 OS=Arabidopsis thaliana GN=ACT7 PE=1 SV=1	actin 3, partial [Picea abies]
comp335536_c0	1.7375E-13|0.000146978459346192|	-6.34621	-4.62249		down	down		Molecular Function: catalytic activity (GO:0003824);; Molecular Function: protein binding (GO:0005515);; Cellular Component: extracellular region (GO:0005576);; Biological Process: cellular protein modification process (GO:0006464);; Biological Process: cellular component organization (GO:0016043);; Cellular Component: intracellular membrane-bounded organelle (GO:0043231);; Cellular Component: cy…	--	Mucin-7 OS=Homo sapiens GN=MUC7 PE=1 SV=2	PREDICTED: uncharacterized protein LOC100252521 [Vitis vinifera]
comp335971_c0	3.88887E-06|5.2610697947042E-06|	-4.31279	-2.97777		down	down		Biological Process: maltose metabolic process (GO:0000023);; Biological Process: rRNA processing (GO:0006364);; Cellular Component: PSII associated light-harvesting complex II (GO:0009517);; Cellular Component: photosystem II (GO:0009523);; Biological Process: thylakoid membrane organization (GO:0010027);; Biological Process: stomatal complex morphogenesis (GO:0010103);; Biological Process: nonph…	K03542|1e-118|pop:POPTR_816277|hypothetical protein	Photosystem II 22 kDa protein, chloroplastic OS=Solanum lycopersicum GN=PSBS PE=3 SV=1	unknown [Picea sitchensis]
comp336209_c0	0.003124806|0.00268932850773418|	-4.14389	-4.17536		down	down		--	--	--	unknown [Picea sitchensis]
comp336975_c0	0|7.26527962602308E-06|	-6.18263	-4.29104		down	down		Molecular Function: ATP binding (GO:0005524);; Cellular Component: extracellular region (GO:0005576);; Cellular Component: chloroplast (GO:0009507);; Cellular Component: cytoplasmic membrane-bounded vesicle (GO:0016023);; Biological Process: actin filament-based movement (GO:0030048);; Molecular Function: unfolded protein binding (GO:0051082);;	--	F-box protein At2g32560 OS=Arabidopsis thaliana GN=At2g32560 PE=2 SV=1	predicted protein [Hordeum vulgare subsp. vulgare]
comp337737_c0	0|5.03497243897755E-12|	-9.32038	-6.29392		down	down		Biological Process: polysaccharide biosynthetic process (GO:0000271);; Molecular Function: sequence-specific DNA binding transcription factor activity (GO:0003700);; Molecular Function: protein serine/threonine kinase activity (GO:0004674);; Molecular Function: ATP binding (GO:0005524);; Cellular Component: nucleus (GO:0005634);; Cellular Component: cytosol (GO:0005829);; Cellular Component: plas…	--	Beta-amylase 1, chloroplastic OS=Arabidopsis thaliana GN=BAM1 PE=1 SV=1	predicted protein [Hordeum vulgare subsp. vulgare]
comp338109_c0	0.006617168|3.95828645930463E-05|	-4.01452	-4.79683		down	down		--	--	--	hypothetical protein M569_00222, partial [Genlisea aurea]
comp338481_c0	2.5E-12|0.000455639062477919|	-4.19806	-4.45987		down	down		Molecular Function: protein serine/threonine kinase activity (GO:0004674);; Molecular Function: ATP binding (GO:0005524);; Biological Process: protein phosphorylation (GO:0006468);;	--	--	PREDICTED: mitogen-activated protein kinase kinase kinase A-like [Solanum lycopersicum]
comp339122_c0	0|0.0092637836474988|	-7.03773	-3.94879		down	down		--	--	--	predicted protein [Hordeum vulgare subsp. vulgare]
comp339279_c0	3.64819E-13|9.99200722162641E-16|	-5.52666	-6.8808		down	down		--	--	Uncharacterized protein YLR154C-G OS=Saccharomyces cerevisiae (strain ATCC 204508 / S288c) GN=YLR154C-G PE=2 SV=1	hypothetical protein TSTA_040370 [Talaromyces stipitatus ATCC 10500]
comp341036_c1	0.001492189|0.0092637836474988|	-4.2626	-3.94879		down	down		Biological Process: microtubule cytoskeleton organization (GO:0000226);; Biological Process: polysaccharide biosynthetic process (GO:0000271);; Molecular Function: protein kinase activity (GO:0004672);; Molecular Function: binding (GO:0005488);; Cellular Component: vacuolar membrane (GO:0005774);; Biological Process: DNA metabolic process (GO:0006259);; Biological Process: protein phosphorylation…	--	Probable inactive receptor kinase At5g16590 OS=Arabidopsis thaliana GN=At5g16590 PE=1 SV=1	unknown [Picea sitchensis]
comp341238_c0	0|0.000455639062477919|	-7.83559	-4.45987		down	down		Cellular Component: extracellular region (GO:0005576);; Biological Process: type I hypersensitivity (GO:0016068);;	--	Pollen allergen KBG 31 OS=Poa pratensis PE=1 SV=1	predicted protein [Hordeum vulgare subsp. vulgare]
comp341531_c0	0.000868809|3.26156276397871E-06|	-1.64129	-2.45162		down	down		Molecular Function: carboxylesterase activity (GO:0004091);; Molecular Function: protein binding (GO:0005515);; Cellular Component: cytoplasm (GO:0005737);; Biological Process: amino acid transport (GO:0006865);; Biological Process: defense response (GO:0006952);; Biological Process: metabolic process (GO:0008152);; Biological Process: cell death (GO:0008219);; Biological Process: response to abi…	--	Probable carboxylesterase 15 OS=Arabidopsis thaliana GN=CXE15 PE=2 SV=1	unknown [Picea sitchensis]
comp341759_c0	0|0.000231290532271333|	-7.73651	-4.55882		down	down		Biological Process: muscle system process (GO:0003012);; Cellular Component: nucleus (GO:0005634);; Cellular Component: cytoskeleton (GO:0005856);; Biological Process: nitrogen compound metabolic process (GO:0006807);; Biological Process: heart development (GO:0007507);; Molecular Function: cytoskeletal protein binding (GO:0008092);; Cellular Component: membrane (GO:0016020);; Molecular Function:…	--	Neurofilament heavy polypeptide OS=Homo sapiens GN=NEFH PE=1 SV=4	predicted protein [Nectria haematococca mpVI 77-13-4]
comp341937_c0	0|0.0092637836474988|	-7.21013	-3.94879		down	down		Cellular Component: extracellular region (GO:0005576);; Cellular Component: intracellular membrane-bounded organelle (GO:0043231);; Cellular Component: cytoplasmic part (GO:0044444);;	--	Pollen allergen Lol p 2-A OS=Lolium perenne PE=1 SV=1	predicted protein [Hordeum vulgare subsp. vulgare]
comp342213_c0	0.001233356|0.00898045003790815|	-1.59898	-1.57678		down	down		Cellular Component: chloroplast (GO:0009507);; Cellular Component: plastid chromosome (GO:0009508);;	--	--	unknown [Picea sitchensis]
comp343131_c0	0.001517108|0.00770497646701862|	-2.47053	-1.95152		down	down		Molecular Function: protein binding (GO:0005515);; Cellular Component: nucleus (GO:0005634);; Biological Process: regulation of transcription, DNA-dependent (GO:0006355);; Biological Process: cell cycle (GO:0007049);; Biological Process: cell surface receptor signaling pathway (GO:0007166);; Biological Process: regulation of intracellular protein kinase cascade (GO:0010627);; Biological Process: …	--	Vegetative incompatibility protein HET-E-1 OS=Podospora anserina GN=HET-E1 PE=4 SV=1	PREDICTED: uncharacterized WD repeat-containing protein alr3466 [Vitis vinifera]
comp344174_c0	0.004211423|0.00533546898692672|	-1.56324	-1.65263		down	down		Molecular Function: nucleic acid binding (GO:0003676);; Molecular Function: endonuclease activity (GO:0004519);;	--	--	unknown [Picea sitchensis]
comp344269_c0	5.78262E-11|2.56994928971022E-06|	-3.55246	-2.9084		down	down		Biological Process: embryo development (GO:0009790);;	--	11 kDa late embryogenesis abundant protein OS=Helianthus annuus PE=2 SV=1	orf [Pseudotsuga menziesii]
comp344851_c0	0|0.000146978459346192|	-8.20526	-4.62249		down	down		Cellular Component: extracellular region (GO:0005576);; Cellular Component: cell wall (GO:0005618);; Cellular Component: membrane (GO:0016020);; Cellular Component: cytoplasmic membrane-bounded vesicle (GO:0016023);; Biological Process: sexual reproduction (GO:0019953);;	--	Major pollen allergen Hol l 1 OS=Holcus lanatus PE=1 SV=1	predicted protein [Hordeum vulgare subsp. vulgare]
comp344937_c0	0.002507327|2.96392783301069E-05|	-1.98623	-2.81539		down	down		--	--	--	unknown [Picea sitchensis]
comp345183_c0	0.000248767|0.000211847787918829|	-3.49379	-2.1766		down	down		Biological Process: defense response to insect (GO:0002213);; Molecular Function: acid phosphatase activity (GO:0003993);; Cellular Component: vacuole (GO:0005773);; Biological Process: response to oxidative stress (GO:0006979);; Biological Process: response to wounding (GO:0009611);; Molecular Function: hydrolase activity (GO:0016787);; Cellular Component: cytosolic ribosome (GO:0022626);; Biolo…	--	Acid phosphatase 1 OS=Solanum lycopersicum GN=APS1 PE=2 SV=1	PREDICTED: acid phosphatase 1-like [Cucumis sativus]
comp345432_c0	0.0063199|0.00398896816379712|	-3.4032	-3.46275		down	down		--	--	--	unknown [Picea sitchensis]
comp345475_c0	0.000502543|0.00678416960137473|	-2.47049	-3.37401		down	down		Biological Process: myo-inositol hexakisphosphate biosynthetic process (GO:0010264);;	--	Uncharacterized protein At5g50100, mitochondrial OS=Arabidopsis thaliana GN=At5g50100 PE=1 SV=1	PREDICTED: uncharacterized protein At5g50100, mitochondrial [Vitis vinifera]
comp345884_c0	1.30328E-09|1.60261569664977E-05|	-3.47683	-4.90952		down	down		Molecular Function: adenosylmethionine decarboxylase activity (GO:0004014);; Biological Process: S-adenosylmethioninamine biosynthetic process (GO:0006557);; Biological Process: spermine biosynthetic process (GO:0006597);; Biological Process: spermidine biosynthetic process (GO:0008295);; Cellular Component: chloroplast (GO:0009507);; Biological Process: embryo development (GO:0009790);;	K01611|1e-102|osa:4336294|Os04g0498600	S-adenosylmethionine decarboxylase proenzyme OS=Hordeum chilense GN=SAMDC PE=2 SV=1	S-adenosylmethionine decarboxylase [Triticum monococcum]
comp346077_c3	0.000483474|5.63291857602621E-09|	-2.53078	-3.66697		down	down		--	--	Protein Brevis radix-like 2 OS=Arabidopsis thaliana GN=BRXL2 PE=2 SV=1	unknown [Picea sitchensis]
comp349545_c0	0.000186905|1.35713609695776E-05|	-1.90129	-3.8456		down	down		--	--	--	unknown [Picea sitchensis]
comp350933_c0	8.52802E-05|1.32409286868196E-08|	-1.81963	-2.66132		down	down		Molecular Function: glutamate decarboxylase activity (GO:0004351);; Molecular Function: calmodulin binding (GO:0005516);; Cellular Component: nucleus (GO:0005634);; Cellular Component: cytosol (GO:0005829);; Biological Process: glutamate metabolic process (GO:0006536);; Biological Process: protein targeting to membrane (GO:0006612);; Biological Process: water transport (GO:0006833);; Cellular Com…	K01580|1e-157|pop:POPTR_858606|hypothetical protein	Glutamate decarboxylase OS=Petunia hybrida GN=GAD PE=1 SV=1	unknown [Picea sitchensis]
comp350949_c0	1.51656E-06|0.00145540559174318|	-2.62396	-2.75568		down	down		Biological Process: response to stress (GO:0006950);; Biological Process: response to abiotic stimulus (GO:0009628);; Biological Process: flavonoid biosynthetic process (GO:0009813);; Biological Process: response to organic substance (GO:0010033);; Biological Process: response to inorganic substance (GO:0010035);; Molecular Function: oxidoreductase activity, acting on paired donors, with incorpor…	--	Naringenin,2-oxoglutarate 3-dioxygenase OS=Malus domestica PE=2 SV=1	unknown [Picea sitchensis]
comp350968_c0	2.58093E-08|1.28408724764384E-08|	-5.49087	-3.47405		down	down		Biological Process: cation transport (GO:0006812);; Molecular Function: cation transmembrane transporter activity (GO:0008324);; Molecular Function: neutral amino acid transmembrane transporter activity (GO:0015175);; Biological Process: neutral amino acid transport (GO:0015804);; Cellular Component: membrane (GO:0016020);; Molecular Function: active transmembrane transporter activity (GO:0022804…	--	Vacuolar amino acid transporter 1 OS=Saccharomyces cerevisiae (strain ATCC 204508 / S288c) GN=AVT1 PE=1 SV=1	amino acid transporter, putative [Ricinus communis]
comp351552_c0	0.009819017|0.000327475432794211|	-1.43593	-1.89222		down	down		--	--	--	unknown [Picea sitchensis]
comp351816_c0	7.13689E-06|5.88885991681387E-06|	-2.8605	-3.25604		down	down		Molecular Function: nucleic acid binding (GO:0003676);; Molecular Function: catalytic activity (GO:0003824);; Biological Process: DNA metabolic process (GO:0006259);; Biological Process: cellular process (GO:0009987);; Molecular Function: hydrolase activity (GO:0016787);; Biological Process: macromolecule metabolic process (GO:0043170);; Biological Process: primary metabolic process (GO:0044238);;	--	Retrovirus-related Pol polyprotein from transposon 297 OS=Drosophila melanogaster GN=pol PE=4 SV=1	PREDICTED: uncharacterized protein LOC101299390 [Fragaria vesca subsp. vesca]
comp351946_c0	0.001042336|7.07957026335748E-09|	-2.39385	-5.70608		down	down		--	--	--	unknown [Picea sitchensis]
comp352025_c0	0.002642194|0|	-1.54207	-6.51682		down	down		--	--	--	Cell wall-associated hydrolase, partial [Medicago truncatula]
comp352031_c1	0.002154924|7.45221161335685E-06|	-1.94964	-2.4346		down	down		Molecular Function: formamidase activity (GO:0004328);; Biological Process: metabolic process (GO:0008152);; Molecular Function: hydrolase activity (GO:0016787);;	K01455|1e-165|vvi:100245575|hypothetical protein LOC100245575	Formamidase OS=Methylophilus methylotrophus GN=fmdA PE=1 SV=1	formamidase [Lupinus albus]
comp352969_c0	0.003124806|0.0092637836474988|	-4.14389	-3.94879		down	down		Molecular Function: nucleic acid binding (GO:0003676);; Biological Process: DNA metabolic process (GO:0006259);; Molecular Function: hydrolase activity (GO:0016787);;	--	--	Integrase, catalytic region; Ribonuclease H [Medicago truncatula]
comp352993_c0	1.1417E-11|0.00859300759540815|	-2.72571	-1.61553		down	down		Molecular Function: metal ion binding (GO:0046872);;	--	Metallothionein-like protein EMB30 OS=Picea glauca GN=EMB30 PE=3 SV=1	unknown [Picea sitchensis]
comp353125_c0	7.13535E-05|2.05159619293127E-08|	-1.83502	-2.92202		down	down		--	--	--	unknown [Picea sitchensis]
comp353890_c0	4.60739E-07|1.21462179203391E-08|	-2.17493	-2.74548		down	down		--	--	--	hypothetical protein M569_00248, partial [Genlisea aurea]
comp354161_c0	0.002169621|6.30563937908946E-06|	-2.31292	-3.35988		down	down		Molecular Function: hydrolase activity (GO:0016787);;	--	Ribonuclease HI OS=Halobacterium salinarum (strain ATCC 700922 / JCM 11081 / NRC-1) GN=rnhA PE=1 SV=1	PREDICTED: ribonuclease HI-like [Fragaria vesca subsp. vesca]
comp354239_c0	5.40161E-05|0.000677109122095287|	-3.09683	-2.75071		down	down		--	--	--	PREDICTED: uncharacterized protein LOC101292967 [Fragaria vesca subsp. vesca]
comp354579_c0	7.18957E-07|1.71443356973278E-05|	-4.47231	-4.90131		down	down		Molecular Function: integrin binding (GO:0005178);; Cellular Component: nucleus (GO:0005634);; Cellular Component: cytoplasm (GO:0005737);; Cellular Component: plasma membrane (GO:0005886);; Biological Process: defense response (GO:0006952);; Biological Process: cell surface receptor signaling pathway (GO:0007166);; Biological Process: protein localization (GO:0008104);; Cellular Component: hemid…	--	Probable WRKY transcription factor 16 OS=Arabidopsis thaliana GN=WRKY16 PE=2 SV=1	unknown [Picea sitchensis]
comp354625_c1	3.88887E-06|1.71443356973278E-05|	-4.31279	-4.90131		down	down		--	--	Keratin-associated protein 5-4 OS=Mus musculus GN=Krtap5-4 PE=2 SV=1	--
comp354753_c0	0.001136841|0.00176788390084792|	-1.60937	-1.73909		down	down		Molecular Function: catalytic activity (GO:0003824);; Cellular Component: cytoplasm (GO:0005737);; Cellular Component: plasma membrane (GO:0005886);; Biological Process: chromatin silencing (GO:0006342);; Biological Process: fatty acid metabolic process (GO:0006631);; Biological Process: acylglycerol metabolic process (GO:0006639);; Biological Process: response to wounding (GO:0009611);; Biologic…	--	Monoglyceride lipase OS=Homo sapiens GN=MGLL PE=1 SV=2	PREDICTED: monoglyceride lipase-like [Fragaria vesca subsp. vesca]
comp354860_c1	2.13972E-06|0.00843181026450501|	-2.06831	-1.5961		down	down		Biological Process: lipid transport (GO:0006869);; Molecular Function: lipid binding (GO:0008289);; Biological Process: response to cold (GO:0009409);; Biological Process: response to water deprivation (GO:0009414);; Biological Process: response to wounding (GO:0009611);; Biological Process: response to ethylene stimulus (GO:0009723);; Biological Process: response to abscisic acid stimulus (GO:00…	--	Non-specific lipid-transfer protein 2 OS=Lens culinaris PE=1 SV=1	unknown [Picea sitchensis]
comp354963_c0	5.9351E-05|0.00832835121841535|	-2.27814	-2.34089		down	down		Biological Process: maltose metabolic process (GO:0000023);; Molecular Function: phosphoethanolamine N-methyltransferase activity (GO:0000234);; Cellular Component: nucleus (GO:0005634);; Cellular Component: cytosol (GO:0005829);; Biological Process: polyamine catabolic process (GO:0006598);; Biological Process: phosphatidylcholine biosynthetic process (GO:0006656);; Biological Process: response …	--	Phosphoethanolamine N-methyltransferase 1 OS=Arabidopsis thaliana GN=NMT1 PE=2 SV=1	phosphoethanolamine methyltransferase [Triticum aestivum]
comp355007_c0	0.000248767|3.45362302756058E-07|	-3.49379	-5.33583		down	down		--	--	--	unknown [Picea sitchensis]
comp355144_c0	0.002962987|0.00364993610198849|	-1.54593	-2.16856		down	down		Molecular Function: protein phosphatase inhibitor activity (GO:0004864);; Molecular Function: receptor activity (GO:0004872);; Cellular Component: nucleus (GO:0005634);; Cellular Component: mitochondrion (GO:0005739);; Biological Process: tryptophan catabolic process (GO:0006569);; Biological Process: response to stress (GO:0006950);; Biological Process: fatty acid catabolic process (GO:0009062);…	K14496|3e-19|pop:POPTR_824546|hypothetical protein	Abscisic acid receptor PYL9 OS=Arabidopsis thaliana GN=PYL9 PE=1 SV=1	Pinus taeda anonymous locus 2_3824_01 genomic sequence
comp355147_c0	7.55027E-09|0.00363835443773997|	-2.37411	-1.71609		down	down		Molecular Function: hydrolase activity, hydrolyzing O-glycosyl compounds (GO:0004553);; Biological Process: carbohydrate metabolic process (GO:0005975);;	--	Endoglucanase OS=Paenibacillus polymyxa PE=3 SV=2	unknown [Picea sitchensis]
comp355272_c1	0.004796763|2.12326435194976E-05|	-2.27293	-2.90289		down	down		Molecular Function: RNA binding (GO:0003723);; Molecular Function: RNA-directed DNA polymerase activity (GO:0003964);; Cellular Component: mitochondrial inner membrane (GO:0005743);; Cellular Component: mitochondrial respiratory chain complex I (GO:0005747);; Biological Process: mitochondrial electron transport, NADH to ubiquinone (GO:0006120);; Biological Process: RNA-dependent DNA replication (…	K03878|9e-49|osa:6450162|nad1, OrsajM_p01	NADH-ubiquinone oxidoreductase chain 1 OS=Oenothera berteriana GN=ND1 PE=2 SV=1	matR [Abies sibirica]
comp355306_c0	0.000364417|0.000105518774517255|	-2.45326	-2.64122		down	down		Biological Process: transcription, DNA-dependent (GO:0006351);; Cellular Component: protein complex (GO:0043234);; Cellular Component: nuclear part (GO:0044428);; Biological Process: regulation of cellular process (GO:0050794);;	--	Gamma-gliadin OS=Triticum aestivum PE=3 SV=1	gamma-gliadin [Aegilops speltoides]
comp355569_c0	0.008338198|0.00111961765392032|	-1.5127	-2.25023		down	down		Molecular Function: DNA binding (GO:0003677);; Molecular Function: chromatin binding (GO:0003682);; Molecular Function: sequence-specific DNA binding transcription factor activity (GO:0003700);; Molecular Function: binding (GO:0005488);; Cellular Component: nucleus (GO:0005634);; Biological Process: polyamine catabolic process (GO:0006598);; Biological Process: oligopeptide transport (GO:0006857)…	K09422|6e-91|vvi:100246583|hypothetical protein LOC100246583	Transcription factor MYB39 OS=Arabidopsis thaliana GN=MYB39 PE=2 SV=1	Myb domain protein 17 isoform 1 [Theobroma cacao]
comp355646_c0	2.20757E-10|0.000123368694498027|	-5.11226	-3.05147		down	down		--	--	Uncharacterized protein K02A2.6 OS=Caenorhabditis elegans GN=K02A2.6 PE=2 SV=1	hypothetical protein UMN_6328_02 [Pinus taeda]
comp355762_c0	0.006933076|9.64209712073227E-10|	-1.4699	-2.90031		down	down		Molecular Function: calcium ion binding (GO:0005509);; Molecular Function: protein binding (GO:0005515);; Cellular Component: nucleus (GO:0005634);; Cellular Component: vacuole (GO:0005773);; Cellular Component: plasma membrane (GO:0005886);; Biological Process: response to cold (GO:0009409);; Biological Process: regulation of flower development (GO:0009909);; Biological Process: cellular process…	K13448|2e-44|pop:POPTR_231748|hypothetical protein	Polcalcin Jun o 2 OS=Juniperus oxycedrus PE=1 SV=2	unknown [Picea sitchensis]
comp355786_c0	1.86469E-09|6.16923311536066E-06|	-4.07408	-5.02281		down	down		--	--	--	hypothetical protein VITISV_039388 [Vitis vinifera]
comp355940_c0	6.13954E-06|7.22587630852534E-05|	-3.4435	-3.65773		down	down		Cellular Component: integral to membrane (GO:0016021);; Cellular Component: chloroplast membrane (GO:0031969);;	--	Putative membrane protein ycf1 OS=Pinus thunbergii GN=ycf1 PE=3 SV=1	vacuolar glutathione S-conjugate (chloroplast) [Pinus kesiya]
comp355971_c0	1.11022E-16|0.000248865110391017|	-3.22698	-1.92197		down	down		Molecular Function: enzyme inhibitor activity (GO:0004857);; Cellular Component: membrane (GO:0016020);; Molecular Function: pectinesterase activity (GO:0030599);; Biological Process: negative regulation of catalytic activity (GO:0043086);; Cellular Component: intracellular membrane-bounded organelle (GO:0043231);; Cellular Component: cytoplasmic part (GO:0044444);; Cellular Component: cell perip…	--	21 kDa protein OS=Daucus carota PE=2 SV=1	unknown [Picea sitchensis]
comp356182_c0	0|0.00496578059625907|	-7.63	-4.06652		down	down		--	--	--	predicted protein [Hordeum vulgare subsp. vulgare]
comp356189_c1	0.006617168|0.00496578059625907|	-4.01452	-4.06652		down	down		Molecular Function: DNA binding (GO:0003677);; Molecular Function: DNA-directed RNA polymerase activity (GO:0003899);; Biological Process: transcription, DNA-dependent (GO:0006351);; Cellular Component: chloroplast (GO:0009507);;	K03046|8e-74|vvi:4025097|rpoC2	DNA-directed RNA polymerase subunit beta&apos;&apos; OS=Pinus thunbergii GN=rpoC2 PE=3 SV=2	RNA polymerase beta chain (chloroplast) [Pinus yunnanensis]
comp356269_c0	0.000428722|5.94870824821569E-08|	-1.88389	-3.11503		down	down		Molecular Function: binding (GO:0005488);; Molecular Function: hydrolase activity (GO:0016787);;	--	Uncharacterized mitochondrial protein AtMg00810 OS=Arabidopsis thaliana GN=AtMg00810 PE=4 SV=1	gag-pol polyprotein, putative [Medicago truncatula]
comp356632_c0	6.59028E-13|7.75673018582612E-06|	-4.56976	-3.22965		down	down		--	--	Keratin-associated protein 5-1 OS=Mus musculus GN=Krtap5-1 PE=2 SV=1	hypothetical protein Kpol_1033p35 [Vanderwaltozyma polyspora DSM 70294]
comp356923_c0	1.05373E-08|1.02421105889761E-05|	-4.82748	-4.96334		down	down		Molecular Function: DNA binding (GO:0003677);; Molecular Function: RNA binding (GO:0003723);; Molecular Function: RNA-directed DNA polymerase activity (GO:0003964);; Molecular Function: ribonuclease H activity (GO:0004523);; Biological Process: RNA-dependent DNA replication (GO:0006278);; Biological Process: DNA recombination (GO:0006310);;	--	--	RNase H family protein [Asparagus officinalis]
comp357022_c4	2.56914E-05|2.10762768537709E-06|	-1.87493	-2.29097		down	down		--	--	--	Cell wall-associated hydrolase, partial [Medicago truncatula]
comp357079_c0	1.70546E-08|6.16923311536066E-06|	-2.43522	-5.02281		down	down		Cellular Component: nucleus (GO:0005634);; Molecular Function: oxidoreductase activity (GO:0016491);; Biological Process: oxidation-reduction process (GO:0055114);;	--	Clavaminate synthase-like protein At3g21360 OS=Arabidopsis thaliana GN=At3g21360 PE=1 SV=1	unknown [Picea sitchensis]
comp357256_c0	0.000348789|2.37911605893704E-06|	-1.71383	-2.35456		down	down		Molecular Function: ubiquitin-protein ligase activity (GO:0004842);; Biological Process: pollen development (GO:0009555);; Biological Process: anther dehiscence (GO:0009901);; Biological Process: response to chitin (GO:0010200);; Biological Process: protein ubiquitination (GO:0016567);; Biological Process: xylan metabolic process (GO:0045491);; Molecular Function: metal ion binding (GO:0046872);;…	--	RING-H2 finger protein ATL73 OS=Arabidopsis thaliana GN=ATL73 PE=2 SV=1	unknown [Picea sitchensis]
comp357360_c0	4.60343E-09|2.19816614516199E-05|	-2.4042	-2.71514		down	down		Molecular Function: nucleotide binding (GO:0000166);; Biological Process: fatty acid metabolic process (GO:0006631);; Cellular Component: chloroplast (GO:0009507);; Molecular Function: oxidoreductase activity (GO:0016491);; Biological Process: cellular biosynthetic process (GO:0044249);; Biological Process: oxidation-reduction process (GO:0055114);;	K00059|3e-39|pop:POPTR_571216|hypothetical protein	Short-chain type dehydrogenase/reductase OS=Picea abies PE=2 SV=1	RecName: Full=Short-chain type dehydrogenase/reductase
comp357586_c1	0.001209354|0.00495838733095411|	-1.88686	-1.83011		down	down		Molecular Function: nucleotide binding (GO:0000166);; Molecular Function: binding (GO:0005488);; Biological Process: receptor-mediated endocytosis (GO:0006898);; Biological Process: defense response (GO:0006952);; Biological Process: embryo development ending in birth or egg hatching (GO:0009792);; Biological Process: locomotion (GO:0040011);; Biological Process: hermaphrodite genitalia developme…	K06685|7e-25|ath:AT4G19050|ATP binding / protein binding	Putative adenylate cyclase regulatory protein OS=Trypanosoma equiperdum GN=ESAG8C PE=2 SV=1	putative TIR-NBS-LRR protein [Pinus monticola]
comp357661_c0	6.60106E-06|0.00765089703684507|	-2.17193	-1.65762		down	down		Molecular Function: RNA binding (GO:0003723);; Molecular Function: structural constituent of ribosome (GO:0003735);; Cellular Component: mitochondrion (GO:0005739);; Cellular Component: mitochondrial small ribosomal subunit (GO:0005763);; Biological Process: translation (GO:0006412);; Cellular Component: chloroplast (GO:0009507);; Cellular Component: plastid (GO:0009536);; Cellular Component: sma…	--	Ribosomal protein S3, mitochondrial OS=Zea mays GN=RPS3 PE=3 SV=1	ribosomal protein S3 [Abies holophylla]
comp357671_c0	0.000227018|0.000184517155974118|	-2.60741	-2.74405		down	down		Molecular Function: binding (GO:0005488);; Biological Process: viral reproduction (GO:0016032);; Molecular Function: hydrolase activity (GO:0016787);; Biological Process: macromolecule metabolic process (GO:0043170);; Biological Process: primary metabolic process (GO:0044238);;	--	Gypsy retrotransposon integrase-like protein 1 OS=Mus musculus GN=Gin1 PE=2 SV=2	PREDICTED: uncharacterized protein LOC100852570 [Vitis vinifera]
comp357723_c1	1.12339E-05|0.00192672582977138|	-1.93004	-1.73702		down	down		Molecular Function: calcium ion binding (GO:0005509);; Molecular Function: protein binding (GO:0005515);; Cellular Component: nucleus (GO:0005634);; Cellular Component: mitochondrion (GO:0005739);; Cellular Component: peroxisome (GO:0005777);; Cellular Component: plasma membrane (GO:0005886);; Biological Process: response to cold (GO:0009409);; Biological Process: double fertilization forming a z…	--	Calmodulin-like protein 3 OS=Arabidopsis thaliana GN=CML3 PE=2 SV=1	unknown [Picea sitchensis]
comp357741_c0	2.20411E-10|8.59335367930925E-06|	-2.54144	-2.1877		down	down		Biological Process: response to stress (GO:0006950);; Biological Process: metabolic process (GO:0008152);; Biological Process: response to abiotic stimulus (GO:0009628);; Biological Process: flavonoid biosynthetic process (GO:0009813);; Molecular Function: UDP-glucosyltransferase activity (GO:0035251);; Biological Process: response to chemical stimulus (GO:0042221);; Biological Process: primary m…	K13496|2e-84|ath:AT2G36770|UDP-glucoronosyl/UDP-glucosyl transferase family protein	UDP-glycosyltransferase 73C4 OS=Arabidopsis thaliana GN=UGT73C4 PE=2 SV=1	unknown [Picea sitchensis]
comp357747_c0	0.000251682|8.09932385793521E-05|	-2.00948	-2.41062		down	down		Molecular Function: binding (GO:0005488);; Molecular Function: hydrolase activity (GO:0016787);; Biological Process: viral reproductive process (GO:0022415);; Biological Process: macromolecule metabolic process (GO:0043170);; Biological Process: primary metabolic process (GO:0044238);;	--	Retrovirus-related Pol polyprotein from transposon 412 OS=Drosophila melanogaster GN=POL PE=4 SV=1	hypothetical protein VITISV_039324 [Vitis vinifera]
comp357756_c0	0.001042336|1.73924459456742E-06|	-2.39385	-3.19979		down	down		--	--	Gypsy retrotransposon integrase-like protein 1 OS=Mus musculus GN=Gin1 PE=2 SV=2	JHL23C09.1 [Jatropha curcas]
comp357800_c2	0.002586849|0.00632491766454524|	-3.18979	-2.06905		down	down		Molecular Function: DNA binding (GO:0003677);; Molecular Function: sequence-specific DNA binding transcription factor activity (GO:0003700);; Molecular Function: aldo-keto reductase (NADP) activity (GO:0004033);; Cellular Component: nucleus (GO:0005634);; Cellular Component: cytosol (GO:0005829);; Cellular Component: plasma membrane (GO:0005886);; Biological Process: gluconeogenesis (GO:0006094);…	--	Probable aldo-keto reductase 2 OS=Oryza sativa subsp. japonica GN=Os04g0338000 PE=2 SV=2	unknown [Picea sitchensis]
comp357832_c1	3.44423E-11|1.65978342181461E-13|	-3.02541	-3.80709		down	down		--	--	--	PREDICTED: uncharacterized protein LOC101306573 [Fragaria vesca subsp. vesca]
comp358020_c0	6.79232E-11|6.47260023356466E-14|	-2.95233	-3.74604		down	down		Molecular Function: binding (GO:0005488);;	--	--	hypothetical protein PRUPE_ppa015965mg [Prunus persica]
comp358064_c0	3.32565E-07|4.04755337024554E-08|	-2.61527	-3.24558		down	down		--	--	--	PREDICTED: uncharacterized protein LOC100788433 [Glycine max]
comp358123_c1	0.001673896|5.98894681069773E-06|	-1.67819	-2.40783		down	down		Molecular Function: nucleic acid binding (GO:0003676);; Molecular Function: RNA-directed DNA polymerase activity (GO:0003964);; Molecular Function: catechol oxidase activity (GO:0004097);; Molecular Function: aspartic-type endopeptidase activity (GO:0004190);; Molecular Function: endonuclease activity (GO:0004519);; Molecular Function: phospholipid binding (GO:0005543);; Biological Process: prote…	--	Retrovirus-related Pol polyprotein from transposon TNT 1-94 OS=Nicotiana tabacum PE=2 SV=1	hypothetical protein VITISV_004379 [Vitis vinifera]
comp358126_c0	0.001035288|3.97689268671897E-06|	-2.44984	-3.20187		down	down		--	--	--	B3 hordein [Hordeum vulgare]
comp358144_c1	8.47699E-09|2.98579735935611E-07|	-3.9684	-3.63947		down	down		Molecular Function: nucleic acid binding (GO:0003676);; Molecular Function: catalytic activity (GO:0003824);; Biological Process: DNA metabolic process (GO:0006259);; Biological Process: metabolic process (GO:0008152);; Biological Process: viral reproduction (GO:0016032);; Molecular Function: hydrolase activity (GO:0016787);;	--	Gypsy retrotransposon integrase-like protein 1 OS=Bos taurus GN=GIN1 PE=2 SV=1	Integrase, catalytic region; Ribonuclease H [Medicago truncatula]
comp358153_c0	3.99265E-07|0.00124394650340065|	-2.74145	-2.13094		down	down		--	--	--	hypothetical protein PRUPE_ppa025194mg, partial [Prunus persica]
comp358180_c0	0.000600763|5.29740464916273E-06|	-2.01642	-2.74973		down	down		Molecular Function: binding (GO:0005488);; Molecular Function: hydrolase activity (GO:0016787);; Biological Process: viral reproductive process (GO:0022415);; Biological Process: macromolecule metabolic process (GO:0043170);; Biological Process: primary metabolic process (GO:0044238);;	--	Retrovirus-related Pol polyprotein from transposon 412 OS=Drosophila melanogaster GN=POL PE=4 SV=1	hypothetical protein VITISV_020456 [Vitis vinifera]
comp358192_c0	4.91702E-11|0|	-2.61262	-3.74429		down	down		Molecular Function: nucleic acid binding (GO:0003676);; Molecular Function: binding (GO:0005488);; Biological Process: DNA metabolic process (GO:0006259);; Biological Process: metabolic process (GO:0008152);; Biological Process: cellular process (GO:0009987);; Molecular Function: hydrolase activity (GO:0016787);;	--	Transposon Ty3-G Gag-Pol polyprotein OS=Saccharomyces cerevisiae (strain ATCC 204508 / S288c) GN=TY3B-G PE=1 SV=3	hypothetical protein PRUPE_ppa019964mg, partial [Prunus persica]
comp358193_c0	0.001770676|6.0489391273677E-12|	-1.65093	-3.53682		down	down		Biological Process: cellular process (GO:0009987);; Biological Process: macromolecule metabolic process (GO:0043170);; Biological Process: primary metabolic process (GO:0044238);;	--	Retrotransposable element Tf2 155 kDa protein type 3 OS=Schizosaccharomyces pombe (strain 972 / ATCC 24843) GN=Tf2-11 PE=4 SV=1	hypothetical protein VITISV_014148 [Vitis vinifera]
comp358196_c1	9.87435E-10|9.30715504665613E-10|	-2.84976	-3.29431		down	down		--	--	--	PREDICTED: uncharacterized protein LOC100854783 [Vitis vinifera]
comp358198_c0	9.33039E-10|1.02584607475364E-11|	-2.86334	-3.47554		down	down		Biological Process: post-embryonic development (GO:0009791);; Biological Process: cellular process (GO:0009987);; Cellular Component: cell part (GO:0044464);; Biological Process: response to stimulus (GO:0050896);;	--	Proline-rich extensin-like protein EPR1 OS=Arabidopsis thaliana GN=EPR1 PE=2 SV=1	C2H2 transcription factor [Trichophyton equinum CBS 127.97]
comp358205_c0	7.50762E-07|0|	-2.37582	-4.823		down	down		Molecular Function: nucleic acid binding (GO:0003676);; Molecular Function: endonuclease activity (GO:0004519);; Molecular Function: ribonuclease activity (GO:0004540);; Biological Process: nucleic acid metabolic process (GO:0090304);;	--	Ribonuclease HI OS=Halobacterium salinarum (strain ATCC 700922 / JCM 11081 / NRC-1) GN=rnhA PE=1 SV=1	hypothetical protein CARUB_v10026668mg [Capsella rubella]
comp358210_c0	2.3449E-06|5.78731681466493E-08|	-2.12789	-2.66582		down	down		Molecular Function: binding (GO:0005488);; Molecular Function: hydrolase activity (GO:0016787);;	--	Retrovirus-related Pol polyprotein from transposon TNT 1-94 OS=Nicotiana tabacum PE=2 SV=1	copia-type polyprotein, putative [Arabidopsis thaliana]
comp358213_c0	7.91864E-11|1.38444811170757E-13|	-2.76632	-3.59635		down	down		Biological Process: cellular process (GO:0009987);; Molecular Function: hydrolase activity (GO:0016787);; Biological Process: macromolecule metabolic process (GO:0043170);; Biological Process: primary metabolic process (GO:0044238);;	--	Retrovirus-related Pol polyprotein from transposon 297 OS=Drosophila melanogaster GN=pol PE=4 SV=1	PREDICTED: uncharacterized protein LOC100801435 [Glycine max]
comp358214_c0	0.000127325|9.26660526090473E-10|	-1.79768	-2.819		down	down		Molecular Function: nucleic acid binding (GO:0003676);; Biological Process: DNA metabolic process (GO:0006259);; Biological Process: metabolic process (GO:0008152);; Biological Process: cellular process (GO:0009987);; Molecular Function: transferase activity (GO:0016740);; Molecular Function: hydrolase activity (GO:0016787);;	--	Retrotransposable element Tf2 155 kDa protein type 3 OS=Schizosaccharomyces pombe (strain 972 / ATCC 24843) GN=Tf2-11 PE=4 SV=1	hypothetical protein VITISV_026680 [Vitis vinifera]
comp358219_c0	9.68321E-05|4.89304569084581E-08|	-1.78778	-2.57261		down	down		Molecular Function: binding (GO:0005488);; Molecular Function: hydrolase activity (GO:0016787);;	--	Retrovirus-related Pol polyprotein from transposon TNT 1-94 OS=Nicotiana tabacum PE=2 SV=1	hypothetical protein VITISV_001479 [Vitis vinifera]
comp358221_c0	1.02427E-06|1.67289849750674E-08|	-2.07494	-2.62324		down	down		Molecular Function: hydrolase activity (GO:0016787);;	--	Retrovirus-related Pol polyprotein from transposon TNT 1-94 OS=Nicotiana tabacum PE=2 SV=1	copia-type polyprotein, putative [Arabidopsis thaliana]
comp358223_c0	2.9369E-06|9.06719144211365E-13|	-2.09539	-3.4494		down	down		Molecular Function: ribonuclease H activity (GO:0004523);; Biological Process: RNA catabolic process (GO:0006401);; Biological Process: cobalamin biosynthetic process (GO:0009236);; Molecular Function: double-stranded RNA-specific ribonuclease activity (GO:0032296);; Molecular Function: alpha-ribazole phosphatase activity (GO:0043755);; Molecular Function: DNA/RNA hybrid binding (GO:0071667);;	--	Ribonuclease HI OS=Halobacterium salinarum (strain ATCC 700922 / JCM 11081 / NRC-1) GN=rnhA PE=1 SV=1	hypothetical protein OsJ_06501 [Oryza sativa Japonica Group]
comp358224_c0	0.004275496|0.00104450233923148|	-1.64504	-2.06571		down	down		Molecular Function: hydrolase activity (GO:0016787);;	--	Retrovirus-related Pol polyprotein from transposon TNT 1-94 OS=Nicotiana tabacum PE=2 SV=1	unknown [Picea sitchensis]
comp358224_c2	0.000796344|3.03275889956822E-06|	-1.64446	-2.30313		down	down		Molecular Function: nucleic acid binding (GO:0003676);; Biological Process: DNA metabolic process (GO:0006259);; Molecular Function: hydrolase activity (GO:0016787);;	--	Retrovirus-related Pol polyprotein from transposon TNT 1-94 OS=Nicotiana tabacum PE=2 SV=1	putative polyprotein [Oryza sativa Japonica Group]
comp358225_c0	2.10015E-09|7.95918886353775E-13|	-2.43768	-3.2827		down	down		Molecular Function: hydrolase activity (GO:0016787);;	--	Retrovirus-related Pol polyprotein from transposon TNT 1-94 OS=Nicotiana tabacum PE=2 SV=1	copia-type polyprotein, putative [Arabidopsis thaliana]
comp358227_c0	1.73284E-12|4.88498130835069E-14|	-2.79	-3.41713		down	down		Biological Process: metabolic process (GO:0008152);; Biological Process: cellular process (GO:0009987);; Molecular Function: hydrolase activity (GO:0016787);;	--	Transposon Ty3-G Gag-Pol polyprotein OS=Saccharomyces cerevisiae (strain ATCC 204508 / S288c) GN=TY3B-G PE=1 SV=3	Retrotransposon gag protein [Asparagus officinalis]
comp358228_c0	1.17129E-13|9.99200722162641E-16|	-2.93234	-3.6724		down	down		Biological Process: metabolic process (GO:0008152);; Biological Process: cellular process (GO:0009987);; Molecular Function: hydrolase activity (GO:0016787);;	--	Retrovirus-related Pol polyprotein from transposon 412 OS=Drosophila melanogaster GN=POL PE=4 SV=1	hypothetical protein VITISV_020846 [Vitis vinifera]
comp358228_c1	7.5684E-05|9.29620380674123E-10|	-2.24113	-3.56509		down	down		--	--	--	putative Athila retroelement ORF1 protein [Arabidopsis thaliana]
comp358229_c0	9.65073E-06|2.06291650428625E-11|	-1.94455	-3.04145		down	down		Molecular Function: binding (GO:0005488);; Molecular Function: hydrolase activity (GO:0016787);; Biological Process: macromolecule metabolic process (GO:0043170);; Biological Process: primary metabolic process (GO:0044238);;	--	Retrovirus-related Pol polyprotein from transposon TNT 1-94 OS=Nicotiana tabacum PE=2 SV=1	Gag-Pol polyprotein [Medicago truncatula]
comp358230_c0	1.42887E-08|0|	-2.31829	-3.76215		down	down		--	--	--	PREDICTED: uncharacterized protein LOC101292967 [Fragaria vesca subsp. vesca]
comp358231_c0	9.22579E-08|4.19591337974534E-06|	-2.2149	-2.23827		down	down		Molecular Function: catalytic activity (GO:0003824);;	--	Retrovirus-related Pol polyprotein from transposon TNT 1-94 OS=Nicotiana tabacum PE=2 SV=1	Putative gag-pol polyprotein, identical [Solanum demissum]
comp361193_c0	0|0.000814680473371965|	-7.46661	-4.37112		down	down		Molecular Function: protein binding (GO:0005515);; Molecular Function: calmodulin binding (GO:0005516);; Biological Process: gene expression (GO:0010467);; Biological Process: RNA metabolic process (GO:0016070);; Cellular Component: nuclear lumen (GO:0031981);; Biological Process: regulation of cellular process (GO:0050794);; Cellular Component: cell periphery (GO:0071944);;	--	Vegetative cell wall protein gp1 OS=Chlamydomonas reinhardtii GN=GP1 PE=2 SV=1	predicted protein [Hordeum vulgare subsp. vulgare]
comp370666_c0	5.55112E-16|0.0092637836474988|	-6.68067	-3.94879		down	down		Cellular Component: endosome (GO:0005768);; Cellular Component: Golgi apparatus (GO:0005794);; Cellular Component: trans-Golgi network (GO:0005802);; Biological Process: response to desiccation (GO:0009269);; Biological Process: pollen development (GO:0009555);; Biological Process: response to salt stress (GO:0009651);; Biological Process: response to abscisic acid stimulus (GO:0009737);; Cellula…	--	Protein RAFTIN 1A OS=Triticum aestivum GN=RAFTIN1A PE=1 SV=1	RecName: Full=Protein RAFTIN 1A; Short=TaRAFTIN1a; AltName: Full=BURP domain-containing protein 1A; Flags: Precursor
comp346486_c2	1.89307E-08|0.00686170159225485|	-2.30429	-1.93105		down	down		--	--	--	unknown [Picea sitchensis]
comp346863_c0	8.74434E-09|3.7456881450959E-06|	-2.79056	-5.07993		down	down		--	--	--	unknown [Picea sitchensis]
comp346955_c0	0.003124806|0.00807169750477787|	-4.14389	-2.17744		down	down		Biological Process: mitotic cell cycle (GO:0000278);; Molecular Function: DNA binding (GO:0003677);; Molecular Function: sequence-specific DNA binding transcription factor activity (GO:0003700);; Cellular Component: nucleus (GO:0005634);; Cellular Component: mitochondrion (GO:0005739);; Biological Process: RNA processing (GO:0006396);; Biological Process: sulfur compound metabolic process (GO:000…	--	Transcription factor bHLH87 OS=Arabidopsis thaliana GN=BHLH87 PE=2 SV=1	DNA binding protein, putative [Ricinus communis]
comp347168_c0	3.527E-07|0.000638243798338878|	-3.23172	-2.67438		down	down		--	--	--	Pinus taeda anonymous locus 0_11428_01 genomic sequence
comp347529_c1	0.00011401|7.46912875992933E-08|	-1.84068	-3.90231		down	down		Biological Process: immune effector process (GO:0002252);; Molecular Function: DNA binding (GO:0003677);; Molecular Function: sequence-specific DNA binding transcription factor activity (GO:0003700);; Cellular Component: nucleus (GO:0005634);; Biological Process: regulation of transcription, DNA-dependent (GO:0006355);; Biological Process: response to stress (GO:0006950);; Biological Process: def…	K09286|2e-19|ath:AT4G17500|ATERF-1 (ETHYLENE RESPONSIVE ELEMENT BINDING FACTOR 1)	Ethylene-responsive transcription factor 1A OS=Arabidopsis thaliana GN=ERF1A PE=1 SV=2	unknown [Picea sitchensis]
comp347765_c0	8.717E-05|0.00736085831727729|	-4.65872	-2.43644		down	down		--	--	Putative adenylate cyclase regulatory protein OS=Trypanosoma brucei brucei GN=ESAG8 PE=2 SV=1	unknown [Picea sitchensis]
comp347934_c0	0.003124806|0.000497354315412646|	-4.14389	-2.88994		down	down		--	--	--	unknown [Picea sitchensis]
comp347988_c0	0.003536868|0.000111115137190088|	-2.09734	-3.60668		down	down		--	--	--	PREDICTED: uncharacterized protein LOC101210359 [Cucumis sativus]
comp348034_c0	0|9.25106359295214E-08|	-4.24204	-3.26862		down	down		--	--	Chaperone protein dnaJ 11, chloroplastic OS=Arabidopsis thaliana GN=ATJ11 PE=1 SV=2	unknown [Picea sitchensis]
comp348214_c0	8.87046E-12|3.13181933465634E-05|	-2.79851	-2.5639		down	down		Molecular Function: nucleotide binding (GO:0000166);; Biological Process: polysaccharide biosynthetic process (GO:0000271);; Biological Process: polysaccharide catabolic process (GO:0000272);; Molecular Function: peptide receptor activity (GO:0001653);; Biological Process: response to molecule of bacterial origin (GO:0002237);; Molecular Function: protein serine/threonine kinase activity (GO:0004…	--	Receptor-like serine/threonine-protein kinase At1g78530 OS=Arabidopsis thaliana GN=At1g78530 PE=2 SV=1	unknown [Picea sitchensis]
comp348775_c0	1.63364E-05|1.92771021367832E-10|	-3.00052	-3.83963		down	down		--	--	--	unknown [Picea sitchensis]
comp350797_c0	0.001399577|0.00268932850773418|	-3.2787	-4.17536		down	down		Molecular Function: binding (GO:0005488);; Biological Process: viral reproduction (GO:0016032);; Molecular Function: hydrolase activity (GO:0016787);; Biological Process: macromolecule metabolic process (GO:0043170);; Biological Process: primary metabolic process (GO:0044238);;	--	Retrotransposable element Tf2 155 kDa protein type 1 OS=Schizosaccharomyces pombe (strain 972 / ATCC 24843) GN=Tf2-1 PE=4 SV=1	PREDICTED: uncharacterized protein LOC100811791 [Glycine max]
comp350576_c0	1.69531E-13|0.000111543197572672|	-4.3489	-3.19489		down	down		Biological Process: developmental process involved in reproduction (GO:0003006);; Biological Process: gametophyte development (GO:0048229);; Biological Process: anatomical structure development (GO:0048856);;	--	SNF1-related protein kinase regulatory subunit gamma-like PV42b OS=Arabidopsis thaliana GN=PV42B PE=2 SV=1	unknown [Picea sitchensis]
comp344644_c0	0.000357761|3.76771066881165E-05|	-3.21143	-3.31431		down	down		Biological Process: maltose biosynthetic process (GO:0000024);; Molecular Function: nucleotide binding (GO:0000166);; Molecular Function: protein kinase activity (GO:0004672);; Molecular Function: protein serine/threonine kinase activity (GO:0004674);; Molecular Function: ATP binding (GO:0005524);; Cellular Component: extracellular region (GO:0005576);; Cellular Component: nucleus (GO:0005634);; …	--	Probable LRR receptor-like serine/threonine-protein kinase At1g06840 OS=Arabidopsis thaliana GN=At1g06840 PE=1 SV=2	hypothetical protein OsI_05294 [Oryza sativa Indica Group]
comp291377_c0	8.717E-05|9.63826027655657E-07|	-4.65872	5.51791		down	up		Molecular Function: protein binding (GO:0005515);; Cellular Component: late endosome (GO:0005770);; Cellular Component: cytosol (GO:0005829);; Biological Process: phosphatidylinositol biosynthetic process (GO:0006661);; Biological Process: receptor-mediated endocytosis (GO:0006898);; Biological Process: negative regulation of epidermal growth factor-activated receptor activity (GO:0007175);; Biol…	K00921|5e-67|vvi:100267980|hypothetical protein LOC100267980	1-phosphatidylinositol-3-phosphate 5-kinase FAB1B OS=Arabidopsis thaliana GN=FAB1B PE=2 SV=1	PREDICTED: 1-phosphatidylinositol 3-phosphate 5-kinase-like [Fragaria vesca subsp. vesca]
comp350183_c0	0.005312174|0.00378483282959141|	-2.39158	2.35299		down	up		Biological Process: microtubule cytoskeleton organization (GO:0000226);; Biological Process: mitotic cell cycle (GO:0000278);; Molecular Function: protein binding (GO:0005515);; Cellular Component: cell-cell junction (GO:0005911);; Biological Process: N-terminal protein myristoylation (GO:0006499);; Biological Process: protein targeting to membrane (GO:0006612);; Biological Process: signal transd…	--	Protein SUPPRESSOR OF npr1-1, CONSTITUTIVE 1 OS=Arabidopsis thaliana GN=SNC1 PE=1 SV=3	unknown [Picea sitchensis]
comp354614_c0	0.003124806|1.53297550431475E-07|	-4.14389	5.72225		down	up		Cellular Component: Golgi apparatus (GO:0005794);; Cellular Component: plasma membrane (GO:0005886);; Biological Process: (1->3)-beta-D-glucan biosynthetic process (GO:0006075);; Biological Process: protein targeting to membrane (GO:0006612);; Biological Process: nucleotide transport (GO:0006862);; Biological Process: ER to Golgi vesicle-mediated transport (GO:0006888);; Biological Process: cellu…	K11000|6e-95|rcu:RCOM_1174510|transferase, transferring glycosyl groups, putative (EC:2.4.1.34)	Callose synthase 11 OS=Arabidopsis thaliana GN=CALS11 PE=2 SV=1	hypothetical protein PRUPE_ppa000167m1g, partial [Prunus persica]
comp346744_c0	0.004796763|0.000658776272465023|	-2.27293	4.63831		down	up		Molecular Function: nucleotide binding (GO:0000166);; Molecular Function: nucleic acid binding (GO:0003676);;	--	Polyadenylate-binding protein RBP47B&apos; OS=Arabidopsis thaliana GN=RBP47B&apos; PE=2 SV=1	unknown [Picea sitchensis]
comp198866_c0	0.009020978|0.000814680473371965|	3.36349	-4.37112		up	down		--	--	--	conserved unknown protein [Ectocarpus siliculosus]
comp234212_c0	0.000248553|0|	1.87998	-7.43284		up	down		Cellular Component: chloroplast (GO:0009507);;	--	--	Cell wall-associated hydrolase, partial [Medicago truncatula]
comp335764_c0	0.000315885|0.00140485434787296|	2.64854	-3.62537		up	down		Biological Process: defense response to insect (GO:0002213);; Biological Process: respiratory burst involved in defense response (GO:0002679);; Molecular Function: DNA binding (GO:0003677);; Molecular Function: sequence-specific DNA binding transcription factor activity (GO:0003700);; Cellular Component: nucleus (GO:0005634);; Biological Process: regulation of transcription, DNA-dependent (GO:000…	--	Ethylene-responsive transcription factor ERF016 OS=Arabidopsis thaliana GN=ERF016 PE=2 SV=1	unknown [Picea sitchensis]
comp344613_c0	0.000863317|9.85210690807037E-10|	3.73735	-5.11708		up	down		Molecular Function: oxygen transporter activity (GO:0005344);; Molecular Function: iron ion binding (GO:0005506);; Cellular Component: hemoglobin complex (GO:0005833);; Biological Process: oxygen transport (GO:0015671);; Molecular Function: oxygen binding (GO:0019825);; Molecular Function: heme binding (GO:0020037);;	--	Hemoglobin subunit beta-1 OS=Oncorhynchus mykiss GN=hbb1 PE=1 SV=1	--
comp345131_c1	0.009795672|0.000814680473371965|	2.39383	-4.37112		up	down		Biological Process: maltose metabolic process (GO:0000023);; Molecular Function: glutathione transferase activity (GO:0004364);; Cellular Component: nucleus (GO:0005634);; Cellular Component: vacuolar membrane (GO:0005774);; Cellular Component: cytosol (GO:0005829);; Cellular Component: plasma membrane (GO:0005886);; Biological Process: glucose metabolic process (GO:0006006);; Biological Process:…	--	Glutathione S-transferase U20 OS=Arabidopsis thaliana GN=GSTU20 PE=1 SV=1	unknown [Picea sitchensis]
comp350850_c1	0.002738979|0.00314530147925107|	3.5625	-2.47514		up	down		Cellular Component: endoplasmic reticulum (GO:0005783);; Cellular Component: Golgi apparatus (GO:0005794);; Biological Process: tryptophan catabolic process (GO:0006569);; Biological Process: protein targeting to membrane (GO:0006612);; Biological Process: response to oxidative stress (GO:0006979);; Biological Process: response to wounding (GO:0009611);; Biological Process: response to fungus (GO…	--	Probable galacturonosyltransferase-like 3 OS=Arabidopsis thaliana GN=GATL3 PE=2 SV=1	Galacturonosyltransferase-like 7 isoform 1 [Theobroma cacao]
comp353110_c0	6.48176E-06|4.44089209850063E-16|	2.27005	-3.85486		up	down		--	--	--	unknown [Picea sitchensis]
comp358030_c2	7.60838E-05|0|	2.03822	-7.8333		up	down		Molecular Function: structural constituent of ribosome (GO:0003735);; Cellular Component: ribosome (GO:0005840);; Biological Process: translation (GO:0006412);; Biological Process: lipid transport (GO:0006869);; Molecular Function: lipid binding (GO:0008289);; Molecular Function: hydrolase activity (GO:0016787);;	--	--	Cell wall-associated hydrolase, partial [Medicago truncatula]
comp348240_c0	2.28288E-05|0.00165315937664001|	5.22452	-3.02714		up	down		Molecular Function: lipid transporter activity (GO:0005319);; Biological Process: lipid transport (GO:0006869);; Molecular Function: nutrient reservoir activity (GO:0045735);;	--	Vitellogenin OS=Oncorhynchus mykiss GN=vtg1 PE=1 SV=1	--
comp348240_c2	0.004126216|2.89430660249668E-05|	2.82448	-4.83649		up	down		Molecular Function: lipid transporter activity (GO:0005319);; Biological Process: lipid transport (GO:0006869);; Molecular Function: nutrient reservoir activity (GO:0045735);;	--	Vitellogenin OS=Oncorhynchus mykiss GN=vtg1 PE=1 SV=1	predicted protein [Ajellomyces capsulatus NAm1]
comp350802_c0	1.8893E-05|0|	2.137392454	-4.29009		up	down		Cellular Component: plastid (GO:0009536);;	--	--	hypothetical protein NitaMp073 [Nicotiana tabacum]
comp206731_c0	0.005232835|2.52349111717898E-07|	4.39981	5.66818		up	up		Biological Process: response to water deprivation (GO:0009414);; Biological Process: response to salt stress (GO:0009651);; Biological Process: response to abscisic acid stimulus (GO:0009737);;	--	Low-temperature-induced 65 kDa protein OS=Arabidopsis thaliana GN=LTI65 PE=2 SV=2	stress responsive protein [Brassica oleracea var. viridis]
comp252907_c0	0.000125517|2.77263025871832E-08|	1.95176	5.90121		up	up		Biological Process: response to hypoxia (GO:0001666);; Molecular Function: oxygen transporter activity (GO:0005344);; Molecular Function: iron ion binding (GO:0005506);; Cellular Component: cell wall (GO:0005618);; Cellular Component: cytoplasm (GO:0005737);; Cellular Component: cytosol (GO:0005829);; Cellular Component: plasma membrane (GO:0005886);; Biological Process: fatty acid metabolic proc…	--	Non-symbiotic hemoglobin 1 OS=Gossypium hirsutum GN=HB1 PE=2 SV=1	unknown [Picea sitchensis]
comp291221_c0	3.62266E-13|7.04474342194672E-07|	4.0238	3.10766		up	up		Cellular Component: cell wall (GO:0005618);; Cellular Component: vacuole (GO:0005773);; Biological Process: response to abscisic acid stimulus (GO:0009737);;	--	Cysteine-rich repeat secretory protein 38 OS=Arabidopsis thaliana GN=CRRSP38 PE=2 SV=1	unknown [Picea sitchensis]
comp337748_c0	1.28342E-05|0.00908527614838739|	5.29659	4.16447		up	up		--	--	--	predicted protein [Populus trichocarpa]
comp338304_c0	0.006172804|0.000962911311556569|	3.01519	3.08253		up	up		Molecular Function: sequence-specific DNA binding transcription factor activity (GO:0003700);; Molecular Function: ATP binding (GO:0005524);; Cellular Component: chloroplast thylakoid membrane (GO:0009535);; Cellular Component: plastid (GO:0009536);; Biological Process: thylakoid membrane organization (GO:0010027);; Biological Process: carotenoid biosynthetic process (GO:0016117);; Molecular Func…	--	Ribulose bisphosphate carboxylase/oxygenase activase, chloroplastic OS=Oryza sativa subsp. japonica GN=RCA PE=1 SV=2	PREDICTED: ribulose bisphosphate carboxylase/oxygenase activase, chloroplastic-like [Vitis vinifera]
comp339922_c0	0.007763954|0.00214993959307419|	1.59557	1.81702		up	up		Molecular Function: sugar:hydrogen symporter activity (GO:0005351);; Biological Process: carbohydrate transport (GO:0008643);; Biological Process: trichoblast differentiation (GO:0010054);; Biological Process: cellular metabolic process (GO:0044237);; Cellular Component: cell part (GO:0044464);; Biological Process: phosphate ion homeostasis (GO:0055062);;	K13783|0.0|pop:POPTR_590185|hypothetical protein	Putative glycerol-3-phosphate transporter 1 OS=Arabidopsis thaliana GN=At3g47420 PE=2 SV=1	hypothetical protein PRUPE_ppa004254mg [Prunus persica]
comp340885_c0	0.005434881|0.00547598648779857|	1.63417	1.9865		up	up		Molecular Function: protein binding (GO:0005515);; Cellular Component: nucleus (GO:0005634);; Cellular Component: mitochondrion (GO:0005739);; Biological Process: response to desiccation (GO:0009269);; Biological Process: response to cold (GO:0009409);; Cellular Component: plasmodesma (GO:0009506);; Cellular Component: chloroplast (GO:0009507);; Biological Process: pollen development (GO:0009555)…	--	HVA22-like protein f OS=Arabidopsis thaliana GN=HVA22F PE=2 SV=1	unknown [Picea sitchensis]
comp341673_c1	0.000246449|2.45109260217369E-05|	2.54153	3.80845		up	up		Cellular Component: vacuolar membrane (GO:0005774);; Cellular Component: plasma membrane (GO:0005886);; Biological Process: glucose catabolic process (GO:0006007);; Biological Process: potassium ion transport (GO:0006813);; Biological Process: pollen development (GO:0009555);; Molecular Function: potassium:sodium symporter activity (GO:0009674);; Molecular Function: potassium ion transmembrane tr…	--	Potassium transporter 5 OS=Oryza sativa subsp. japonica GN=HAK5 PE=2 SV=2	predicted protein [Populus trichocarpa]
comp342130_c0	0.000101651|0.000118029878276804|	5.02682	4.90131		up	up		Biological Process: response to molecule of bacterial origin (GO:0002237);; Molecular Function: protein binding (GO:0005515);; Cellular Component: nucleus (GO:0005634);; Biological Process: signal transduction (GO:0007165);; Biological Process: response to light stimulus (GO:0009416);; Biological Process: pollen tube growth (GO:0009860);; Biological Process: stomatal complex morphogenesis (GO:001…	--	--	hypothetical protein SELMODRAFT_43960 [Selaginella moellendorffii]
comp343454_c2	0.003219393|0.000500188371982957|	1.97752	3.42146		up	up		Molecular Function: RNA binding (GO:0003723);; Biological Process: RNA processing (GO:0006396);; Biological Process: cell cycle (GO:0007049);; Biological Process: tissue development (GO:0009888);; Biological Process: regulation of gene expression (GO:0010468);; Cellular Component: intracellular part (GO:0044424);; Biological Process: organ development (GO:0048513);; Biological Process: negative r…	--	RNA-binding protein 24 OS=Gallus gallus GN=RBM24 PE=2 SV=2	unknown [Picea sitchensis]
comp345718_c0	7.49213E-05|0.00417837141865784|	5.06859	4.31644		up	up		Molecular Function: nucleotide binding (GO:0000166);; Molecular Function: binding (GO:0005488);; Biological Process: defense response (GO:0006952);; Cellular Component: intracellular membrane-bounded organelle (GO:0043231);; Cellular Component: cytoplasmic part (GO:0044444);;	--	TMV resistance protein N OS=Nicotiana glutinosa GN=N PE=1 SV=1	similar to resistance gene; region between conserved kinase-2 and P-Loop domains [Pinus radiata]
comp351671_c0	4.87044E-12|0.00113019953404414|	4.01953	1.96903		up	up		Cellular Component: cytosol (GO:0005829);; Biological Process: metabolic process (GO:0008152);; Molecular Function: UDP-glycosyltransferase activity (GO:0008194);; Biological Process: flavonoid metabolic process (GO:0009812);; Molecular Function: transferase activity, transferring hexosyl groups (GO:0016758);;	--	UDP-glycosyltransferase 91B1 OS=Arabidopsis thaliana GN=UGT91B1 PE=2 SV=1	unknown [Picea sitchensis]
comp351689_c0	1.04108E-10|0.00120737647256353|	6.46174	1.88774		up	up		Molecular Function: triglyceride lipase activity (GO:0004806);; Biological Process: lipid metabolic process (GO:0006629);;	--	--	unknown [Picea sitchensis]
comp352864_c1	0.000134654|2.73019384877671E-11|	3.27386	4.3598		up	up		Molecular Function: ATP binding (GO:0005524);; Cellular Component: mitochondrion (GO:0005739);; Cellular Component: vacuolar membrane (GO:0005774);; Cellular Component: cytosol (GO:0005829);; Cellular Component: plasma membrane (GO:0005886);; Biological Process: ATP catabolic process (GO:0006200);; Biological Process: protein targeting to membrane (GO:0006612);; Biological Process: drug transmemb…	--	Pleiotropic drug resistance protein 2 OS=Nicotiana plumbaginifolia GN=PDR2 PE=2 SV=1	PREDICTED: pleiotropic drug resistance protein 2 [Vitis vinifera]
comp353453_c0	0.000350223|7.41746760610784E-05|	1.99917	2.72827		up	up		Molecular Function: binding (GO:0005488);; Biological Process: defense response (GO:0006952);; Cellular Component: intracellular part (GO:0044424);;	--	TMV resistance protein N OS=Nicotiana glutinosa GN=N PE=1 SV=1	unknown [Picea sitchensis]
comp353859_c0	1.09412E-09|0.000238663216184154|	6.26021	2.77445		up	up		Molecular Function: binding (GO:0005488);; Molecular Function: ATP binding (GO:0005524);; Cellular Component: mitochondrion (GO:0005739);; Cellular Component: membrane (GO:0016020);; Molecular Function: nucleoside-triphosphatase activity (GO:0017111);; Biological Process: mitochondrial respiratory chain complex assembly (GO:0033108);;	--	Mitochondrial chaperone BCS1 OS=Homo sapiens GN=BCS1L PE=1 SV=1	ATP binding protein, putative [Theobroma cacao]
comp354351_c0	0.000215445|0.00122319813489435|	3.92977	2.19228		up	up		Biological Process: nuclear-transcribed mRNA catabolic process (GO:0000956);; Molecular Function: translation initiation factor activity (GO:0003743);; Molecular Function: protein binding (GO:0005515);; Cellular Component: nucleus (GO:0005634);; Cellular Component: cytosol (GO:0005829);; Biological Process: translation (GO:0006412);; Biological Process: translational initiation (GO:0006413);; Bio…	K03260|1e-115|vvi:100260481|hypothetical protein LOC100260481	Eukaryotic translation initiation factor isoform 4G-1 OS=Oryza sativa subsp. japonica GN=Os04g0499300 PE=2 SV=2	PREDICTED: eukaryotic initiation factor iso-4F subunit p82-34-like isoform 1 [Glycine max]
comp355314_c2	8.66817E-05|0.00112197097919287|	3.59953	3.306		up	up		Biological Process: immune response-regulating signaling pathway (GO:0002764);; Molecular Function: protein binding (GO:0005515);; Biological Process: pattern specification process (GO:0007389);; Biological Process: plant-type hypersensitive response (GO:0009626);; Biological Process: plant-type cell wall organization (GO:0009664);; Biological Process: response to jasmonic acid stimulus (GO:00097…	--	LRR receptor-like serine/threonine-protein kinase EFR OS=Arabidopsis thaliana GN=EFR PE=1 SV=1	unknown [Picea sitchensis]
comp355480_c3	0.000948437|0.000107199191709317|	4.69473	2.4886		up	up		Biological Process: cell morphogenesis (GO:0000902);; Cellular Component: endosome (GO:0005768);; Cellular Component: Golgi apparatus (GO:0005794);; Cellular Component: trans-Golgi network (GO:0005802);; Cellular Component: plasma membrane (GO:0005886);; Biological Process: glycolysis (GO:0006096);; Biological Process: calcium ion transport (GO:0006816);; Biological Process: water transport (GO:0…	K10999|0.0|vvi:100254408|hypothetical protein LOC100254408	Probable cellulose synthase A catalytic subunit 5 [UDP-forming] OS=Oryza sativa subsp. japonica GN=CESA5 PE=2 SV=1	cellulose synthase [Pinus radiata]
comp355832_c0	3.50544E-05|2.51363501191371E-06|	2.38661	3.79869		up	up		--	--	--	unknown [Picea sitchensis]
comp356218_c1	0.002612003|0.00188434888421818|	4.5251	2.44762		up	up		Biological Process: regulation of cyclin-dependent protein kinase activity (GO:0000079);; Molecular Function: nucleotide binding (GO:0000166);; Biological Process: mitotic cell cycle (GO:0000278);; Molecular Function: Y-form DNA binding (GO:0000403);; Molecular Function: bubble DNA binding (GO:0000405);; Biological Process: telomere maintenance (GO:0000723);; Biological Process: double-strand bre…	K10901|0.0|pop:POPTR_553405|hypothetical protein	ATP-dependent DNA helicase Q-like 4A OS=Arabidopsis thaliana GN=RECQL4A PE=2 SV=1	DNA helicase isoform 1 [Theobroma cacao]
comp356408_c1	2.10276E-09|4.39188203582574E-08|	3.96537	2.75794		up	up		Molecular Function: triglyceride lipase activity (GO:0004806);; Biological Process: lipid metabolic process (GO:0006629);;	--	--	unknown [Picea sitchensis]
comp356857_c0	0.000207355|0.00321683884789592|	2.18411	1.84696		up	up		Biological Process: M phase of mitotic cell cycle (GO:0000087);; Cellular Component: nuclear chromosome (GO:0000228);; Biological Process: mitotic prometaphase (GO:0000236);; Cellular Component: condensin complex (GO:0000796);; Molecular Function: transporter activity (GO:0005215);; Molecular Function: ATP binding (GO:0005524);; Cellular Component: nucleus (GO:0005634);; Cellular Component: cytos…	K06674|0.0|vvi:100245029|hypothetical protein LOC100245029	Structural maintenance of chromosomes protein 2-1 OS=Arabidopsis thaliana GN=SMC2-1 PE=2 SV=2	PREDICTED: structural maintenance of chromosomes protein 2-1 [Vitis vinifera]
comp357063_c0	6.57417E-05|3.95139937436895E-08|	2.29478	2.93538		up	up		--	--	--	unknown [Picea sitchensis]
comp357164_c1	6.66134E-15|4.99387889674185E-06|	3.53965	2.41514		up	up		Molecular Function: protein kinase activity (GO:0004672);; Molecular Function: protein binding (GO:0005515);; Cellular Component: plasma membrane (GO:0005886);; Biological Process: polysaccharide metabolic process (GO:0005976);; Biological Process: ion transport (GO:0006811);; Biological Process: signal transduction (GO:0007165);; Biological Process: pattern specification process (GO:0007389);; B…	--	Putative leucine-rich repeat receptor-like serine/threonine-protein kinase At2g24130 OS=Arabidopsis thaliana GN=At2g24130 PE=3 SV=1	hypothetical protein VITISV_024251 [Vitis vinifera]
comp357278_c0	4.38596E-05|0.00400566190144747|	3.06602	2.04801		up	up		Molecular Function: protein kinase activity (GO:0004672);; Molecular Function: binding (GO:0005488);; Biological Process: cellular protein modification process (GO:0006464);; Biological Process: ion transport (GO:0006811);; Biological Process: signal transduction (GO:0007165);; Biological Process: pattern specification process (GO:0007389);; Biological Process: detection of external stimulus (GO:…	--	Putative leucine-rich repeat receptor-like serine/threonine-protein kinase At2g24130 OS=Arabidopsis thaliana GN=At2g24130 PE=3 SV=1	hypothetical protein [Cryptomeria japonica]
comp357348_c0	0.000650854||	3.77794	2.3872		up	up		Molecular Function: protein kinase activity (GO:0004672);; Molecular Function: binding (GO:0005488);; Biological Process: ion transport (GO:0006811);; Biological Process: signal transduction (GO:0007165);; Biological Process: epidermis development (GO:0008544);; Biological Process: detection of external stimulus (GO:0009581);; Biological Process: detection of biotic stimulus (GO:0009595);; Biolog…	--	LRR receptor-like serine/threonine-protein kinase EFR OS=Arabidopsis thaliana GN=EFR PE=1 SV=1	unknown [Picea sitchensis]
comp357375_c0	0.000158547|0.00143009445940689|	2.92475	2.30282		up	up		Cellular Component: protein phosphatase type 1 complex (GO:0000164);; Molecular Function: nucleotide binding (GO:0000166);; Biological Process: mitotic cell cycle (GO:0000278);; Biological Process: neural tube formation (GO:0001841);; Cellular Component: nucleus (GO:0005634);; Biological Process: protein localization (GO:0008104);; Cellular Component: chloroplast envelope (GO:0009941);; Biologica…	--	Protein SUPPRESSOR OF npr1-1, CONSTITUTIVE 1 OS=Arabidopsis thaliana GN=SNC1 PE=1 SV=3	unknown [Picea sitchensis]
comp357443_c0	2.43973E-06|0.000231439526976018|	5.49343	4.80178		up	up		Biological Process: regionalization (GO:0003002);; Molecular Function: protein kinase activity (GO:0004672);; Molecular Function: binding (GO:0005488);; Biological Process: cellular protein modification process (GO:0006464);; Biological Process: signal transduction (GO:0007165);; Biological Process: pollen development (GO:0009555);; Biological Process: response to bacterium (GO:0009617);; Biologi…	--	LRR receptor-like serine/threonine-protein kinase ERECTA OS=Arabidopsis thaliana GN=ERECTA PE=1 SV=1	Pinus taeda anonymous locus 0_10472_01 genomic sequence
comp357499_c1	4.33961E-05|7.24209792812847E-05|	2.12567	2.15882		up	up		Molecular Function: catalytic activity (GO:0003824);; Molecular Function: protein kinase activity (GO:0004672);; Molecular Function: binding (GO:0005488);; Biological Process: polysaccharide metabolic process (GO:0005976);; Biological Process: cellular protein modification process (GO:0006464);; Biological Process: defense response (GO:0006952);; Biological Process: pattern specification process …	--	Leucine-rich repeat receptor-like serine/threonine-protein kinase At1g17230 OS=Arabidopsis thaliana GN=At1g17230 PE=2 SV=2	PREDICTED: leucine-rich repeat receptor-like tyrosine-protein kinase At2g41820-like [Vitis vinifera]
comp357659_c0	0.005232835|1.06604348792949E-07|	4.39981	4.11641		up	up		--	--	Protein ALWAYS EARLY 3 OS=Arabidopsis thaliana GN=ALY3 PE=1 SV=1	PREDICTED: protein ALWAYS EARLY 3-like isoform X4 [Setaria italica]
comp357798_c0	0.00763891|0.00199225023541105|	2.33074	2.80955		up	up		Molecular Function: protein kinase activity (GO:0004672);; Molecular Function: protein serine/threonine kinase activity (GO:0004674);; Cellular Component: plasma membrane (GO:0005886);; Biological Process: ion transport (GO:0006811);; Cellular Component: plasmodesma (GO:0009506);; Biological Process: pollen development (GO:0009555);; Biological Process: response to external stimulus (GO:0009605);…	--	L-type lectin-domain containing receptor kinase IV.2 OS=Arabidopsis thaliana GN=LECRK42 PE=2 SV=1	hypothetical protein SELMODRAFT_30648 [Selaginella moellendorffii]
comp357924_c0	6.45354E-07|6.07322991896808E-09|	2.45409	3.10298		up	up		Molecular Function: protein kinase activity (GO:0004672);; Molecular Function: protein binding (GO:0005515);; Cellular Component: cell wall (GO:0005618);; Cellular Component: endosome (GO:0005768);; Cellular Component: plasma membrane (GO:0005886);; Biological Process: cellular protein modification process (GO:0006464);; Biological Process: receptor-mediated endocytosis (GO:0006898);; Biological …	--	Putative leucine-rich repeat receptor-like serine/threonine-protein kinase At2g24130 OS=Arabidopsis thaliana GN=At2g24130 PE=3 SV=1	hypothetical protein PRUPE_ppa018417mg [Prunus persica]
comp358010_c2	1.93493E-05|0.00911045270328503|	2.07876	1.6717		up	up		Molecular Function: protein kinase activity (GO:0004672);; Molecular Function: protein binding (GO:0005515);; Cellular Component: plasma membrane (GO:0005886);; Biological Process: polysaccharide metabolic process (GO:0005976);; Biological Process: cellular protein modification process (GO:0006464);; Biological Process: transport (GO:0006810);; Biological Process: defense response (GO:0006952);; …	--	Probable leucine-rich repeat receptor-like protein kinase At5g63930 OS=Arabidopsis thaliana GN=At5g63930 PE=1 SV=1	Leucine-rich repeat protein kinase family protein [Theobroma cacao]
comp358099_c0	0.004852403|0.000995614267313871|	1.87572	1.88301		up	up		Molecular Function: binding (GO:0005488);;	--	--	hypothetical protein SELMODRAFT_421953 [Selaginella moellendorffii]
comp358108_c0	0.001316236|1.40976916918056E-07|	2.67036	4.36481		up	up		Biological Process: mitotic cell cycle (GO:0000278);; Biological Process: double-strand break repair via homologous recombination (GO:0000724);; Biological Process: DNA-dependent DNA replication (GO:0006261);; Biological Process: nucleosome assembly (GO:0006334);; Biological Process: cell proliferation (GO:0008283);; Biological Process: pollen development (GO:0009555);; Biological Process: regula…	--	Chromatin assembly factor 1 subunit FAS1 OS=Arabidopsis thaliana GN=FAS1 PE=1 SV=1	PREDICTED: LOW QUALITY PROTEIN: chromatin assembly factor 1 subunit FAS1-like [Cucumis sativus]
comp358178_c2	5.1148E-13|0.000202157920048629|	3.95659	2.18925		up	up		Molecular Function: DNA binding (GO:0003677);; Molecular Function: catalytic activity (GO:0003824);; Molecular Function: DNA topoisomerase (ATP-hydrolyzing) activity (GO:0003918);; Molecular Function: protein binding (GO:0005515);; Molecular Function: ATP binding (GO:0005524);; Cellular Component: chromosome (GO:0005694);; Biological Process: DNA metabolic process (GO:0006259);; Biological Proces…	K03164|1e-105|rcu:RCOM_0966810|DNA topoisomerase II, putative (EC:1.3.1.74)	DNA topoisomerase 2 OS=Pisum sativum GN=TOP2 PE=2 SV=1	unknown [Picea sitchensis]
comp360402_c0	9.06202E-08|0|	5.84544	7.66668		up	up		Molecular Function: nucleotide binding (GO:0000166);; Molecular Function: transmembrane receptor protein serine/threonine kinase activity (GO:0004675);; Cellular Component: nucleus (GO:0005634);; Cellular Component: vacuole (GO:0005773);; Cellular Component: plasma membrane (GO:0005886);; Cellular Component: plasmodesma (GO:0009506);; Molecular Function: ubiquitin protein ligase binding (GO:00316…	--	S-locus-specific glycoprotein OS=Brassica oleracea var. alboglabra GN=SLSG PE=2 SV=1	RecName: Full=S-locus-specific glycoprotein; Flags: Precursor
comp364245_c0	1.15211E-07|1.55431223447522E-14|	5.82121	7.15413		up	up		Molecular Function: protein serine/threonine kinase activity (GO:0004674);; Molecular Function: transmembrane receptor protein serine/threonine kinase activity (GO:0004675);; Molecular Function: ATP binding (GO:0005524);; Cellular Component: nucleus (GO:0005634);; Cellular Component: vacuole (GO:0005773);; Cellular Component: plasma membrane (GO:0005886);; Biological Process: protein phosphorylat…	--	S-locus-specific glycoprotein S13 OS=Brassica oleracea GN=SLSG PE=2 SV=2	SLG13-b [Brassica oleracea]
comp347574_c0	0.000948437|0.00135723315748215|	4.69473	4.51804		up	up		Biological Process: polysaccharide biosynthetic process (GO:0000271);; Biological Process: immune response-regulating signaling pathway (GO:0002764);; Molecular Function: protein binding (GO:0005515);; Cellular Component: endosome (GO:0005768);; Cellular Component: plasma membrane (GO:0005886);; Biological Process: starch metabolic process (GO:0005982);; Biological Process: cellular protein modif…	--	Probable LRR receptor-like serine/threonine-protein kinase At3g47570 OS=Arabidopsis thaliana GN=At3g47570 PE=1 SV=1	Receptor protein kinase-like protein [Medicago truncatula]
comp357576_c0	0.000413575|0.000052468757413604|	2.545469449	2.44031		up	up		Biological Process: microtubule cytoskeleton organization (GO:0000226);; Cellular Component: kinetochore (GO:0000776);; Cellular Component: condensed chromosome, centromeric region (GO:0000779);; Biological Process: cytokinesis by cell plate formation (GO:0000911);; Molecular Function: motor activity (GO:0003774);; Molecular Function: protein binding (GO:0005515);; Cellular Component: cytoplasm (…	K11498|0.0|vvi:100252135|hypothetical protein LOC100252135	Centromere-associated protein E OS=Mus musculus GN=Cenpe PE=1 SV=1	PREDICTED: uncharacterized protein LOC100252135 [Vitis vinifera]
comp347728_c0	4.05159E-05|0.000030190893416937|	2.02789	3.52307		up	up		--	--	--	unknown [Picea sitchensis]
comp348154_c0	0.007448947|0.00686301646586363|	4.33284	2.01549		up	up		Molecular Function: ubiquitin-protein ligase activity (GO:0004842);; Cellular Component: nucleus (GO:0005634);; Cellular Component: chloroplast (GO:0009507);; Biological Process: protein ubiquitination (GO:0016567);; Molecular Function: transmembrane receptor protein serine/threonine kinase binding (GO:0070696);;	--	U-box domain-containing protein 6 OS=Arabidopsis thaliana GN=PUB6 PE=2 SV=2	hypothetical protein PRUPE_ppa001707mg [Prunus persica]
comp198918_c0	8.86261E-10||6.61727368759246E-05	-3.4418		-4.50494	down		down	--	--	--	hypothetical protein 0_17933_01 [Pinus taeda]
comp291849_c0	2.30719E-11||2.22044604925031E-16	-5.26537		-6.25543	down		down	Molecular Function: endopeptidase inhibitor activity (GO:0004866);; Biological Process: negative regulation of endopeptidase activity (GO:0010951);;	--	Alpha-amylase/subtilisin inhibitor OS=Oryza sativa subsp. japonica GN=RASI PE=1 SV=2	unknown [Picea sitchensis]
comp312958_c0	1.46483E-08||0.00888698670234611	-5.53871		-3.87857	down		down	--	--	--	unknown [Picea sitchensis]
comp313370_c0	2.27433E-06||1.00336858266381E-07	-3.72002		-5.09291	down		down	Molecular Function: sequence-specific DNA binding transcription factor activity (GO:0003700);; Cellular Component: nucleus (GO:0005634);; Biological Process: regulation of transcription, DNA-dependent (GO:0006355);; Biological Process: regulation of cellular amino acid metabolic process (GO:0006521);; Biological Process: cellular response to starvation (GO:0009267);; Biological Process: response …	--	Ocs element-binding factor 1 OS=Zea mays GN=OBF1 PE=2 SV=2	Pinus taeda anonymous locus 0_3567_01 genomic sequence
comp327120_c0	0.000174297||1.25812755258359E-06	-4.56942		-4.88554	down		down	Biological Process: response to endogenous stimulus (GO:0009719);; Biological Process: cellular process (GO:0009987);; Biological Process: response to organic substance (GO:0010033);; Molecular Function: 1-aminocyclopropane-1-carboxylate synthase activity (GO:0016847);; Molecular Function: identical protein binding (GO:0042802);;	K01762|2e-10|ath:AT2G22810|ACS4	1-aminocyclopropane-1-carboxylate synthase 4 OS=Arabidopsis thaliana GN=ACS4 PE=1 SV=1	ACC synthase [Picea engelmannii x Picea glauca]
comp328041_c0	0.003124806||4.92079377245602E-10	-4.14389		-3.04158	down		down	Molecular Function: 3-deoxy-7-phosphoheptulonate synthase activity (GO:0003849);; Molecular Function: protein binding (GO:0005515);; Cellular Component: cell wall (GO:0005618);; Cellular Component: plasma membrane (GO:0005886);; Biological Process: aromatic amino acid family biosynthetic process (GO:0009073);; Biological Process: chorismate biosynthetic process (GO:0009423);; Cellular Component: …	--	Phospho-2-dehydro-3-deoxyheptonate aldolase 1, chloroplastic OS=Nicotiana tabacum GN=DHAPS-1 PE=1 SV=1	unknown [Picea sitchensis]
comp330956_c1	1.4774E-07||4.55900095452932E-10	-5.33703		-5.47281	down		down	Biological Process: MAPK cascade (GO:0000165);; Biological Process: response to hypoxia (GO:0001666);; Molecular Function: DNA binding (GO:0003677);; Molecular Function: sequence-specific DNA binding transcription factor activity (GO:0003700);; Cellular Component: nucleus (GO:0005634);; Biological Process: regulation of transcription, DNA-dependent (GO:0006355);; Biological Process: protein targe…	--	NAC domain-containing protein 68 OS=Oryza sativa subsp. japonica GN=NAC68 PE=2 SV=1	unknown [Picea sitchensis]
comp332133_c0	0.000174297||0.00433855741134537	-4.56942		-3.98648	down		down	Biological Process: regulation of cell growth (GO:0001558);; Biological Process: cell fate specification (GO:0001708);; Molecular Function: protein kinase activity (GO:0004672);; Molecular Function: protein binding (GO:0005515);; Cellular Component: mitochondrion (GO:0005739);; Cellular Component: endosome (GO:0005768);; Cellular Component: plasma membrane (GO:0005886);; Biological Process: recep…	--	LRR receptor-like serine/threonine-protein kinase FLS2 OS=Arabidopsis thaliana GN=FLS2 PE=1 SV=1	Hcr2-p7.1 [Solanum pimpinellifolium]
comp334713_c0	0.000607792||1.72482252667194E-05	-3.14913		-4.64326	down		down	Biological Process: phenylpropanoid biosynthetic process (GO:0009699);; Molecular Function: oxidoreductase activity (GO:0016491);; Molecular Function: oxidoreductase activity, acting on the CH-OH group of donors, NAD or NADP as acceptor (GO:0016616);;	K00083|1e-10|pop:POPTR_722315|CAD	Probable cinnamyl alcohol dehydrogenase OS=Populus deltoides PE=2 SV=2	cinnamyl alcohol dehydrogenase [Populus tomentosa]
comp337820_c0	0.000478849||0.00104967334483053	-3.77374		-4.18075	down		down	Molecular Function: RNA binding (GO:0003723);; Molecular Function: structural constituent of ribosome (GO:0003735);; Cellular Component: ribosome (GO:0005840);; Biological Process: translation (GO:0006412);; Cellular Component: large ribosomal subunit (GO:0015934);; Molecular Function: transferase activity (GO:0016740);;	--	60S ribosomal protein L2, mitochondrial OS=Oryza sativa subsp. japonica GN=RPL2 PE=2 SV=2	unknown [Zea mays]
comp337864_c0	0.000675532||4.59068263480855E-05	-1.65767		-1.50272	down		down	Biological Process: transition metal ion transport (GO:0000041);; Biological Process: fatty acid alpha-oxidation (GO:0001561);; Molecular Function: receptor binding (GO:0005102);; Cellular Component: nucleus (GO:0005634);; Cellular Component: vacuole (GO:0005773);; Cellular Component: peroxisome (GO:0005777);; Cellular Component: peroxisomal matrix (GO:0005782);; Molecular Function: glycolate oxi…	K11517|0.0|rcu:RCOM_0684750|(S)-2-hydroxy-acid oxidase, putative (EC:1.1.3.15)	Peroxisomal (S)-2-hydroxy-acid oxidase GLO4 OS=Arabidopsis thaliana GN=GLO4 PE=2 SV=1	glycerate oxidase [Pinus pinaster]
comp338048_c0	0||1.48604462069102E-10	-5.67186		-3.9019	down		down	Cellular Component: nucleosome (GO:0000786);; Molecular Function: DNA binding (GO:0003677);; Cellular Component: nucleus (GO:0005634);; Biological Process: nucleosome assembly (GO:0006334);; Cellular Component: intracellular membrane-bounded organelle (GO:0043231);; Cellular Component: intracellular non-membrane-bounded organelle (GO:0043232);;	K11275|4e-33|zma:542385|his1, H1	Histone H1 OS=Zea mays PE=2 SV=2	unknown [Picea sitchensis]
comp338108_c0	0.000352449||0.00433855741134537	-4.47421		-3.98648	down		down	Cellular Component: cytoplasm (GO:0005737);; Biological Process: pollen development (GO:0009555);; Biological Process: flavonoid biosynthetic process (GO:0009813);; Biological Process: alkaloid biosynthetic process (GO:0009821);; Molecular Function: acetyl CoA:(Z)-3-hexen-1-ol acetyltransferase activity (GO:0010327);; Biological Process: suberin biosynthetic process (GO:0010345);; Biological Proc…	--	Benzyl alcohol O-benzoyltransferase OS=Nicotiana tabacum GN=HSR201 PE=1 SV=1	unknown [Picea sitchensis]
comp342110_c0	4.96405E-07||0.000374960865993978	-3.13322		-2.00774	down		down	Molecular Function: protein binding (GO:0005515);; Cellular Component: peroxisome (GO:0005777);; Biological Process: enterobactin biosynthetic process (GO:0009239);; Molecular Function: hydrolase activity, acting on ester bonds (GO:0016788);; Molecular Function: thiolester hydrolase activity (GO:0016790);; Biological Process: phylloquinone biosynthetic process (GO:0042372);;	--	Putative esterase HI_1161 OS=Haemophilus influenzae (strain ATCC 51907 / DSM 11121 / KW20 / Rd) GN=HI_1161 PE=1 SV=1	unknown [Picea sitchensis]
comp342858_c0	2.25215E-05||0.000130816096946873	-4.82229		-4.43046	down		down	--	--	--	predicted protein [Physcomitrella patens subsp. patens]
comp343644_c1	3.43638E-05||0.000394884065367807	-1.85885		-1.25603	down		down	--	--	--	unknown [Picea sitchensis]
comp343984_c0	4.40741E-05||0.00694481273411096	-4.74282		-2.08146	down		down	Molecular Function: catalytic activity (GO:0003824);; Biological Process: metabolic process (GO:0008152);; Molecular Function: metal ion binding (GO:0046872);;	--	--	unknown [Picea sitchensis]
comp344678_c0	0.005496142||4.58272464420872E-09	-1.90161		-1.9461	down		down	Molecular Function: kinase activity (GO:0016301);;	--	--	unknown [Picea sitchensis]
comp345087_c0	1.08585E-06||0	-2.08946		-2.6973	down		down	--	--	--	unknown [Picea sitchensis]
comp345143_c0	8.68318E-05||6.65146937528505E-10	-1.79538		-1.90445	down		down	Molecular Function: D-arabinono-1,4-lactone oxidase activity (GO:0003885);; Biological Process: metabolic process (GO:0008152);; Molecular Function: UDP-N-acetylmuramate dehydrogenase activity (GO:0008762);; Cellular Component: membrane (GO:0016020);; Molecular Function: oxidoreductase activity, acting on CH-OH group of donors (GO:0016614);; Cellular Component: membrane-bounded organelle (GO:0043…	--	L-gulono-1,4-lactone dehydrogenase OS=Mycobacterium tuberculosis GN=Rv1771 PE=1 SV=2	unknown [Picea sitchensis]
comp345525_c0	0.000352449||0.000521000504583258	-4.47421		-4.26888	down		down	Molecular Function: fatty-acyl-CoA synthase activity (GO:0004321);; Cellular Component: peroxisome (GO:0005777);; Cellular Component: chloroplast (GO:0009507);; Biological Process: response to wounding (GO:0009611);; Biological Process: response to fungus (GO:0009620);; Biological Process: jasmonic acid biosynthetic process (GO:0009695);; Biological Process: phenylpropanoid metabolic process (GO:…	K10526|1e-109|ath:AT1G20510|OPCL1	4-coumarate--CoA ligase-like 5 OS=Arabidopsis thaliana GN=4CLL5 PE=1 SV=2	CCL5 [Humulus lupulus]
comp349469_c0	0.00452397||	-2.22717		-3.93317	down		down	Biological Process: developmental process involved in reproduction (GO:0003006);; Cellular Component: plasma membrane (GO:0005886);; Biological Process: organelle organization (GO:0006996);; Biological Process: multicellular organismal development (GO:0007275);; Biological Process: pollen tube growth (GO:0009860);; Biological Process: pollen wall assembly (GO:0010208);; Biological Process: RNA me…	--	Callose synthase 3 OS=Arabidopsis thaliana GN=CALS3 PE=2 SV=3	Os06g0182300 [Oryza sativa Japonica Group]
comp349500_c0	0.000169792||1.16199272426343E-11	-2.57831		-2.20777	down		down	Cellular Component: extracellular region (GO:0005576);;	--	--	hypothetical protein VITISV_024374 [Vitis vinifera]
comp349934_c0	0.000319577||9.27924403981706E-13	-1.81188		-2.38168	down		down	Cellular Component: cell wall (GO:0005618);; Cellular Component: vacuole (GO:0005773);; Biological Process: regulation of transcription, DNA-dependent (GO:0006355);; Biological Process: signal transduction (GO:0007165);; Biological Process: response to virus (GO:0009615);; Biological Process: response to bacterium (GO:0009617);; Biological Process: systemic acquired resistance (GO:0009627);; Biol…	--	Zeamatin OS=Zea mays GN=Zlp PE=1 SV=2	thaumatin-like protein L3 [Pinus monticola]
comp349939_c0	0.000718201||0.000292604901299787	-1.63853		-1.42251	down		down	Biological Process: response to molecule of fungal origin (GO:0002238);; Cellular Component: cytoplasm (GO:0005737);; Cellular Component: plasma membrane (GO:0005886);; Biological Process: response to stress (GO:0006950);;	--	Universal stress protein A-like protein OS=Arabidopsis thaliana GN=At3g01520 PE=1 SV=2	PREDICTED: universal stress protein A-like protein [Vitis vinifera]
comp351123_c0	0.000352449||3.03648994837147E-10	-4.47421		-2.08838	down		down	Cellular Component: intracellular membrane-bounded organelle (GO:0043231);; Biological Process: cellular biosynthetic process (GO:0044249);; Cellular Component: cytoplasmic part (GO:0044444);; Biological Process: innate immune response (GO:0045087);; Biological Process: regulation of cellular process (GO:0050794);; Biological Process: response to other organism (GO:0051707);; Biological Process: …	--	Probable disease resistance protein At1g12280 OS=Arabidopsis thaliana GN=At1g12280 PE=3 SV=1	unknown [Picea sitchensis]
comp351197_c0	7.24016E-05||1.89754255763841E-06	-1.82786		-1.55497	down		down	Cellular Component: nucleus (GO:0005634);; Cellular Component: cytosol (GO:0005829);; Biological Process: protein import into nucleus (GO:0006606);; Biological Process: photomorphogenesis (GO:0009640);; Biological Process: response to auxin stimulus (GO:0009733);; Biological Process: jasmonic acid mediated signaling pathway (GO:0009867);; Biological Process: regulation of flower development (GO:0…	--	Protein TOPLESS OS=Arabidopsis thaliana GN=TPL PE=1 SV=1	hypothetical protein PRUPE_ppa000528m2g, partial [Prunus persica]
comp351443_c0	0.000359497||1.66311409088848E-13	-1.68904		-2.29675	down		down	Molecular Function: protein kinase activity (GO:0004672);; Molecular Function: protein binding (GO:0005515);; Cellular Component: endosome (GO:0005768);; Cellular Component: plasma membrane (GO:0005886);; Biological Process: cellular protein modification process (GO:0006464);; Biological Process: cellular aromatic compound metabolic process (GO:0006725);; Biological Process: receptor-mediated end…	K13420|0.0|pop:POPTR_1075175|hypothetical protein	LRR receptor-like serine/threonine-protein kinase FLS2 OS=Arabidopsis thaliana GN=FLS2 PE=1 SV=1	PREDICTED: LRR receptor-like serine/threonine-protein kinase FLS2-like [Fragaria vesca subsp. vesca]
comp352821_c0	2.33769E-11||0.00036525198016335	-3.7885		-1.26004	down		down	Biological Process: lipid transport (GO:0006869);; Molecular Function: lipid binding (GO:0008289);;	--	36.4 kDa proline-rich protein OS=Solanum lycopersicum GN=TPRP-F1 PE=2 SV=1	proline-rich protein [Pinus taeda]
comp353441_c0	0.000106004||1.70393873011321E-07	-3.1664		-2.54984	down		down	Molecular Function: serine-type endopeptidase activity (GO:0004252);; Biological Process: metabolic process (GO:0008152);; Molecular Function: serine-type peptidase activity (GO:0008236);; Cellular Component: plant-type cell wall (GO:0009505);; Cellular Component: external side of plasma membrane (GO:0009897);; Biological Process: stomatal complex morphogenesis (GO:0010103);; Biological Process: …	--	Subtilisin-like protease OS=Arabidopsis thaliana GN=ARA12 PE=1 SV=1	unknown [Picea sitchensis]
comp354110_c1	0.002958939||0.00320150515568551	-2.0336		-1.5979	down		down	Biological Process: very long-chain fatty acid metabolic process (GO:0000038);; Cellular Component: endoplasmic reticulum (GO:0005783);; Biological Process: acetyl-CoA metabolic process (GO:0006084);; Biological Process: cellular amino acid metabolic process (GO:0006520);; Biological Process: sulfur compound metabolic process (GO:0006790);; Biological Process: phosphate-containing compound metabo…	--	3-ketoacyl-CoA synthase 1 OS=Arabidopsis thaliana GN=KCS1 PE=2 SV=1	hypothetical protein SELMODRAFT_91671 [Selaginella moellendorffii]
comp354364_c0	0.009089477||0.000223443301539783	-1.98676		-1.43913	down		down	Cellular Component: vacuolar membrane (GO:0005774);; Biological Process: cation transport (GO:0006812);; Molecular Function: cation transmembrane transporter activity (GO:0008324);; Molecular Function: neutral amino acid transmembrane transporter activity (GO:0015175);; Biological Process: neutral amino acid transport (GO:0015804);; Cellular Component: membrane (GO:0016020);; Cellular Component: …	--	Vacuolar amino acid transporter 1 OS=Saccharomyces cerevisiae (strain ATCC 204508 / S288c) GN=AVT1 PE=1 SV=1	PREDICTED: vacuolar amino acid transporter 1-like [Vitis vinifera]
comp354372_c3	0.001003442||2.09929207795057E-07	-2.23272		-2.31594	down		down	Molecular Function: carboxylesterase activity (GO:0004091);; Molecular Function: binding (GO:0005488);; Cellular Component: cytosol (GO:0005829);; Biological Process: defense response (GO:0006952);; Biological Process: metabolic process (GO:0008152);; Biological Process: cell death (GO:0008219);; Biological Process: response to abiotic stimulus (GO:0009628);; Biological Process: anatomical struct…	--	Probable carboxylesterase 13 OS=Arabidopsis thaliana GN=CXE13 PE=2 SV=1	unknown [Picea sitchensis]
comp354439_c0	1.97508E-07||7.09804881537934E-10	-2.17527		-2.97019	down		down	Cellular Component: mitochondrion (GO:0005739);; Cellular Component: cytosol (GO:0005829);; Biological Process: response to symbiotic fungus (GO:0009610);; Molecular Function: oxidoreductase activity, acting on single donors with incorporation of molecular oxygen, incorporation of two atoms of oxygen (GO:0016702);; Molecular Function: nitronate monooxygenase activity (GO:0018580);; Biological Pro…	--	Nitronate monooxygenase OS=Pseudomonas aeruginosa (strain ATCC 15692 / PAO1 / 1C / PRS 101 / LMG 12228) GN=PA1024 PE=1 SV=1	unknown [Picea sitchensis]
comp355266_c2	0.00787728||2.26412684715127E-05	-2.0728		-1.48109	down		down	Cellular Component: membrane (GO:0016020);; Cellular Component: integral to membrane (GO:0016021);;	--	Choline transporter-like protein 2 OS=Dictyostelium discoideum GN=slc44a2 PE=3 SV=1	PREDICTED: choline transporter-like protein 2 [Vitis vinifera]
comp355451_c0	0.000202574||1.69420033557799E-13	-1.79013		-2.89104	down		down	Biological Process: defense response (GO:0006952);; Biological Process: response to organic substance (GO:0010033);; Cellular Component: cell part (GO:0044464);; Biological Process: response to other organism (GO:0051707);;	--	Cysteine-rich repeat secretory protein 55 OS=Arabidopsis thaliana GN=CRRSP55 PE=2 SV=1	unknown [Picea sitchensis]
comp355617_c0	1.42653E-05||0.00314646702714916	-1.96589		-1.34783	down		down	Molecular Function: binding (GO:0005488);; Biological Process: organelle organization (GO:0006996);; Biological Process: cell proliferation (GO:0008283);; Biological Process: cell differentiation (GO:0030154);; Biological Process: regulation of apoptotic process (GO:0042981);; Cellular Component: intracellular organelle (GO:0043229);; Biological Process: negative regulation of cellular process (G…	--	Protein misato homolog 1 OS=Bos taurus GN=MSTO1 PE=2 SV=2	PREDICTED: protein misato homolog 1-like [Vitis vinifera]
comp355866_c0	0.001504387||0.00708369759490957	-1.58461		-1.10553	down		down	Biological Process: respiratory burst involved in defense response (GO:0002679);; Cellular Component: nucleus (GO:0005634);; Cellular Component: cytosol (GO:0005829);; Molecular Function: methyltransferase activity (GO:0008168);; Biological Process: response to chitin (GO:0010200);; Biological Process: endoplasmic reticulum unfolded protein response (GO:0030968);; Biological Process: methylation …	--	Putative methyltransferase DDB_G0268948 OS=Dictyostelium discoideum GN=DDB_G0268948 PE=1 SV=2	unknown [Picea sitchensis]
comp356555_c0	0.000344483||7.14791559275341E-11	-1.81228		-1.96689	down		down	Cellular Component: 1,3-beta-D-glucan synthase complex (GO:0000148);; Molecular Function: 1,3-beta-D-glucan synthase activity (GO:0003843);; Cellular Component: Golgi apparatus (GO:0005794);; Biological Process: (1->3)-beta-D-glucan biosynthetic process (GO:0006075);; Biological Process: amino acid transport (GO:0006865);; Biological Process: circadian rhythm (GO:0007623);; Cellular Component: pl…	K11000|0.0|vvi:100265625|similar to Callose synthase 3	Callose synthase 3 OS=Arabidopsis thaliana GN=CALS3 PE=2 SV=3	Callose synthase [Medicago truncatula]
comp356650_c0	1.54786E-10||1.12613871561251E-08	-2.91606		-2.82737	down		down	Cellular Component: cytoplasmic membrane-bounded vesicle (GO:0016023);;	--	--	conserved hypothetical protein [Ricinus communis]
comp356811_c3	2.22045E-16||0.00377564928275331	-3.18077		-1.13175	down		down	--	--	--	unknown [Lotus japonicus]
comp357202_c1	3.11127E-06||2.46861846242563E-06	-3.06065		-2.10295	down		down	--	--	--	unknown [Picea sitchensis]
comp357218_c0	0.006716392||7.19474990018565E-06	-1.74364		-2.02386	down		down	Biological Process: protein glycosylation (GO:0006486);; Biological Process: regulation of Notch signaling pathway (GO:0008593);; Molecular Function: transferase activity, transferring glycosyl groups (GO:0016757);;	--	O-glucosyltransferase rumi homolog OS=Anopheles gambiae GN=AGAP004267 PE=3 SV=1	unknown [Picea sitchensis]
comp357483_c0	0.001040638||0	-2.34544		-2.83428	down		down	--	K10582|4e-62|ppp:PHYPADRAFT_168742|hypothetical protein	--	predicted protein [Physcomitrella patens subsp. patens]
comp357497_c1	2.05567E-08||0.00250575853543145	-2.49473		-1.26251	down		down	Cellular Component: chloroplast (GO:0009507);; Molecular Function: oxidoreductase activity, acting on iron-sulfur proteins as donors (GO:0016730);; Biological Process: photosynthesis, dark reaction (GO:0019685);; Biological Process: light-independent chlorophyll biosynthetic process (GO:0036068);; Biological Process: oxidation-reduction process (GO:0055114);;	K04038|0.0|ppp:PhpapaCp084|chlN	Light-independent protochlorophyllide reductase subunit N OS=Pinus thunbergii GN=chlN PE=3 SV=1	photochlorophyllide reductase subunit N [Pinus thunbergii]
comp357897_c3	7.07632E-05||0.000277327022328189	-1.80378		-1.28151	down		down	Cellular Component: cytoplasm (GO:0005737);; Cellular Component: plasma membrane (GO:0005886);; Biological Process: protein targeting to membrane (GO:0006612);; Biological Process: oligopeptide transport (GO:0006857);; Biological Process: nucleotide transport (GO:0006862);; Biological Process: ER to Golgi vesicle-mediated transport (GO:0006888);; Biological Process: cellular membrane fusion (GO:0…	--	Oligopeptide transporter 4 OS=Arabidopsis thaliana GN=OPT4 PE=2 SV=1	oligopeptide transporter OPT family [Populus trichocarpa]
comp357967_c0	0.003675004||2.44093538204204E-06	-1.74713		-1.61417	down		down	Molecular Function: nucleotide binding (GO:0000166);; Cellular Component: mitochondrion (GO:0005739);; Cellular Component: vacuolar membrane (GO:0005774);; Cellular Component: cytosol (GO:0005829);; Cellular Component: plasma membrane (GO:0005886);; Biological Process: protein targeting to membrane (GO:0006612);; Biological Process: drug transmembrane transport (GO:0006855);; Biological Process: …	--	Pleiotropic drug resistance protein 1 OS=Nicotiana tabacum GN=PDR1 PE=2 SV=1	hypothetical protein VITISV_044205 [Vitis vinifera]
comp358183_c0	0.000796844||5.69299049139049E-05	-1.63983		-1.36933	down		down	Cellular Component: 1,3-beta-D-glucan synthase complex (GO:0000148);; Biological Process: microtubule cytoskeleton organization (GO:0000226);; Biological Process: cytokinesis by cell plate formation (GO:0000911);; Molecular Function: 1,3-beta-D-glucan synthase activity (GO:0003843);; Cellular Component: Golgi apparatus (GO:0005794);; Biological Process: (1->3)-beta-D-glucan biosynthetic process (…	K11000|0.0|vvi:100265625|similar to Callose synthase 3	Callose synthase 3 OS=Arabidopsis thaliana GN=CALS3 PE=2 SV=3	PREDICTED: callose synthase 3-like [Vitis vinifera]
comp373734_c0	0.000720961||6.61727368759246E-05	-4.37228		-4.50494	down		down	--	--	--	ABC transporter-like protein, partial [Picea sitchensis]
comp389353_c0	4.40741E-05||8.1460005407763E-10	-4.74282		-5.43522	down		down	Molecular Function: protein binding (GO:0005515);; Biological Process: defense response (GO:0006952);; Biological Process: signal transduction (GO:0007165);; Biological Process: response to hormone stimulus (GO:0009725);; Biological Process: response to other organism (GO:0051707);; Biological Process: cellular response to organic substance (GO:0071310);;	K13464|5e-12|zma:100303971|ZIM motif family protein	Protein TIFY 10A OS=Arabidopsis thaliana GN=TIFY10A PE=1 SV=1	unknown [Picea sitchensis]
comp346486_c1	2.82165E-09||7.35377924909741E-06	-2.41056		-2.74302	down		down	Biological Process: MAPK cascade (GO:0000165);; Biological Process: respiratory burst involved in defense response (GO:0002679);; Molecular Function: serine-type endopeptidase inhibitor activity (GO:0004867);; Cellular Component: cell wall (GO:0005618);; Cellular Component: vacuole (GO:0005773);; Biological Process: protein targeting to membrane (GO:0006612);; Biological Process: cellular membran…	--	Alpha-amylase/trypsin inhibitor OS=Zea mays PE=1 SV=1	unknown [Picea sitchensis]
comp347139_c0	0.005654362||1.13899445430832E-10	-1.98655		-3.39929	down		down	Molecular Function: iron ion binding (GO:0005506);; Biological Process: ethylene biosynthetic process (GO:0009693);; Biological Process: response to abscisic acid stimulus (GO:0009737);; Biological Process: embryo development ending in seed dormancy (GO:0009793);; Molecular Function: 1-aminocyclopropane-1-carboxylate oxidase activity (GO:0009815);; Biological Process: cell wall modification invol…	--	Codeine O-demethylase OS=Papaver somniferum GN=CODM PE=1 SV=1	unknown [Picea sitchensis]
comp347161_c0	3.527E-07||0.00313555614837169	-3.23172		-2.2312	down		down	Molecular Function: monooxygenase activity (GO:0004497);; Biological Process: oxidation-reduction process (GO:0055114);;	--	--	unknown [Picea sitchensis]
comp347161_c1	0.009342366||3.44169137633799E-15	-1.59489		-4.41249	down		down	Molecular Function: oxidoreductase activity (GO:0016491);; Biological Process: oxidation-reduction process (GO:0055114);;	--	FAD-dependent urate hydroxylase OS=Klebsiella pneumoniae GN=hpxO PE=3 SV=1	unknown [Picea sitchensis]
comp347323_c0	1.68915E-11||0.000521000504583258	-6.04867		-4.26888	down		down	Molecular Function: protein binding (GO:0005515);; Biological Process: response to osmotic stress (GO:0006970);; Biological Process: response to temperature stimulus (GO:0009266);; Biological Process: response to hormone stimulus (GO:0009725);; Biological Process: post-embryonic development (GO:0009791);; Biological Process: cellular component organization (GO:0016043);; Molecular Function: carbo…	--	Myrosinase-binding protein-like At1g52030 OS=Arabidopsis thaliana GN=F-ATMBP PE=2 SV=1	unknown [Picea sitchensis]
comp347453_c0	1.63126E-09||1.73309384837728E-05	-5.71563		-2.09799	down		down	--	--	--	unknown [Picea sitchensis]
comp348053_c0	0.004348897||1.69149539375191E-07	-1.53878		-1.61562	down		down	Biological Process: response to hypoxia (GO:0001666);; Molecular Function: iron ion binding (GO:0005506);; Cellular Component: nucleus (GO:0005634);; Cellular Component: nucleolus (GO:0005730);; Cellular Component: cytoplasm (GO:0005737);; Cellular Component: Golgi apparatus (GO:0005794);; Cellular Component: cytosol (GO:0005829);; Cellular Component: plasma membrane (GO:0005886);; Biological Pro…	K08967|6e-96|ppp:PHYPADRAFT_128349|hypothetical protein	1,2-dihydroxy-3-keto-5-methylthiopentene dioxygenase 1 OS=Physcomitrella patens subsp. patens GN=PHYPADRAFT_128349 PE=3 SV=1	unknown [Picea sitchensis]
comp348250_c0	0.001329314||0.00993018641996979	-1.75717		-1.48751	down		down	Biological Process: xenobiotic metabolic process (GO:0006805);; Biological Process: response to stress (GO:0006950);; Biological Process: response to salt stress (GO:0009651);; Biological Process: phenylpropanoid biosynthetic process (GO:0009699);; Biological Process: response to hormone stimulus (GO:0009725);; Biological Process: heterocycle biosynthetic process (GO:0018130);; Molecular Function…	--	UDP-glycosyltransferase 72B1 OS=Arabidopsis thaliana GN=UGT72B1 PE=1 SV=1	unknown [Picea sitchensis]
comp348751_c1	0.000128938||4.16398675133767E-05	-2.55358		-1.55176	down		down	Molecular Function: nucleic acid binding (GO:0003676);; Molecular Function: endoribonuclease activity (GO:0004521);; Molecular Function: protein binding (GO:0005515);; Cellular Component: nucleolus organizer region (GO:0005731);; Cellular Component: cytosol (GO:0005829);; Biological Process: chromatin silencing (GO:0006342);; Biological Process: male meiosis (GO:0007140);; Biological Process: fem…	--	Protein argonaute 9 OS=Arabidopsis thaliana GN=AGO9 PE=1 SV=2	argonaute/Zwille-like protein [Picea glauca]
comp348935_c0	2.79508E-09||0.00237801021536654	-5.67339		-3.44516	down		down	Cellular Component: extracellular region (GO:0005576);;	--	Desiccation-related protein PCC13-62 OS=Craterostigma plantagineum PE=2 SV=1	unknown [Lotus japonicus]
comp349351_c1	0.0032844||0.000074232887774639	-3.50514		-2.07233	down		down	Molecular Function: cholinesterase activity (GO:0004104);; Cellular Component: extracellular region (GO:0005576);; Cellular Component: cell wall (GO:0005618);; Cellular Component: cytoplasm (GO:0005737);; Biological Process: lipid metabolic process (GO:0006629);; Molecular Function: lipase activity (GO:0016298);; Molecular Function: hydrolase activity, acting on ester bonds (GO:0016788);; Cellula…	--	GDSL esterase/lipase At4g01130 OS=Arabidopsis thaliana GN=At4g01130 PE=2 SV=1	unknown [Picea sitchensis]
comp350933_c1	2.35016E-06||0.000215992729959313	-2.02629		-1.2861	down		down	Biological Process: transition metal ion transport (GO:0000041);; Molecular Function: glutamate decarboxylase activity (GO:0004351);; Molecular Function: calmodulin binding (GO:0005516);; Cellular Component: nucleus (GO:0005634);; Cellular Component: cytosol (GO:0005829);; Biological Process: glutamate metabolic process (GO:0006536);; Biological Process: protein targeting to membrane (GO:0006612)…	K01580|1e-101|osa:4335973|Os04g0447400	Glutamate decarboxylase OS=Petunia hybrida GN=GAD PE=1 SV=1	unknown [Picea sitchensis]
comp290983_c0	2.25215E-05||5.89350790392018E-12	-4.82229		2.85518	down		up	Biological Process: MAPK cascade (GO:0000165);; Molecular Function: protein binding (GO:0005515);; Cellular Component: nucleus (GO:0005634);; Cellular Component: cytoplasm (GO:0005737);; Biological Process: regulation of transcription, DNA-dependent (GO:0006355);; Biological Process: protein targeting to membrane (GO:0006612);; Molecular Function: arsenate reductase (glutaredoxin) activity (GO:00…	--	Glutaredoxin-C3 OS=Oryza sativa subsp. japonica GN=GRXC3 PE=2 SV=1	unknown [Picea sitchensis]
comp345677_c0	0.002180584||0.000382806323719898	-2.69147		1.52447	down		up	Cellular Component: plasma membrane (GO:0005886);; Cellular Component: anchored to membrane (GO:0031225);; Cellular Component: cell part (GO:0044464);;	--	Uncharacterized GPI-anchored protein At1g27950 OS=Arabidopsis thaliana GN=At1g27950 PE=1 SV=1	unknown [Picea sitchensis]
comp356640_c0	3.9894E-05||0.00777225045588137	-1.97119		1.27103	down		up	--	--	--	unknown [Picea sitchensis]
comp357913_c0	0.000759597||0.00121208145266904	-1.63652		1.39272	down		up	--	--	--	unknown [Picea sitchensis]
comp347723_c0	0.007847763||0.000246176376700435	-1.44918		3.30633	down		up	Biological Process: cellular protein modification process (GO:0006464);; Biological Process: defense response (GO:0006952);; Biological Process: multicellular organismal development (GO:0007275);; Biological Process: response to hormone stimulus (GO:0009725);; Biological Process: programmed cell death (GO:0012501);; Biological Process: response to organic cyclic compound (GO:0014070);; Biological…	--	E3 ubiquitin-protein ligase ATL23 OS=Arabidopsis thaliana GN=ATL23 PE=1 SV=2	unknown [Picea sitchensis]
comp349090_c5	0.006617168||0.00108323135437727	-4.01452		2.69212	down		up	Cellular Component: mitochondrion (GO:0005739);; Biological Process: sister chromatid cohesion (GO:0007062);; Biological Process: synapsis (GO:0007129);; Biological Process: reciprocal meiotic recombination (GO:0007131);; Biological Process: response to light stimulus (GO:0009416);; Cellular Component: chloroplast (GO:0009507);; Biological Process: chloroplast organization (GO:0009658);; Biologic…	--	Pentatricopeptide repeat-containing protein At2g33680 OS=Arabidopsis thaliana GN=PCMP-E19 PE=3 SV=1	unknown [Picea sitchensis]
comp339244_c0	0.007448947||1.73309384837728E-05	4.33284		-2.09799	up		down	Molecular Function: transferase activity, transferring phosphorus-containing groups (GO:0016772);;	--	--	unknown [Picea sitchensis]
comp344971_c0	0.000408897||0.00505824758703011	2.81464		-2.34983	up		down	Biological Process: metal ion transport (GO:0030001);; Molecular Function: metal ion binding (GO:0046872);;	--	--	unknown [Picea sitchensis]
comp345625_c0	0.002923042||0.000268582568181186	2.56547		-2.27073	up		down	Molecular Function: binding (GO:0005488);; Biological Process: flavonoid biosynthetic process (GO:0009813);;	--	Transcription factor TT8 OS=Arabidopsis thaliana GN=TT8 PE=1 SV=2	PREDICTED: putative transcription factor bHLH041 [Vitis vinifera]
comp353605_c0	0.001802888||0	1.72134		-2.62324	up		down	Biological Process: defense response to nematode (GO:0002215);; Molecular Function: peroxidase activity (GO:0004601);; Molecular Function: binding (GO:0005488);; Cellular Component: nucleus (GO:0005634);; Cellular Component: vacuolar membrane (GO:0005774);; Cellular Component: Golgi apparatus (GO:0005794);; Biological Process: iron ion transport (GO:0006826);; Biological Process: response to oxid…	--	Peroxidase 5 OS=Vitis vinifera GN=GSVIVT00037159001 PE=1 SV=2	hypothetical protein VITISV_028562 [Vitis vinifera]
comp353784_c0	8.99598E-08||0	2.51791		-4.83684	up		down	Biological Process: acetyl-CoA metabolic process (GO:0006084);; Biological Process: defense response (GO:0006952);; Biological Process: response to biotic stimulus (GO:0009607);; Biological Process: sterol biosynthetic process (GO:0016126);; Biological Process: brassinosteroid biosynthetic process (GO:0016132);; Molecular Function: guiding stereospecific synthesis activity (GO:0042349);; Cellular…	--	Disease resistance response protein 206 OS=Pisum sativum GN=PI206 PE=2 SV=2	unknown [Picea sitchensis]
comp355509_c0	0.002162654||0	1.9688		-2.9968	up		down	Biological Process: cell morphogenesis (GO:0000902);; Biological Process: regionalization (GO:0003002);; Molecular Function: protein serine/threonine kinase activity (GO:0004674);; Molecular Function: protein tyrosine kinase activity (GO:0004713);; Molecular Function: transmembrane signaling receptor activity (GO:0004888);; Molecular Function: ATP binding (GO:0005524);; Cellular Component: plasma…	--	Leucine-rich repeat receptor-like serine/threonine/tyrosine-protein kinase SOBIR1 OS=Arabidopsis thaliana GN=SOBIR1 PE=1 SV=1	unknown [Picea sitchensis]
comp356134_c0	1.01735E-10||6.75770316371782E-08	2.98628		-2.29959	up		down	Molecular Function: protein kinase activity (GO:0004672);; Molecular Function: binding (GO:0005488);; Biological Process: polysaccharide metabolic process (GO:0005976);; Biological Process: cellular protein modification process (GO:0006464);; Biological Process: cellular aromatic compound metabolic process (GO:0006725);; Biological Process: ion transport (GO:0006811);; Biological Process: signal …	--	LRR receptor-like serine/threonine-protein kinase GSO1 OS=Arabidopsis thaliana GN=GSO1 PE=2 SV=1	unknown [Picea sitchensis]
comp356840_c0	0.002960187||0.00106977845962708	1.72436		-1.43565	up		down	Biological Process: regionalization (GO:0003002);; Molecular Function: protein kinase activity (GO:0004672);; Molecular Function: binding (GO:0005488);; Biological Process: ion transport (GO:0006811);; Biological Process: defense response (GO:0006952);; Biological Process: response to bacterium (GO:0009617);; Biological Process: hormone-mediated signaling pathway (GO:0009755);; Biological Process…	--	Receptor-like protein kinase 2 OS=Arabidopsis thaliana GN=RCH2 PE=1 SV=1	unknown [Picea sitchensis]
comp357930_c1	0.005398622||7.4495964952348E-13	2.61012		-4.16952	up		down	Molecular Function: magnesium ion binding (GO:0000287);; Cellular Component: cytoplasm (GO:0005737);; Biological Process: metabolic process (GO:0008152);; Molecular Function: terpene synthase activity (GO:0010333);; Molecular Function: potassium ion binding (GO:0030955);; Biological Process: geranyl diphosphate metabolic process (GO:0033383);; Biological Process: alpha-pinene biosynthetic process…	--	Alpha-bisabolene synthase OS=Abies grandis GN=ag1 PE=1 SV=1	e-beta farnesene synthase [Pinus sylvestris]
comp349140_c0	9.88516E-05||0.000124197075107579	2.11845		-1.48652	up		down	Biological Process: transition metal ion transport (GO:0000041);; Molecular Function: peroxidase activity (GO:0004601);; Cellular Component: vacuole (GO:0005773);; Cellular Component: vacuolar membrane (GO:0005774);; Cellular Component: Golgi apparatus (GO:0005794);; Cellular Component: cytosol (GO:0005829);; Biological Process: anion transport (GO:0006820);; Biological Process: response to oxida…	--	Peroxidase 12 OS=Arabidopsis thaliana GN=PER12 PE=1 SV=1	peroxidase [Picea abies]
comp241114_c0	0.000189021||0.0051178432514033	4.93948		2.95639	up		up	Cellular Component: nucleosome (GO:0000786);; Molecular Function: DNA binding (GO:0003677);; Cellular Component: nucleus (GO:0005634);; Biological Process: nucleosome assembly (GO:0006334);; Molecular Function: intramolecular transferase activity, phosphotransferases (GO:0016868);; Molecular Function: protein heterodimerization activity (GO:0046982);;	K11254|2e-26|ppp:PHYPADRAFT_152862|HFO1503	Histone H4 OS=Glycine max PE=3 SV=1	hypothetical protein ZEAMMB73_313798 [Zea mays]
comp327030_c1	0.001324274||1.2437596361714E-06	4.64038		5.09777	up		up	Biological Process: MAPK cascade (GO:0000165);; Molecular Function: DNA binding (GO:0003677);; Molecular Function: sequence-specific DNA binding transcription factor activity (GO:0003700);; Molecular Function: protein binding (GO:0005515);; Cellular Component: nucleolus (GO:0005730);; Biological Process: protein targeting to membrane (GO:0006612);; Cellular Component: chloroplast (GO:0009507);; B…	--	WRKY transcription factor 55 OS=Arabidopsis thaliana GN=WRKY55 PE=2 SV=1	hypothetical protein SELMODRAFT_29702 [Selaginella moellendorffii]
comp330443_c0	0.000189021||0.00170780537874682	4.93948		1.45785	up		up	Molecular Function: copper ion binding (GO:0005507);; Cellular Component: cytosol (GO:0005829);; Biological Process: proline biosynthetic process (GO:0006561);; Biological Process: metabolic process (GO:0008152);; Biological Process: steroid metabolic process (GO:0008202);; Biological Process: response to heat (GO:0009408);; Biological Process: response to water deprivation (GO:0009414);; Biologi…	--	Zerumbone synthase OS=Zingiber zerumbet GN=ZSD1 PE=1 SV=1	short chain alcohol dehydrogenase, putative [Ricinus communis]
comp332488_c0	0.000393175||1.37729827542898E-10	2.71106		2.12993	up		up	Biological Process: cell morphogenesis involved in differentiation (GO:0000904);; Molecular Function: signal transducer activity (GO:0004871);; Molecular Function: protein binding (GO:0005515);; Cellular Component: cytoplasm (GO:0005737);; Biological Process: ion transport (GO:0006811);; Biological Process: defense response (GO:0006952);; Cellular Component: plant-type cell wall (GO:0009505);; Ce…	--	Leucine-rich repeat extensin-like protein 4 OS=Arabidopsis thaliana GN=LRX4 PE=1 SV=1	PREDICTED: leucine-rich repeat extensin-like protein 4-like [Cucumis sativus]
comp339283_c0	6.85319E-05||2.53984708820099E-08	3.62752		2.90193	up		up	Cellular Component: cytosol (GO:0005829);; Biological Process: cellular amino acid metabolic process (GO:0006520);; Biological Process: protein targeting to membrane (GO:0006612);; Biological Process: metabolic process (GO:0008152);; Biological Process: toxin catabolic process (GO:0009407);; Biological Process: response to wounding (GO:0009611);; Biological Process: response to toxin (GO:0009636)…	--	Anthocyanidin 3-O-glucosyltransferase 5 OS=Manihot esculenta GN=GT5 PE=1 SV=1	unknown [Picea sitchensis]
comp341047_c0	0.001622544||0.00207896344370939	1.82927		4.27587	up		up	--	--	Late embryogenesis abundant protein, group 3 OS=Triticum aestivum PE=2 SV=1	hypothetical protein SELMODRAFT_157425 [Selaginella moellendorffii]
comp343299_c0	0.008193215||4.09595308781263E-08	1.90791		3.22839	up		up	--	--	Annexin A7 OS=Dictyostelium discoideum GN=nxnA PE=1 SV=1	unknown [Picea sitchensis]
comp343738_c1	1.46776E-07||4.46420678201775E-13	5.79656		4.00457	up		up	Biological Process: maltose biosynthetic process (GO:0000024);; Biological Process: activation of MAPKK activity (GO:0000186);; Biological Process: response to molecule of bacterial origin (GO:0002237);; Molecular Function: protein serine/threonine kinase activity (GO:0004674);; Molecular Function: MAP kinase kinase kinase activity (GO:0004709);; Molecular Function: protein tyrosine kinase activi…	--	Leucine-rich repeat receptor-like serine/threonine-protein kinase BAM2 OS=Arabidopsis thaliana GN=BAM2 PE=1 SV=1	hypothetical protein SORBIDRAFT_01g006690 [Sorghum bicolor]
comp344457_c0	4.20231E-06||0.00463531772396086	2.39379		1.17591	up		up	--	--	--	unknown [Picea sitchensis]
comp344957_c0	0.000164402||0.0033150270914587	3.96535		4.2092	up		up	--	--	--	unknown [Picea sitchensis]
comp345853_c0	0.000404223||1.55140347608551E-05	2.20638		2.54279	up		up	Molecular Function: enzyme inhibitor activity (GO:0004857);; Cellular Component: cell wall (GO:0005618);; Cellular Component: cytoplasm (GO:0005737);; Biological Process: catabolic process (GO:0009056);; Cellular Component: plant-type cell wall (GO:0009505);; Biological Process: proline transport (GO:0015824);; Biological Process: regulation of metabolic process (GO:0019222);; Molecular Function:…	--	Probable pectinesterase/pectinesterase inhibitor 34 OS=Arabidopsis thaliana GN=PME34 PE=2 SV=1	unknown [Picea sitchensis]
comp349940_c0	0.000182662||2.88336021725399E-12	2.03351		2.42889	up		up	Molecular Function: binding (GO:0005488);; Biological Process: response to UV (GO:0009411);; Biological Process: response to auxin stimulus (GO:0009733);; Biological Process: flavonoid biosynthetic process (GO:0009813);; Cellular Component: membrane (GO:0016020);; Biological Process: cellular response to phosphate starvation (GO:0016036);; Biological Process: monoterpenoid biosynthetic process (G…	--	Geraniol 8-hydroxylase OS=Swertia mussotii GN=CYP76B10 PE=1 SV=1	unknown [Picea sitchensis]
comp350927_c0	9.64046E-05||2.26992985364882E-05	4.03399		3.538	up		up	Biological Process: signal transduction (GO:0007165);;	--	--	TIR/P-loop/LRR [Pinus taeda]
comp352346_c0	7.00228E-09||4.46585558022683E-05	3.21377		2.29104	up		up	--	--	--	hypothetical protein 2_6031_01 [Pinus taeda]
comp352964_c2	0.001789387||0.00821960440265168	2.2636		1.12025	up		up	Molecular Function: asparagine synthase (glutamine-hydrolyzing) activity (GO:0004066);; Molecular Function: aspartate-ammonia ligase activity (GO:0004071);; Molecular Function: ATP binding (GO:0005524);; Cellular Component: cytosol (GO:0005829);; Biological Process: glutamine metabolic process (GO:0006541);; Biological Process: cellular amino acid catabolic process (GO:0009063);; Cellular Compone…	K01953|0.0|pop:POPTR_722643|asparagine synthase (glutamine-hydrolyzing) (EC:6.3.5.4)	Asparagine synthetase [glutamine-hydrolyzing] 2 OS=Arabidopsis thaliana GN=ASN2 PE=1 SV=1	unknown [Picea sitchensis]
comp353218_c0	7.66684E-11||0.00358286928515217	3.65813		1.24773	up		up	Molecular Function: protein binding (GO:0005515);; Cellular Component: nucleoplasm (GO:0005654);; Biological Process: transcription, DNA-dependent (GO:0006351);; Biological Process: epidermis development (GO:0008544);; Molecular Function: hydrolase activity (GO:0016787);; Biological Process: regulation of nucleobase-containing compound metabolic process (GO:0019219);; Biological Process: viral re…	--	Glycine-rich cell wall structural protein 2 OS=Oryza sativa subsp. japonica GN=GRP0.9 PE=2 SV=1	unknown [Picea sitchensis]
comp353269_c0	1.1614E-06||0.000840794581545845	2.33471		1.26078	up		up	Molecular Function: peroxidase activity (GO:0004601);; Molecular Function: copper ion binding (GO:0005507);; Molecular Function: calcium ion binding (GO:0005509);; Molecular Function: ATP binding (GO:0005524);; Molecular Function: calcium-dependent phospholipid binding (GO:0005544);; Cellular Component: cell wall (GO:0005618);; Cellular Component: nuclear envelope (GO:0005635);; Cellular Componen…	--	Annexin-like protein RJ4 OS=Fragaria ananassa PE=2 SV=2	unknown [Picea sitchensis]
comp353458_c0	0.004465906||0.00801661617211002	1.98343		1.11689	up		up	Biological Process: macromolecule biosynthetic process (GO:0009059);; Biological Process: phenylpropanoid biosynthetic process (GO:0009699);; Molecular Function: N-acyltransferase activity (GO:0016410);; Molecular Function: O-acetyltransferase activity (GO:0016413);; Molecular Function: transferase activity, transferring acyl groups other than amino-acyl groups (GO:0016747);; Biological Process: …	--	Taxadien-5-alpha-ol O-acetyltransferase OS=Taxus wallichiana var. chinensis PE=2 SV=1	unknown [Picea sitchensis]
comp354071_c0	0.000101419||7.16765058417224E-09	1.93816		1.99074	up		up	Molecular Function: aspartic-type endopeptidase activity (GO:0004190);; Cellular Component: endoplasmic reticulum (GO:0005783);; Biological Process: nitrogen compound metabolic process (GO:0006807);; Biological Process: response to water deprivation (GO:0009414);; Cellular Component: plastid (GO:0009536);; Biological Process: response to abscisic acid stimulus (GO:0009737);; Biological Process: r…	--	Aspartic proteinase nepenthesin-2 OS=Nepenthes gracilis GN=nep2 PE=1 SV=1	unknown [Picea sitchensis]
comp354396_c0	4.26542E-08||0.00584962917623222	3.71953		2.08417	up		up	Cellular Component: cytoplasm (GO:0005737);; Biological Process: regulation of translation (GO:0006417);; Biological Process: amino acid transport (GO:0006865);; Biological Process: ethylene biosynthetic process (GO:0009693);; Biological Process: response to cytokinin stimulus (GO:0009735);; Biological Process: fruit ripening (GO:0009835);; Biological Process: response to chitin (GO:0010200);; Mo…	K01762|0.0|vvi:100261151|hypothetical protein LOC100261151	1-aminocyclopropane-1-carboxylate synthase 1 OS=Prunus mume GN=ACS1 PE=2 SV=1	ACC synthase [Picea engelmannii x Picea glauca]
comp354422_c0	1.97854E-09||0.000187750127244035	3.5232		1.38387	up		up	Biological Process: reproduction (GO:0000003);; Biological Process: root morphogenesis (GO:0010015);; Biological Process: regulation of hormone levels (GO:0010817);; Biological Process: cell growth (GO:0016049);; Molecular Function: transferase activity, transferring acyl groups (GO:0016746);; Molecular Function: hydrolase activity, acting on ester bonds (GO:0016788);; Biological Process: glucosi…	--	GDSL esterase/lipase At2g04570 OS=Arabidopsis thaliana GN=At2g04570 PE=2 SV=1	unknown [Picea sitchensis]
comp356576_c1	0.000345872||0.000568836020022889	1.875		1.3519	up		up	--	--	--	PREDICTED: uncharacterized protein LOC100248967 [Vitis vinifera]
comp357118_c1	5.37188E-09||2.70566981042109E-08	4.26036		3.77224	up		up	Molecular Function: binding (GO:0005488);; Cellular Component: intracellular membrane-bounded organelle (GO:0043231);; Cellular Component: cytoplasmic part (GO:0044444);; Biological Process: response to stimulus (GO:0050896);;	--	TMV resistance protein N OS=Nicotiana glutinosa GN=N PE=1 SV=1	putative TIR/NBS/LRR disease resistance protein [Pinus taeda]
comp357448_c0	0.004731929||0.000340917994883672	1.67452		1.78131	up		up	Biological Process: defense response to nematode (GO:0002215);; Molecular Function: peroxidase activity (GO:0004601);; Molecular Function: protein binding (GO:0005515);; Cellular Component: cell wall (GO:0005618);; Cellular Component: Golgi apparatus (GO:0005794);; Cellular Component: cytosol (GO:0005829);; Biological Process: response to oxidative stress (GO:0006979);; Biological Process: flower…	K00430|1e-123|rcu:RCOM_0688840|Peroxidase 52 precursor, putative (EC:1.11.1.7)	Peroxidase 4 OS=Vitis vinifera GN=GSVIVT00023967001 PE=1 SV=1	peroxidase [Picea abies]
comp357563_c4	0.001961064||4.30953051022698E-11	2.10762		3.07377	up		up	Molecular Function: protein kinase activity (GO:0004672);; Molecular Function: binding (GO:0005488);; Molecular Function: ATP binding (GO:0005524);; Cellular Component: cytoplasm (GO:0005737);; Biological Process: cellular protein modification process (GO:0006464);; Biological Process: transport (GO:0006810);; Biological Process: defense response (GO:0006952);; Biological Process: signal transduc…	--	Probable disease resistance protein At5g66910 OS=Arabidopsis thaliana GN=At5g66910 PE=2 SV=1	unknown [Picea sitchensis]
comp357925_c0	0.000961096||4.67724466934882E-07	2.11405		2.0246	up		up	--	--	--	unknown [Picea sitchensis]
comp358051_c1	0.001075198||0.0015253972189222	2.01534		1.31459	up		up	Molecular Function: binding (GO:0005488);; Biological Process: cell communication (GO:0007154);; Cellular Component: intracellular membrane-bounded organelle (GO:0043231);; Biological Process: primary metabolic process (GO:0044238);; Biological Process: cellular biosynthetic process (GO:0044249);; Cellular Component: cytoplasmic part (GO:0044444);; Biological Process: innate immune response (GO:0…	--	Probable disease resistance protein At4g27220 OS=Arabidopsis thaliana GN=At4g27220 PE=2 SV=1	unknown [Picea sitchensis]
comp347108_c0	0.000471702||9.41558506140083E-06	3.38674		2.51446	up		up	Molecular Function: catalytic activity (GO:0003824);; Biological Process: cellular process (GO:0009987);;	K10896|3e-29|rcu:RCOM_0685890|protein with unknown function	--	unnamed protein product [Vitis vinifera]
comp349158_c0	9.74501E-06||2.52802335731772E-08	4.30791		3.14777	up		up	--	--	--	PREDICTED: uncharacterized protein LOC101293074 [Fragaria vesca subsp. vesca]
comp349199_c0	2.1718E-05||3.44570356358709E-07	3.75986		1.69318	up		up	Biological Process: lipid transport (GO:0006869);; Molecular Function: lipid binding (GO:0008289);;	--	Non-specific lipid-transfer protein OS=Pinus taeda PE=2 SV=1	unknown [Picea sitchensis]
comp349620_c0	|0|2.66342503607575E-13	--	-6.56013	-3.90358		down	down				unknown [Picea sitchensis]
comp198663_c0	|0.000174086564059373|0.000698913073029828	--	-3.01275	-2.66687		down	down	Cellular Component: cytosol (GO:0005829);; Biological Process: tryptophan catabolic process (GO:0006569);; Biological Process: protein targeting to membrane (GO:0006612);; Biological Process: iron ion transport (GO:0006826);; Biological Process: metabolic process (GO:0008152);; Biological Process: toxin catabolic process (GO:0009407);; Biological Process: response to wounding (GO:0009611);; Biolo…	--	Hydroquinone glucosyltransferase OS=Rauvolfia serpentina GN=AS PE=1 SV=1	unknown [Picea sitchensis]
comp198696_c0	|0.000146978459346192|0.000130816096946873	--	-4.62249	-4.43046		down	down	Molecular Function: purine ribonucleoside binding (GO:0032550);; Molecular Function: adenyl ribonucleotide binding (GO:0032559);; Molecular Function: anion binding (GO:0043168);; Biological Process: response to stimulus (GO:0050896);;	--	--	Pinus taeda anonymous locus 0_778_02 genomic sequence
comp203272_c0	|0.000316745726952505|2.37885621143796E-05	--	-1.98913	-1.47363		down	down	Molecular Function: carboxylesterase activity (GO:0004091);; Molecular Function: cholinesterase activity (GO:0004104);; Molecular Function: alpha-L-fucosidase activity (GO:0004560);; Biological Process: lipid metabolic process (GO:0006629);; Biological Process: defense response (GO:0006952);; Cellular Component: plant-type cell wall (GO:0009505);; Cellular Component: plasmodesma (GO:0009506);; Ce…	--	GDSL esterase/lipase At3g26430 OS=Arabidopsis thaliana GN=At3g26430 PE=2 SV=1	PREDICTED: GDSL esterase/lipase At3g26430-like [Glycine max]
comp222585_c0	|0.000179010385470968|0.00174931026406699	[E]	-1.94069	-1.20914		down	down	Molecular Function: 3-deoxy-7-phosphoheptulonate synthase activity (GO:0003849);; Molecular Function: protein binding (GO:0005515);; Cellular Component: cell wall (GO:0005618);; Cellular Component: cytosol (GO:0005829);; Cellular Component: plasma membrane (GO:0005886);; Biological Process: aromatic amino acid family biosynthetic process (GO:0009073);; Biological Process: chorismate biosynthetic …	K01626|0.0|rcu:RCOM_1036940|Phospho-2-dehydro-3-deoxyheptonate aldolase 1, chloroplast precursor, putative (EC:2.5.1.54)	Phospho-2-dehydro-3-deoxyheptonate aldolase 1, chloroplastic OS=Solanum tuberosum GN=SHKA PE=1 SV=2	PREDICTED: phospho-2-dehydro-3-deoxyheptonate aldolase 1, chloroplastic-like [Glycine max]
comp226864_c0	|1.46249633514728E-08|0	--	-2.65519	-4.30046		down	down	Molecular Function: DNA binding (GO:0003677);; Molecular Function: sequence-specific DNA binding transcription factor activity (GO:0003700);; Cellular Component: nucleus (GO:0005634);; Biological Process: response to water deprivation (GO:0009414);; Biological Process: response to blue light (GO:0009637);; Biological Process: response to salt stress (GO:0009651);; Biological Process: gibberellin …	--	Homeobox-leucine zipper protein ATHB-13 OS=Arabidopsis thaliana GN=ATHB-13 PE=2 SV=2	homeobox protein PpHB6 [Physcomitrella patens]
comp246382_c0	|1.20248255797151E-12|2.35147801230795E-09	[R]	-3.92391	-2.59222		down	down	Biological Process: defense response to insect (GO:0002213);; Molecular Function: glutamate-cysteine ligase activity (GO:0004357);; Cellular Component: cytoplasm (GO:0005737);; Biological Process: gluconeogenesis (GO:0006094);; Biological Process: glycolysis (GO:0006096);; Biological Process: glutathione biosynthetic process (GO:0006750);; Biological Process: amino acid transport (GO:0006865);; M…	K00083|2e-33|vvi:100245522|hypothetical protein LOC100245522	Probable cinnamyl alcohol dehydrogenase 9 OS=Arabidopsis thaliana GN=CAD9 PE=2 SV=2	unknown [Picea sitchensis]
comp246707_c0	|1.89576973008698E-08|2.19824158875781E-14	[C]	-3.02837	-3.43261		down	down	Molecular Function: retinal dehydrogenase activity (GO:0001758);; Biological Process: liver development (GO:0001889);; Molecular Function: 3-chloroallyl aldehyde dehydrogenase activity (GO:0004028);; Molecular Function: aldehyde dehydrogenase (NAD) activity (GO:0004029);; Molecular Function: aldehyde dehydrogenase [NAD(P)+] activity (GO:0004030);; Molecular Function: Ras GTPase activator activity…	K12355|5e-53|rcu:RCOM_1053330|aldehyde dehydrogenase, putative (EC:1.2.1.36)	Aldehyde dehydrogenase family 2 member B7, mitochondrial OS=Arabidopsis thaliana GN=ALDH2B7 PE=2 SV=2	unknown [Picea sitchensis]
comp290922_c0	|5.00173287121264E-07|0	--	-2.49378	-3.46521		down	down	Biological Process: MAPK cascade (GO:0000165);; Biological Process: respiratory burst involved in defense response (GO:0002679);; Cellular Component: cell wall (GO:0005618);; Cellular Component: vacuole (GO:0005773);; Biological Process: protein targeting to membrane (GO:0006612);; Biological Process: cellular membrane fusion (GO:0006944);; Biological Process: detection of biotic stimulus (GO:000…	--	Pathogenesis-related protein OS=Juniperus ashei PE=1 SV=1	thaumatin-like protein L4 [Pinus monticola]
comp291036_c0	|0.000410844329875037|0.000011605565279238	--	-1.94801	-1.54691		down	down	Molecular Function: methionine adenosyltransferase activity (GO:0004478);; Molecular Function: copper ion binding (GO:0005507);; Molecular Function: ATP binding (GO:0005524);; Cellular Component: cell wall (GO:0005618);; Cellular Component: nucleolus (GO:0005730);; Cellular Component: cytoplasm (GO:0005737);; Cellular Component: cytosol (GO:0005829);; Cellular Component: plasma membrane (GO:00058…	K00789|3e-15|ath:AT4G01850|SAM-2	S-adenosylmethionine synthase 3 OS=Picea sitchensis GN=METK3 PE=2 SV=1	RecName: Full=S-adenosylmethionine synthase 3; Short=AdoMet synthase 3; AltName: Full=Methionine adenosyltransferase 3; Short=MAT 3
comp291136_c0	|7.18314296932476E-14|1.92242888275018E-11	--	-6.59757	-3.58579		down	down	Cellular Component: plastid (GO:0009536);;	--	--	PREDICTED: uncharacterized protein LOC100782905 [Glycine max]
comp291479_c0	|0.0092637836474988|1.87301672061047E-07	--	-3.94879	-5.0438		down	down	Molecular Function: transferase activity, transferring hexosyl groups (GO:0016758);;	--	Anthocyanidin 3-O-glucosyltransferase OS=Petunia hybrida GN=RT PE=2 SV=1	unknown [Picea sitchensis]
comp291795_c0	|0.00228894967752002|4.07259441004282E-06	[R]	-1.82109	-1.63577		down	down	Biological Process: carbohydrate metabolic process (GO:0005975);; Biological Process: metabolic process (GO:0008152);; Biological Process: cellular process (GO:0009987);; Molecular Function: hydrolase activity (GO:0016787);; Molecular Function: isomerase activity (GO:0016853);; Molecular Function: metal ion binding (GO:0046872);;	--	Phosphorylated carbohydrates phosphatase TM_1254 OS=Thermotoga maritima (strain ATCC 43589 / MSB8 / DSM 3109 / JCM 10099) GN=TM_1254 PE=1 SV=1	hypothetical protein SELMODRAFT_89062 [Selaginella moellendorffii]
comp291965_c0	|1.39616182837088E-07|0	--	-5.42671	-6.24121		down	down	Molecular Function: structural constituent of cell wall (GO:0005199);; Molecular Function: protein binding (GO:0005515);; Cellular Component: plant-type cell wall (GO:0009505);; Cellular Component: plasmodesma (GO:0009506);; Biological Process: plant-type cell wall organization (GO:0009664);; Biological Process: pollen tube growth (GO:0009860);; Biological Process: trichoblast differentiation (GO…	--	Extensin OS=Daucus carota PE=2 SV=1	extensin-like protein [Vigna unguiculata]
comp303757_c0	|0|0	--	-7.20791	-7.27891		down	down	--	--	--	leucine rich repeat-like protein, partial [Picea sitchensis]
comp307992_c0	|1.71443356973278E-05|0.00115035108069783	[E]	-4.90131	-2.01511		down	down	Biological Process: maltose metabolic process (GO:0000023);; Biological Process: histidine biosynthetic process (GO:0000105);; Molecular Function: magnesium ion binding (GO:0000287);; Molecular Function: ATP phosphoribosyltransferase activity (GO:0003879);; Biological Process: threonine catabolic process (GO:0006567);; Cellular Component: chloroplast stroma (GO:0009570);; Biological Process: star…	K00765|1e-173|vvi:100256118|hypothetical protein LOC100256118	ATP phosphoribosyltransferase 1, chloroplastic OS=Arabidopsis thaliana GN=HISN1A PE=1 SV=1	unknown [Picea sitchensis]
comp309108_c0	|0.00140485434787296|1.13384126514404E-05	--	-3.62537	-2.90156		down	down	Cellular Component: endoplasmic reticulum (GO:0005783);; Biological Process: protein targeting to vacuole (GO:0006623);; Biological Process: cation transport (GO:0006812);; Biological Process: regulation of pH (GO:0006885);; Cellular Component: endomembrane system (GO:0012505);; Molecular Function: solute:hydrogen antiporter activity (GO:0015299);; Biological Process: monovalent inorganic cation …	--	Cation/H(+) antiporter 20 OS=Arabidopsis thaliana GN=CHX20 PE=2 SV=1	PREDICTED: cation/H(+) antiporter 20-like [Vitis vinifera]
comp310566_c0	|8.47183590807488E-05|2.40014532204569E-06	--	-4.6974	-4.82867		down	down	--	--	--	PREDICTED: polyphenol oxidase, chloroplastic-like [Fragaria vesca subsp. vesca]
comp311295_c0	|6.74100109065989E-10|1.87301672061047E-07	--	-5.90884	-5.0438		down	down	--	--	--	unknown [Picea sitchensis]
comp312418_c0	|0.000814680473371965|0.00694481273411096	[RTKL]	-4.37112	-2.08146		down	down	Molecular Function: protein kinase activity (GO:0004672);; Cellular Component: mitochondrion (GO:0005739);; Cellular Component: vacuole (GO:0005773);; Cellular Component: plasma membrane (GO:0005886);; Molecular Function: chitin binding (GO:0008061);; Cellular Component: plasmodesma (GO:0009506);; Molecular Function: kinase activity (GO:0016301);; Biological Process: phosphorylation (GO:0016310);…	--	Protein LYK5 OS=Arabidopsis thaliana GN=LYK5 PE=1 SV=1	unknown [Picea sitchensis]
comp312517_c0	|8.47183590807488E-05|1.25812755258359E-06	--	-4.6974	-4.88554		down	down	Biological Process: very long-chain fatty acid metabolic process (GO:0000038);; Molecular Function: monooxygenase activity (GO:0004497);; Molecular Function: binding (GO:0005488);; Molecular Function: iron ion binding (GO:0005506);; Cellular Component: endoplasmic reticulum (GO:0005783);; Biological Process: intra-Golgi vesicle-mediated transport (GO:0006891);; Biological Process: cellular membra…	--	Cytochrome P450 84A1 OS=Arabidopsis thaliana GN=CYP84A1 PE=2 SV=1	unknown [Picea sitchensis]
comp313127_c0	|3.45362302756058E-07|0.000130816096946873	--	-5.33583	-4.43046		down	down	Molecular Function: nucleotide binding (GO:0000166);; Molecular Function: protein kinase activity (GO:0004672);; Molecular Function: protein binding (GO:0005515);; Biological Process: phosphorylation (GO:0016310);; Biological Process: cellular metabolic process (GO:0044237);; Cellular Component: cell part (GO:0044464);; Biological Process: organic substance metabolic process (GO:0071704);;	--	Cysteine-rich receptor-like protein kinase 42 OS=Arabidopsis thaliana GN=CRK42 PE=2 SV=1	unknown [Picea sitchensis]
comp315590_c0	|0.0049965940471377|0.00125490544330786	--	-4.06539	-3.5237		down	down	Biological Process: metal ion transport (GO:0030001);; Molecular Function: metal ion binding (GO:0046872);;	--	--	unknown [Picea sitchensis]
comp317348_c0	|0.000146978459346192|0.00433855741134537	--	-4.62249	-3.98648		down	down	Molecular Function: protein binding (GO:0005515);; Cellular Component: cytoplasm (GO:0005737);; Biological Process: cellular aromatic compound metabolic process (GO:0006725);; Biological Process: blood coagulation (GO:0007596);; Biological Process: gene expression (GO:0010467);; Biological Process: cell differentiation (GO:0030154);; Molecular Function: enzyme regulator activity (GO:0030234);; Bi…	--	Uncharacterized histidine-rich protein DDB_G0274557 OS=Dictyostelium discoideum GN=DDB_G0274557 PE=4 SV=1	Os04g0654400 [Oryza sativa Japonica Group]
comp320480_c1	|5.48551095991279E-07|5.41166948834215E-05	--	-5.28816	-3.86271		down	down	Biological Process: transition metal ion transport (GO:0000041);; Cellular Component: cytoplasm (GO:0005737);;	--	--	hypothetical protein SELMODRAFT_451021 [Selaginella moellendorffii]
comp320526_c0	|7.24349138724323E-05|0.000114449698313868	--	-2.01702	-1.33046		down	down	Biological Process: cation transport (GO:0006812);; Molecular Function: peptidase activity (GO:0008233);; Molecular Function: cation transmembrane transporter activity (GO:0008324);; Molecular Function: neutral amino acid transmembrane transporter activity (GO:0015175);; Biological Process: neutral amino acid transport (GO:0015804);; Cellular Component: membrane (GO:0016020);; Molecular Function:…	--	Vacuolar amino acid transporter 1 OS=Saccharomyces cerevisiae (strain ATCC 204508 / S288c) GN=AVT1 PE=1 SV=1	predicted protein [Physcomitrella patens subsp. patens]
comp323422_c0	|0.0092637836474988|4.60484568631792E-06	--	-3.94879	-4.76948		down	down	Molecular Function: chitinase activity (GO:0004568);; Biological Process: carbohydrate metabolic process (GO:0005975);; Biological Process: chitin catabolic process (GO:0006032);; Biological Process: cell wall macromolecule catabolic process (GO:0016998);;	--	--	unknown [Picea sitchensis]
comp324038_c0	|0.00268932850773418|4.60484568631792E-06	--	-4.17536	-4.76948		down	down	Biological Process: maltose metabolic process (GO:0000023);; Biological Process: pentose-phosphate shunt (GO:0006098);; Cellular Component: chloroplast (GO:0009507);; Biological Process: starch biosynthetic process (GO:0019252);; Molecular Function: heat shock protein binding (GO:0031072);; Molecular Function: unfolded protein binding (GO:0051082);;	--	--	unknown [Picea sitchensis]
comp324039_c0	|0.000022719487449363|1.99840144432528E-15	--	-3.03479	-3.52726		down	down	Biological Process: MAPK cascade (GO:0000165);; Biological Process: response to hypoxia (GO:0001666);; Molecular Function: DNA binding (GO:0003677);; Molecular Function: sequence-specific DNA binding transcription factor activity (GO:0003700);; Cellular Component: nucleus (GO:0005634);; Biological Process: regulation of transcription, DNA-dependent (GO:0006355);; Biological Process: protein targe…	--	NAC transcription factor ONAC010 OS=Oryza sativa subsp. indica GN=ONAC010 PE=2 SV=1	unnamed protein product [Vitis vinifera]
comp324099_c1	|8.16124945401953E-13|0	--	-3.87879	-4.27512		down	down	Molecular Function: diacylglycerol O-acyltransferase activity (GO:0004144);; Molecular Function: O-acyltransferase activity (GO:0008374);; Cellular Component: intracellular membrane-bounded organelle (GO:0043231);; Biological Process: glycerolipid biosynthetic process (GO:0045017);;	--	O-acyltransferase WSD1 OS=Arabidopsis thaliana GN=WSD1 PE=2 SV=1	unknown [Picea sitchensis]
comp324593_c1	|0.00496578059625907|2.63664934330166E-09	--	-4.06652	-5.35695		down	down	Cellular Component: cytoplasm (GO:0005737);; Cellular Component: plasma membrane (GO:0005886);; Biological Process: response to oxidative stress (GO:0006979);; Molecular Function: oxidoreductase activity, acting on the CH-CH group of donors, NAD or NADP as acceptor (GO:0016628);; Biological Process: response to cadmium ion (GO:0046686);;	--	Isoflavone reductase-like protein OS=Olea europaea PE=1 SV=1	isoflavone reductase-like protein [Ginkgo biloba]
comp325953_c0	|0.00374105085583942|0	--	-1.66567	-2.74095		down	down	--	K13464|8e-27|rcu:RCOM_1143570|hypothetical protein	Protein TIFY 6B OS=Arabidopsis thaliana GN=TIFY6B PE=1 SV=1	unknown [Picea sitchensis]
comp325962_c0	|1.02455689920955E-06|0.000333967668692869	[RTKL]	-3.41721	-2.52429		down	down	Cellular Component: cyclin-dependent protein kinase holoenzyme complex (GO:0000307);; Molecular Function: chromatin binding (GO:0003682);; Molecular Function: protein serine/threonine kinase activity (GO:0004674);; Molecular Function: protein binding (GO:0005515);; Cellular Component: nucleolus (GO:0005730);; Cellular Component: cytosol (GO:0005829);; Cellular Component: plasma membrane (GO:00058…	K08819|1e-73|osa:4338674|Os05g0389700	Cyclin-dependent kinase C-1 OS=Oryza sativa subsp. japonica GN=CDKC-1 PE=2 SV=1	Os05g0389700 [Oryza sativa Japonica Group]
comp326107_c0	|1.71443356973278E-05|1.25812755258359E-06	--	-4.90131	-4.88554		down	down	Cellular Component: cytoplasm (GO:0005737);; Cellular Component: plasma membrane (GO:0005886);; Biological Process: response to oxidative stress (GO:0006979);; Molecular Function: oxidoreductase activity, acting on the CH-CH group of donors, NAD or NADP as acceptor (GO:0016628);; Biological Process: response to cadmium ion (GO:0046686);;	--	Isoflavone reductase-like protein OS=Olea europaea PE=1 SV=1	unknown [Picea sitchensis]
comp326408_c0	|0.000101002284971119|0.000121072506030551	[O]	-2.10648	-1.49965		down	down	Molecular Function: structural constituent of ribosome (GO:0003735);; Cellular Component: nucleus (GO:0005634);; Cellular Component: nucleolus (GO:0005730);; Cellular Component: cytoplasm (GO:0005737);; Biological Process: translation (GO:0006412);; Biological Process: male meiosis I (GO:0007141);; Biological Process: female meiosis I (GO:0007144);; Biological Process: female gonad development (G…	--	Ubiquitin OS=Lupinus polyphyllus PE=3 SV=2	polyubiquitin 1 [Phaseolus vulgaris]
comp326671_c0	|4.33567184314754E-05|0.00037754619395125	[R]	-3.47442	-2.35995		down	down	Biological Process: MAPK cascade (GO:0000165);; Molecular Function: NAD(P)H dehydrogenase (quinone) activity (GO:0003955);; Cellular Component: mitochondrion (GO:0005739);; Cellular Component: peroxisome (GO:0005777);; Cellular Component: cytosol (GO:0005829);; Cellular Component: plasma membrane (GO:0005886);; Biological Process: glycolysis (GO:0006096);; Biological Process: protein targeting to…	--	NADPH:quinone oxidoreductase OS=Arabidopsis thaliana GN=NQR PE=1 SV=1	PREDICTED: NADPH:quinone oxidoreductase [Vitis vinifera]
comp327115_c0	|0.000489119560375673|0	--	-3.0204	-4.63519		down	down	--	K13464|2e-12|pop:POPTR_712551|hypothetical protein	--	unknown [Picea sitchensis]
comp327227_c0	|6.85698164915038E-11|0	--	-3.34173	-3.23788		down	down	--	--	--	hypothetical protein CARUB_v10012223mg [Capsella rubella]
comp327258_c0	|4.74659832425672E-05|2.07482630709688E-06	--	-2.06216	-1.53088		down	down	Biological Process: very long-chain fatty acid metabolic process (GO:0000038);; Biological Process: sulfur amino acid metabolic process (GO:0000096);; Biological Process: polysaccharide biosynthetic process (GO:0000271);; Cellular Component: extracellular region (GO:0005576);; Cellular Component: nucleus (GO:0005634);; Cellular Component: endoplasmic reticulum (GO:0005783);; Biological Process: a…	--	3-ketoacyl-CoA synthase 6 OS=Arabidopsis thaliana GN=CUT1 PE=1 SV=1	3-ketoacyl-CoA synthase 6 [Theobroma cacao]
comp328509_c0	|0.000520385159000325|5.55421760874975E-05	[Q]	-2.51637	-1.89536		down	down	Molecular Function: copper ion binding (GO:0005507);; Cellular Component: extracellular region (GO:0005576);; Cellular Component: cell wall (GO:0005618);; Molecular Function: L-ascorbate oxidase activity (GO:0008447);; Cellular Component: plasmodesma (GO:0009506);; Biological Process: vegetative to reproductive phase transition of meristem (GO:0010228);; Biological Process: glucuronoxylan metabol…	--	L-ascorbate oxidase OS=Cucumis sativus PE=1 SV=1	ascorbate oxidase-like protein [Picea abies]
comp330167_c0	|0.00500643027413405|0.00578900283043016	--	-2.09895	-1.72163		down	down	--	--	--	unknown [Picea sitchensis]
comp330652_c0	|0.00041641283629823|0	--	-3.44169	-6.5822		down	down	Molecular Function: fatty acid binding (GO:0005504);; Molecular Function: zinc ion binding (GO:0008270);; Biological Process: systemic acquired resistance, salicylic acid mediated signaling pathway (GO:0009862);;	--	Putative lipid-transfer protein DIR1 OS=Arabidopsis thaliana GN=DIR1 PE=1 SV=1	unknown [Picea sitchensis]
comp330692_c0	|4.56864111819666E-06|0	--	-3.71041	-4.16925		down	down	Molecular Function: carboxylesterase activity (GO:0004091);; Cellular Component: cell wall (GO:0005618);; Cellular Component: nucleus (GO:0005634);; Biological Process: lipid metabolic process (GO:0006629);; Cellular Component: chloroplast thylakoid (GO:0009534);; Biological Process: response to salicylic acid stimulus (GO:0009751);; Biological Process: stomatal complex morphogenesis (GO:0010103)…	--	GDSL esterase/lipase At5g33370 OS=Arabidopsis thaliana GN=At5g33370 PE=2 SV=1	unknown [Picea sitchensis]
comp332877_c0	|0.00437709004850606|2.12385664610792E-13	--	-1.661	-2.25297		down	down	Biological Process: MAPK cascade (GO:0000165);; Biological Process: response to hypoxia (GO:0001666);; Molecular Function: DNA binding (GO:0003677);; Molecular Function: sequence-specific DNA binding transcription factor activity (GO:0003700);; Cellular Component: nucleus (GO:0005634);; Biological Process: regulation of transcription, DNA-dependent (GO:0006355);; Biological Process: protein targe…	--	NAC domain-containing protein 48 OS=Oryza sativa subsp. japonica GN=NAC48 PE=2 SV=1	unknown [Picea sitchensis]
comp332945_c0	|3.74694215872218E-05|0.000550882019612287	--	-2.12506	-1.67395		down	down	Cellular Component: cytoplasm (GO:0005737);; Cellular Component: vacuolar membrane (GO:0005774);; Cellular Component: chloroplast (GO:0009507);; Biological Process: glucosinolate biosynthetic process (GO:0019761);;	--	Heme-binding protein 2 OS=Homo sapiens GN=HEBP2 PE=1 SV=1	unknown [Picea sitchensis]
comp333360_c0	|0.000814680473371965|0.000582770670734423	--	-4.37112	-1.84962		down	down	Molecular Function: nucleotide binding (GO:0000166);; Cellular Component: mitochondrion (GO:0005739);; Cellular Component: vacuolar membrane (GO:0005774);; Cellular Component: cytosol (GO:0005829);; Cellular Component: plasma membrane (GO:0005886);; Biological Process: protein targeting to membrane (GO:0006612);; Biological Process: drug transmembrane transport (GO:0006855);; Biological Process: …	--	Pleiotropic drug resistance protein 6 OS=Oryza sativa subsp. japonica GN=PDR6 PE=2 SV=3	Pinus taeda anonymous locus CL4189Contig1_02 genomic sequence
comp334479_c2	|6.16923311536066E-06|8.6073465319636E-06	[Q]	-5.02281	-4.03348		down	down	Cellular Component: extracellular region (GO:0005576);; Cellular Component: cytoplasmic membrane-bounded vesicle (GO:0016023);; Molecular Function: oxidoreductase activity (GO:0016491);; Molecular Function: oxidoreductase activity, acting on diphenols and related substances as donors, oxygen as acceptor (GO:0016682);; Biological Process: cellular metabolic process (GO:0044237);; Molecular Functio…	--	L-ascorbate oxidase OS=Nicotiana tabacum GN=AAO PE=2 SV=1	unknown [Picea sitchensis]
comp335343_c0	|5.48551095991279E-07|7.88258347483861E-15	[R]	-5.28816	-4.59869		down	down	Molecular Function: protein serine/threonine kinase activity (GO:0004674);; Molecular Function: iron ion binding (GO:0005506);; Molecular Function: protein binding (GO:0005515);; Cellular Component: endosome (GO:0005768);; Cellular Component: plasma membrane (GO:0005886);; Biological Process: iron ion transport (GO:0006826);; Biological Process: receptor-mediated endocytosis (GO:0006898);; Biolog…	K05278|1e-106|rcu:RCOM_1031460|flavonol synthase, putative (EC:1.14.11.23)	Flavonol synthase/flavanone 3-hydroxylase OS=Citrus unshiu GN=FLS PE=1 SV=1	unknown [Picea sitchensis]
comp335477_c1	|0.00268932850773418|3.67099592502029E-07	[E]	-4.17536	-3.89769		down	down	Biological Process: response to hypoxia (GO:0001666);; Molecular Function: gamma-glutamyltransferase activity (GO:0003840);; Molecular Function: L-alanine:2-oxoglutarate aminotransferase activity (GO:0004021);; Molecular Function: binding (GO:0005488);; Cellular Component: nucleus (GO:0005634);; Cellular Component: mitochondrion (GO:0005739);; Cellular Component: vacuole (GO:0005773);; Cellular C…	K00681|1e-103|pop:POPTR_760175|hypothetical protein	Gamma-glutamyltranspeptidase 1 OS=Arabidopsis thaliana GN=GGT1 PE=2 SV=1	putative gamma-glutamyl transferase [Populus tremula x Populus alba]
comp335561_c1	|0.00147221238804141|4.60484568631792E-06	[Q]	-4.27656	-4.76948		down	down	Molecular Function: steroid hydroxylase activity (GO:0008395);; Biological Process: response to light stimulus (GO:0009416);; Cellular Component: plasmodesma (GO:0009506);; Biological Process: response to auxin stimulus (GO:0009733);; Biological Process: response to brassinosteroid stimulus (GO:0009741);; Biological Process: brassinosteroid homeostasis (GO:0010268);; Cellular Component: membrane …	--	Cytochrome P450 734A1 OS=Arabidopsis thaliana GN=CYP734A1 PE=2 SV=1	PREDICTED: cytochrome P450 734A1-like [Glycine max]
comp336328_c0	|1.79856129989275E-14|0	--	-6.69219	-4.9665		down	down	Biological Process: polysaccharide biosynthetic process (GO:0000271);; Molecular Function: hydrolase activity, hydrolyzing O-glycosyl compounds (GO:0004553);; Cellular Component: extracellular region (GO:0005576);; Cellular Component: cell wall (GO:0005618);; Biological Process: cellular glucan metabolic process (GO:0006073);; Biological Process: pattern specification process (GO:0007389);; Biolo…	K08235|6e-42|vvi:100248328|hypothetical protein LOC100248328	Xyloglucan endotransglucosylase/hydrolase protein 9 OS=Arabidopsis thaliana GN=XTH9 PE=2 SV=2	unknown [Picea sitchensis]
comp336550_c2	|0.000146978459346192|1.44717793304494E-10	--	-4.62249	-5.54519		down	down	--	--	--	unknown [Picea sitchensis]
comp338210_c1	|0.0002667337526574|4.59492674781403E-05	--	-3.49881	-2.79159		down	down	Biological Process: RNA methylation (GO:0001510);; Cellular Component: nucleolus (GO:0005730);; Cellular Component: cytosol (GO:0005829);; Cellular Component: plasma membrane (GO:0005886);; Biological Process: purine nucleotide biosynthetic process (GO:0006164);; Biological Process: protein import into nucleus (GO:0006606);; Biological Process: pyrimidine ribonucleotide biosynthetic process (GO:0…	--	Autophagy-related protein 2 OS=Cryptococcus neoformans var. neoformans serotype D (strain JEC21 / ATCC MYA-565) GN=ATG2 PE=3 SV=1	PREDICTED: uncharacterized protein LOC101260283 [Solanum lycopersicum]
comp338456_c0	|5.50180839002934E-05|0.000437401297394446	[V]	-2.94508	-1.64095		down	down	Cellular Component: plasma membrane (GO:0005886);; Biological Process: cation transport (GO:0006812);; Biological Process: drug transmembrane transport (GO:0006855);; Biological Process: fatty acid catabolic process (GO:0009062);; Molecular Function: drug transmembrane transporter activity (GO:0015238);; Molecular Function: antiporter activity (GO:0015297);; Biological Process: drug transport (GO…	--	Multidrug and toxin extrusion protein 2 OS=Mus musculus GN=Slc47a2 PE=1 SV=1	hypothetical protein SELMODRAFT_111626 [Selaginella moellendorffii]
comp339000_c0	|0.00288380910730723|2.53110643555488E-10	--	-1.697	-1.88076		down	down	Biological Process: very long-chain fatty acid metabolic process (GO:0000038);; Biological Process: polysaccharide biosynthetic process (GO:0000271);; Molecular Function: 1-acylglycerol-3-phosphate O-acyltransferase activity (GO:0003841);; Cellular Component: mitochondrion (GO:0005739);; Cellular Component: endoplasmic reticulum (GO:0005783);; Biological Process: phosphatidylglycerol biosynthetic…	K13508|0.0|vvi:100264832|hypothetical protein LOC100264832	Glycerol-3-phosphate 2-O-acyltransferase 6 OS=Arabidopsis thaliana GN=GPAT6 PE=1 SV=1	unknown [Picea sitchensis]
comp339047_c0	|0.00147221238804141|4.70219659931548E-06	--	-4.27656	-4.08618		down	down	--	--	--	unknown [Picea sitchensis]
comp339119_c0	|0.00595208166331462|1.85006517682273E-05	--	-2.84082	-3.58454		down	down	Molecular Function: organic cyclic compound binding (GO:0097159);;	--	--	unknown [Picea sitchensis]
comp339770_c0	|0.00147221238804141|0.00115617406493551	--	-4.27656	-1.73999		down	down	Biological Process: polysaccharide biosynthetic process (GO:0000271);; Cellular Component: extracellular region (GO:0005576);; Biological Process: pattern specification process (GO:0007389);; Biological Process: regulation of cell size (GO:0008361);; Biological Process: defense response, incompatible interaction (GO:0009814);; Biological Process: auxin polar transport (GO:0009926);; Biological Pr…	K01728|2e-96|pop:POPTR_575272|hypothetical protein	Probable pectate lyase 1 OS=Arabidopsis thaliana GN=At1g04680 PE=2 SV=2	unknown [Picea sitchensis]
comp339965_c0	|1.71295866239207E-05|0.00432203516367835	--	-3.13758	-2.78548		down	down	Molecular Function: transition metal ion binding (GO:0046914);;	--	--	unknown [Picea sitchensis]
comp340278_c0	|0.00756885152024522|0.00087109145740516	--	-2.07497	-2.28571		down	down	Biological Process: respiratory burst involved in defense response (GO:0002679);; Molecular Function: DNA binding (GO:0003677);; Molecular Function: sequence-specific DNA binding transcription factor activity (GO:0003700);; Cellular Component: nucleus (GO:0005634);; Biological Process: response to cold (GO:0009409);; Biological Process: response to water deprivation (GO:0009414);; Cellular Compon…	K09286|4e-39|ath:AT4G17500|ATERF-1 (ETHYLENE RESPONSIVE ELEMENT BINDING FACTOR 1)	Ethylene-responsive transcription factor 1A OS=Arabidopsis thaliana GN=ERF1A PE=1 SV=2	Pinus taeda anonymous locus 0_3648_01 genomic sequence
comp340521_c0	|8.77246013164523E-07|3.07776026886586E-12	--	-5.23885	-2.84018		down	down	Molecular Function: 3-oxo-5-alpha-steroid 4-dehydrogenase activity (GO:0003865);; Cellular Component: cytoplasm (GO:0005737);; Cellular Component: endoplasmic reticulum membrane (GO:0005789);; Biological Process: lipid metabolic process (GO:0006629);; Biological Process: fatty acid biosynthetic process (GO:0006633);; Biological Process: androgen biosynthetic process (GO:0006702);; Biological Proc…	K10258|5e-73|vvi:100252124|hypothetical protein LOC100252124	3-oxo-5-alpha-steroid 4-dehydrogenase 1 OS=Macaca fascicularis GN=SRD5A1 PE=1 SV=1	unknown [Picea sitchensis]
comp340796_c0	|4.21737457356741E-06|0	--	-2.24846	-5.49911		down	down	Molecular Function: hydrolase activity, hydrolyzing O-glycosyl compounds (GO:0004553);; Cellular Component: extracellular region (GO:0005576);; Biological Process: carbohydrate metabolic process (GO:0005975);; Biological Process: response to stimulus (GO:0050896);;	--	Glucan endo-1,3-beta-glucosidase OS=Vitis vinifera GN=VIT_06s0061g00120 PE=1 SV=2	unknown [Picea sitchensis]
comp340836_c0	|0|0	--	-7.34966	-6.77557		down	down	Cellular Component: plastid (GO:0009536);; Cellular Component: intracellular membrane-bounded organelle (GO:0043231);;	--	BTB/POZ domain-containing protein At1g63850 OS=Arabidopsis thaliana GN=At1g63850 PE=1 SV=1	predicted protein [Physcomitrella patens subsp. patens]
comp340860_c0	|5.17233825336749E-05|1.12613871561251E-08	--	-2.15954	-2.82737		down	down	Biological Process: lipid metabolic process (GO:0006629);; Biological Process: response to stress (GO:0006950);; Molecular Function: methyltransferase activity (GO:0008168);; Molecular Function: O-methyltransferase activity (GO:0008171);; Molecular Function: S-adenosylmethionine-dependent methyltransferase activity (GO:0008757);; Biological Process: methylation (GO:0032259);; Molecular Function: …	--	Benzoate carboxyl methyltransferase OS=Antirrhinum majus GN=BAMT PE=1 SV=1	unknown [Picea sitchensis]
comp341036_c2	|1.71443356973278E-05|0.000158790923954433	--	-4.90131	-3.13516		down	down	Molecular Function: protein serine/threonine kinase activity (GO:0004674);; Molecular Function: ATP binding (GO:0005524);; Cellular Component: cell wall (GO:0005618);; Cellular Component: vacuolar membrane (GO:0005774);; Cellular Component: plasma membrane (GO:0005886);; Biological Process: polysaccharide metabolic process (GO:0005976);; Biological Process: cellular protein modification process (…	--	Probable LRR receptor-like serine/threonine-protein kinase At3g47570 OS=Arabidopsis thaliana GN=At3g47570 PE=1 SV=1	unknown [Picea sitchensis]
comp341058_c0	|0.0023893199637256|4.4530816811772E-09	--	-1.7549	-2.00427		down	down	Biological Process: response to stress (GO:0006950);; Cellular Component: chloroplast (GO:0009507);; Biological Process: metal ion transport (GO:0030001);; Biological Process: cellular metabolic process (GO:0044237);; Molecular Function: metal ion binding (GO:0046872);; Biological Process: biological regulation (GO:0065007);; Biological Process: organic substance metabolic process (GO:0071704);;	--	Copper transport protein CCH OS=Arabidopsis thaliana GN=CCH PE=1 SV=1	unknown [Picea sitchensis]
comp341079_c1	|0.0092637836474988|1.46215917151693E-09	--	-3.94879	-5.39661		down	down	Biological Process: metabolic process (GO:0008152);; Molecular Function: UDP-glucosyltransferase activity (GO:0035251);; Biological Process: cellular metabolic process (GO:0044237);; Cellular Component: intracellular part (GO:0044424);; Biological Process: response to stimulus (GO:0050896);; Biological Process: organic substance metabolic process (GO:0071704);;	--	UDP-glucose flavonoid 3-O-glucosyltransferase 7 OS=Fragaria ananassa GN=GT7 PE=1 SV=1	unknown [Picea sitchensis]
comp341284_c0	|0.000455639062477919|3.42327192148772E-08	--	-4.45987	-3.78958		down	down	--	--	--	unknown [Picea sitchensis]
comp341305_c0	|3.75927675655419E-08|4.2543746303636E-13	[KAD]	-5.55311	-4.70719		down	down	Biological Process: cell morphogenesis (GO:0000902);; Molecular Function: DNA binding (GO:0003677);; Molecular Function: chromatin binding (GO:0003682);; Molecular Function: sequence-specific DNA binding transcription factor activity (GO:0003700);; Cellular Component: nucleus (GO:0005634);; Biological Process: polyamine catabolic process (GO:0006598);; Biological Process: oligopeptide transport (…	K09422|1e-65|ath:AT5G15310|ATMYB16 (MYB DOMAIN PROTEIN 16)	Protein ODORANT1 OS=Petunia hybrida GN=ODO1 PE=2 SV=1	myb domain protein 16 [Arabidopsis thaliana]
comp341351_c0	|4.08834596983265E-05|1.83037155432331E-08	--	-2.97561	-3.46296		down	down	--	--	--	hypothetical protein MTR_5g076600 [Medicago truncatula]
comp341409_c0	|0.000814680473371965|3.77586850675016E-13	[GEPR]	-4.37112	-5.14014		down	down	Cellular Component: nucleus (GO:0005634);; Cellular Component: vacuole (GO:0005773);; Cellular Component: plasma membrane (GO:0005886);; Cellular Component: integral to plasma membrane (GO:0005887);; Biological Process: protein folding (GO:0006457);; Biological Process: purine nucleobase transport (GO:0006863);; Molecular Function: sucrose:hydrogen symporter activity (GO:0008506);; Biological Pro…	--	Sugar carrier protein C OS=Ricinus communis GN=STC PE=2 SV=1	unknown [Picea sitchensis]
comp341480_c0	|1.06601153460062E-08|4.19700816323143E-08	--	-5.66933	-4.05019		down	down	--	--	--	unknown [Picea sitchensis]
comp342090_c1	|2.1888129964065E-07|7.4495964952348E-13	--	-5.38199	-4.16952		down	down	Molecular Function: peroxidase activity (GO:0004601);; Molecular Function: protein binding (GO:0005515);; Cellular Component: extracellular region (GO:0005576);; Cellular Component: cytosol (GO:0005829);; Biological Process: iron ion transport (GO:0006826);; Biological Process: response to oxidative stress (GO:0006979);; Biological Process: response to desiccation (GO:0009269);; Biological Proces…	--	Peroxidase 65 OS=Arabidopsis thaliana GN=PER65 PE=2 SV=2	predicted protein [Populus trichocarpa]
comp342391_c0	|0.000350687075539313|0.00047837065280032	[R]	-2.00779	-1.31922		down	down	Cellular Component: periplasmic space (GO:0042597);; Cellular Component: cell periphery (GO:0071944);;	K06910|1e-70|vvi:100265996|hypothetical protein LOC100265996	UPF0098 protein MTH_273 OS=Methanothermobacter thermautotrophicus (strain ATCC 29096 / DSM 1053 / JCM 10044 / NBRC 100330 / Delta H) GN=MTH_273 PE=3 SV=1	unknown [Picea sitchensis]
comp342469_c1	|0.000257486635815041|2.562942080786E-10	--	-4.54347	-5.50945		down	down	Molecular Function: hydrolase activity, acting on ester bonds (GO:0016788);; Biological Process: response to stimulus (GO:0050896);; Molecular Function: carboxylic ester hydrolase activity (GO:0052689);;	--	GDSL esterase/lipase At3g09930 OS=Arabidopsis thaliana GN=At3g09930 PE=2 SV=1	PREDICTED: GDSL esterase/lipase At5g03610 [Vitis vinifera]
comp342498_c0	|1.5596039537602E-06|2.43360886997834E-13	--	-3.81535	-3.28294		down	down	Molecular Function: protein binding (GO:0005515);; Cellular Component: plant-type cell wall (GO:0009505);; Cellular Component: plasmodesma (GO:0009506);; Biological Process: trichoblast differentiation (GO:0010054);; Cellular Component: anchored to membrane (GO:0031225);; Biological Process: cell development (GO:0048468);; Biological Process: developmental growth (GO:0048589);;	--	Leucine-rich repeat extensin-like protein 3 OS=Arabidopsis thaliana GN=LRX3 PE=1 SV=1	hypothetical protein ARALYDRAFT_494989 [Arabidopsis lyrata subsp. lyrata]
comp342710_c0	|0.0045675391596286|0.00151758866772111	--	-2.05925	-1.71825		down	down	--	--	--	PREDICTED: uncharacterized protein LOC100251674 [Vitis vinifera]
comp342956_c1	|0.00015234862596647|4.91695573145989E-12	[R]	-2.2375	-2.35009		down	down	Biological Process: jasmonic acid metabolic process (GO:0009694);; Biological Process: response to jasmonic acid stimulus (GO:0009753);; Biological Process: post-embryonic development (GO:0009791);; Biological Process: cellular process (GO:0009987);; Biological Process: response to red light (GO:0010114);; Biological Process: heat acclimation (GO:0010286);; Cellular Component: membrane (GO:001602…	--	Gibberellin 2-beta-dioxygenase 2 OS=Pisum sativum GN=GA2OX2 PE=2 SV=1	gibberellin 2-oxidase [Malus domestica]
comp342967_c1	|0.000348688534844932|0.00574619977282931	[R]	-2.82922	-1.56153		down	down	Cellular Component: Golgi membrane (GO:0000139);; Molecular Function: nucleotide binding (GO:0000166);; Molecular Function: GTPase activity (GO:0003924);; Molecular Function: receptor signaling protein activity (GO:0005057);; Molecular Function: protein binding (GO:0005515);; Cellular Component: intracellular (GO:0005622);; Cellular Component: cytosol (GO:0005829);; Cellular Component: plasma mem…	--	ADP-ribosylation factor OS=Ajellomyces capsulatus GN=ARF PE=1 SV=3	ADP-ribosylation factor family [Phytophthora infestans T30-4]
comp342998_c0	|6.64207782863357E-06|5.63414792598138E-09	--	-2.78996	-2.66342		down	down	--	--	--	unknown [Picea sitchensis]
comp343144_c0	|8.21123169458815E-11|2.59105514821556E-10	--	-4.1566	-2.53132		down	down	Cellular Component: nucleus (GO:0005634);; Cellular Component: mitochondrion (GO:0005739);; Cellular Component: cytosol (GO:0005829);; Biological Process: postreplication repair (GO:0006301);; Biological Process: calcium ion transport (GO:0006816);; Biological Process: water transport (GO:0006833);; Biological Process: response to heat (GO:0009408);; Biological Process: response to cold (GO:00094…	--	BAG family molecular chaperone regulator 1 OS=Arabidopsis thaliana GN=BAG1 PE=1 SV=1	unknown [Picea sitchensis]
comp343227_c0	|3.48587825271807E-11|2.06041420591774E-08	--	-4.21625	-3.12005		down	down	Molecular Function: DNA binding (GO:0003677);; Molecular Function: chromatin binding (GO:0003682);; Molecular Function: sequence-specific DNA binding transcription factor activity (GO:0003700);; Cellular Component: nucleus (GO:0005634);; Biological Process: regulation of transcription, DNA-dependent (GO:0006355);; Cellular Component: chloroplast (GO:0009507);; Biological Process: gravitropism (GO…	--	Transcription factor RADIALIS OS=Antirrhinum majus GN=RAD PE=1 SV=1	unknown [Picea sitchensis]
comp343311_c0	|1.66597353357112E-07|4.1864217659171E-07	[MG]	-4.67222	-3.02826		down	down	Molecular Function: sequence-specific DNA binding transcription factor activity (GO:0003700);; Molecular Function: protein binding (GO:0005515);; Cellular Component: nucleus (GO:0005634);; Cellular Component: plasma membrane (GO:0005886);; Biological Process: regulation of transcription, DNA-dependent (GO:0006355);; Biological Process: iron ion transport (GO:0006826);; Biological Process: respons…	--	Bifunctional pinoresinol-lariciresinol reductase 2 OS=Thuja plicata GN=PLR_Tp2 PE=1 SV=1	pinoresinol-lariciresinol reductase [Thuja plicata]
comp343354_c0	|8.09782065036568E-06|4.0039416226989E-11	--	-2.77226	-3.01416		down	down	Molecular Function: copper ion binding (GO:0005507);; Molecular Function: calcium ion binding (GO:0005509);; Molecular Function: calmodulin binding (GO:0005516);; Molecular Function: phosphatidylinositol-4,5-bisphosphate binding (GO:0005546);; Molecular Function: phosphatidylinositol-3,4,5-trisphosphate binding (GO:0005547);; Cellular Component: vacuole (GO:0005773);; Cellular Component: cytoplas…	--	Plasma membrane-associated cation-binding protein 1 OS=Arabidopsis thaliana GN=PCAP1 PE=1 SV=1	unknown [Picea sitchensis]
comp343537_c0	|0.00108684901133138|1.59924268272604E-05	--	-2.54129	-2.34395		down	down	Cellular Component: plasma membrane (GO:0005886);; Biological Process: organelle organization (GO:0006996);; Cellular Component: plasmodesma (GO:0009506);; Cellular Component: cytoplasmic membrane-bounded vesicle (GO:0016023);; Cellular Component: anchored to membrane (GO:0031225);; Biological Process: cellular metabolic process (GO:0044237);; Biological Process: primary metabolic process (GO:004…	--	Early nodulin-like protein 1 OS=Arabidopsis thaliana GN=At2g25060 PE=1 SV=2	similar to early nodulins [Arabidopsis thaliana]
comp343595_c0	|1.98722004216556E-05|0.00124767808290505	--	-2.12982	-1.19761		down	down	Biological Process: metal ion transport (GO:0030001);; Molecular Function: metal ion binding (GO:0046872);;	--	--	unknown [Picea sitchensis]
comp343720_c0	|2.48274194425413E-07|0	--	-4.63451	-7.03595		down	down	Cellular Component: extracellular region (GO:0005576);; Biological Process: oligopeptide transport (GO:0006857);; Cellular Component: cytoplasmic membrane-bounded vesicle (GO:0016023);; Molecular Function: manganese ion binding (GO:0030145);; Cellular Component: extracellular matrix (GO:0031012);; Biological Process: GDP-L-fucose biosynthetic process (GO:0042350);; Molecular Function: nutrient re…	--	Germin-like protein 1-3 OS=Oryza sativa subsp. japonica GN=GER8 PE=2 SV=1	hypothetical protein PRUPE_ppa016529mg [Prunus persica]
comp343764_c3	|6.05113571616744E-06|1.89327420407892E-09	[S]	-3.93108	-3.59571		down	down	Molecular Function: binding (GO:0005488);; Cellular Component: mitochondrion (GO:0005739);; Biological Process: defense response (GO:0006952);; Biological Process: signal transduction (GO:0007165);; Cellular Component: plastid (GO:0009536);; Biological Process: response to bacterium (GO:0009617);; Biological Process: response to organic substance (GO:0010033);; Biological Process: programmed cell…	--	Probable disease resistance protein At4g27220 OS=Arabidopsis thaliana GN=At4g27220 PE=2 SV=1	unknown [Picea sitchensis]
comp343794_c0	|0.00268932850773418|1.72482252667194E-05	--	-4.17536	-4.64326		down	down	--	--	--	unknown [Picea sitchensis]
comp343854_c0	|0|0	[R]	-5.9671	-7.95729		down	down	Biological Process: ethylene biosynthetic process (GO:0009693);; Biological Process: response to abscisic acid stimulus (GO:0009737);; Biological Process: embryo development ending in seed dormancy (GO:0009793);; Biological Process: flavonoid biosynthetic process (GO:0009813);; Molecular Function: 1-aminocyclopropane-1-carboxylate oxidase activity (GO:0009815);; Biological Process: cell wall modi…	--	Protein SRG1 OS=Arabidopsis thaliana GN=SRG1 PE=2 SV=1	unknown [Picea sitchensis]
comp343862_c0	|5.39219221570297E-05|3.69840691405443E-09	--	-3.27559	-3.31229		down	down	Cellular Component: plasma membrane (GO:0005886);; Biological Process: megasporogenesis (GO:0009554);;	--	CYSTM1 family protein A OS=Arabidopsis thaliana GN=At2g41420 PE=3 SV=1	unknown [Picea sitchensis]
comp344010_c0	|0.00157421572548311|0.000599433004638161	--	-2.87049	-2.82323		down	down	Cellular Component: plant-type cell wall (GO:0009505);;	--	--	conserved hypothetical protein [Ricinus communis]
comp344283_c0	|0.00102833756088394|0.00532860971383831	--	-1.93736	-1.24168		down	down	Cellular Component: extracellular region (GO:0005576);; Biological Process: anatomical structure morphogenesis (GO:0009653);; Biological Process: tissue development (GO:0009888);; Biological Process: regulation of gene expression (GO:0010468);; Biological Process: organ development (GO:0048513);; Biological Process: negative regulation of biological process (GO:0048519);; Biological Process: regu…	--	Transcription factor EMB1444 OS=Arabidopsis thaliana GN=EMB1444 PE=2 SV=1	predicted protein [Physcomitrella patens subsp. patens]
comp344482_c0	|1.57368869316832E-05|4.3506041325081E-08	[S]	-2.1401	-1.67776		down	down	Cellular Component: vacuolar membrane (GO:0005774);; Cellular Component: plasma membrane (GO:0005886);; Biological Process: iron ion transport (GO:0006826);; Biological Process: oligopeptide transport (GO:0006857);; Biological Process: amino acid transport (GO:0006865);; Biological Process: response to nematode (GO:0009624);; Biological Process: response to iron ion (GO:0010039);; Biological Proc…	--	Probable metal-nicotianamine transporter YSL12 OS=Oryza sativa subsp. japonica GN=YSL12 PE=2 SV=2	PREDICTED: probable metal-nicotianamine transporter YSL12-like [Setaria italica]
comp344920_c0	|4.0995742900396E-07|4.69180250206591E-13	--	-2.4163	-2.2769		down	down	Biological Process: defense response to nematode (GO:0002215);; Molecular Function: peroxidase activity (GO:0004601);; Molecular Function: protein binding (GO:0005515);; Cellular Component: cell wall (GO:0005618);; Cellular Component: vacuolar membrane (GO:0005774);; Cellular Component: Golgi apparatus (GO:0005794);; Cellular Component: cytosol (GO:0005829);; Biological Process: response to oxida…	--	Peroxidase 9 OS=Arabidopsis thaliana GN=PER9 PE=1 SV=1	unknown [Picea sitchensis]
comp344932_c0	|2.89653523388722E-10|0	--	-2.90872	-4.02895		down	down	Cellular Component: plasma membrane (GO:0005886);; Cellular Component: anchored to membrane (GO:0031225);; Cellular Component: intracellular membrane-bounded organelle (GO:0043231);; Biological Process: cellular metabolic process (GO:0044237);; Biological Process: primary metabolic process (GO:0044238);; Cellular Component: cytoplasmic part (GO:0044444);;	--	Blue copper protein OS=Pisum sativum PE=2 SV=1	unknown [Picea sitchensis]
comp345005_c0	|1.01786109441004E-06|8.06976707679041E-12	--	-2.83838	-3.23667		down	down	--	--	--	unknown [Picea sitchensis]
comp345047_c0	|4.40460138362297E-07|0.000054063945506666	--	-3.49152	-1.8828		down	down	Cellular Component: cytosol (GO:0005829);; Biological Process: cell communication (GO:0007154);; Biological Process: pollen tube guidance (GO:0010183);; Biological Process: negative regulation of macromolecule metabolic process (GO:0010605);; Molecular Function: oxidoreductase activity, acting on a sulfur group of donors, NAD or NADP as acceptor (GO:0016668);; Biological Process: negative regulat…	--	Probable nucleoredoxin 2 OS=Oryza sativa subsp. japonica GN=Os01g0794400 PE=2 SV=1	DC1 domain-containing protein isoform 3 [Theobroma cacao]
comp345368_c0	|2.22044604925031E-16|0	--	-6.98914	-4.70707		down	down	--	--	Putative UPF0481 protein At3g02645 OS=Arabidopsis thaliana GN=At3g02645 PE=3 SV=1	Uncharacterized protein TCM_027342 [Theobroma cacao]
comp345400_c0	|5.28389665355178E-10|1.14686038443779E-13	--	-3.29524	-2.77059		down	down	Biological Process: transcription, DNA-dependent (GO:0006351);; Cellular Component: plant-type cell wall (GO:0009505);; Cellular Component: plasmodesma (GO:0009506);; Cellular Component: cytoplasmic membrane-bounded vesicle (GO:0016023);; Biological Process: regulation of nucleobase-containing compound metabolic process (GO:0019219);; Biological Process: evasion or tolerance by virus of host immu…	--	Glycine-rich cell wall structural protein OS=Arabidopsis thaliana GN=At3g17050 PE=4 SV=2	hypothetical protein PDIG_54330 [Penicillium digitatum PHI26]
comp345418_c0	|0|0	[T]	-7.33089	-3.65315		down	down	Biological Process: response to stress (GO:0006950);;	--	Universal stress protein A-like protein OS=Arabidopsis thaliana GN=At3g01520 PE=1 SV=2	unknown [Picea sitchensis]
comp345536_c3	|2.82742489579046E-05|0.000521000504583258	--	-4.13775	-4.26888		down	down	Biological Process: cell morphogenesis (GO:0000902);; Molecular Function: protein kinase activity (GO:0004672);; Molecular Function: protein serine/threonine kinase activity (GO:0004674);; Molecular Function: ATP binding (GO:0005524);; Cellular Component: extracellular region (GO:0005576);; Cellular Component: cell wall (GO:0005618);; Cellular Component: nucleus (GO:0005634);; Cellular Component:…	--	Probable LRR receptor-like serine/threonine-protein kinase At1g06840 OS=Arabidopsis thaliana GN=At1g06840 PE=1 SV=2	protein with unknown function [Ricinus communis]
comp345599_c0	|0.0092637836474988|0.00433855741134537	--	-3.94879	-3.98648		down	down	Biological Process: transition metal ion transport (GO:0000041);; Cellular Component: endosome (GO:0005768);; Cellular Component: vacuole (GO:0005773);; Biological Process: polysaccharide metabolic process (GO:0005976);; Biological Process: anion transport (GO:0006820);; Molecular Function: anion transmembrane transporter activity (GO:0008509);; Biological Process: plant-type cell wall organizati…	--	Probable boron transporter 7 OS=Arabidopsis thaliana GN=BOR7 PE=2 SV=3	unknown [Picea sitchensis]
comp345655_c0	|0.00021016935252216|0.000524718638850175	[RTKL]	-3.29249	-2.48351		down	down	Molecular Function: protein kinase activity (GO:0004672);; Molecular Function: protein serine/threonine kinase activity (GO:0004674);; Molecular Function: protein binding (GO:0005515);; Molecular Function: ATP binding (GO:0005524);; Cellular Component: nucleus (GO:0005634);; Cellular Component: vacuole (GO:0005773);; Biological Process: response to stress (GO:0006950);; Biological Process: regula…	--	Protein kinase PINOID 2 OS=Arabidopsis thaliana GN=PID2 PE=1 SV=1	PREDICTED: protein kinase PINOID 2-like [Glycine max]
comp345695_c0	|0.000257486635815041|0.00351580109760485	--	-4.54347	-3.04568		down	down	--	--	--	predicted protein [Populus trichocarpa]
comp345705_c0	|0.000131138166934552|5.88066472606563E-06	--	-2.93951	-2.84722		down	down	Biological Process: mitotic cell cycle (GO:0000278);; Molecular Function: cyclin-dependent protein kinase inhibitor activity (GO:0004861);; Molecular Function: protein binding (GO:0005515);; Cellular Component: nucleus (GO:0005634);; Biological Process: cell cycle arrest (GO:0007050);; Biological Process: stomatal lineage progression (GO:0010440);; Biological Process: DNA endoreduplication (GO:00…	--	Cyclin-dependent kinase inhibitor 5 OS=Oryza sativa subsp. japonica GN=KRP5 PE=2 SV=1	PREDICTED: cyclin-dependent kinase inhibitor 5-like [Cucumis sativus]
comp345949_c0	|0.00678416960137473|0.00773050299300626	--	-3.37401	-1.77324		down	down	--	--	--	unknown [Picea sitchensis]
comp345954_c1	|0|0	[J]	-7.45629	-5.33284		down	down	Biological Process: mitotic spindle elongation (GO:0000022);; Biological Process: nuclear-transcribed mRNA catabolic process, nonsense-mediated decay (GO:0000184);; Molecular Function: nucleic acid binding (GO:0003676);; Molecular Function: RNA binding (GO:0003723);; Molecular Function: structural constituent of ribosome (GO:0003735);; Cellular Component: ribosome (GO:0005840);; Biological Proces…	--	60S ribosomal protein L8-3 OS=Arabidopsis thaliana GN=RPL8C PE=1 SV=2	PREDICTED: uncharacterized protein LOC101220238, partial [Cucumis sativus]
comp345970_c0	|6.16923311536066E-06|2.92006372482057E-05	--	-5.02281	-3.92191		down	down	--	--	--	Pinus taeda anonymous locus 1_3_01 genomic sequence
comp346115_c0	|0.00799225242212687|7.9620540160974E-09	[R]	-2.03853	-4.56605		down	down	Biological Process: response to stress (GO:0006950);; Biological Process: response to UV (GO:0009411);; Biological Process: ethylene biosynthetic process (GO:0009693);; Biological Process: response to auxin stimulus (GO:0009733);; Biological Process: response to abscisic acid stimulus (GO:0009737);; Biological Process: embryo development ending in seed dormancy (GO:0009793);; Biological Process: …	--	Protein SRG1 OS=Arabidopsis thaliana GN=SRG1 PE=2 SV=1	unknown [Picea sitchensis]
comp346433_c0	|4.33567184314754E-05|1.08724140801542E-12		-3.47442	-4.66055		down	down	Biological Process: sphingolipid metabolic process (GO:0006665);; Biological Process: lipid biosynthetic process (GO:0008610);; Molecular Function: 2,3-dihydro-2,3-dihydroxybenzoate dehydrogenase activity (GO:0008667);; Molecular Function: oxidoreductase activity (GO:0016491);; Biological Process: siderophore biosynthetic process (GO:0019290);; Cellular Component: intracellular membrane-bounded o…	--	3-ketodihydrosphingosine reductase OS=Mus musculus GN=Kdsr PE=2 SV=1	unknown [Picea sitchensis]
comp346464_c0	|0.00094673941166934|0.00860570493929858		-2.70979	-1.64068		down	down	Biological Process: meiosis I (GO:0007127);; Biological Process: macromolecule metabolic process (GO:0043170);; Biological Process: cellular metabolic process (GO:0044237);; Biological Process: primary metabolic process (GO:0044238);;	--	F-box/FBD/LRR-repeat protein At5g53840 OS=Arabidopsis thaliana GN=At5g53840 PE=2 SV=1	PREDICTED: F-box/FBD/LRR-repeat protein At1g13570-like [Fragaria vesca subsp. vesca]
comp346477_c0	|4.05021863395527E-05|7.90108976800319E-07		-2.13089	-1.58944		down	down	Biological Process: sulfate assimilation (GO:0000103);; Molecular Function: phosphoadenylyl-sulfate reductase (thioredoxin) activity (GO:0004604);; Molecular Function: binding (GO:0005488);; Biological Process: sulfur compound metabolic process (GO:0006790);; Cellular Component: plastid (GO:0009536);; Cellular Component: chloroplast stroma (GO:0009570);; Molecular Function: adenylyl-sulfate reduc…	--	5&apos;-adenylylsulfate reductase 3, chloroplastic OS=Arabidopsis thaliana GN=APR3 PE=2 SV=2	unknown [Picea sitchensis]
comp346526_c0	|7.66758262993328E-07|1.5186579482851E-07		-2.37445	-1.63029		down	down	Biological Process: RNA splicing, via endonucleolytic cleavage and ligation (GO:0000394);; Molecular Function: protein serine/threonine kinase activity (GO:0004674);; Molecular Function: ATP binding (GO:0005524);; Cellular Component: plasma membrane (GO:0005886);; Biological Process: protein phosphorylation (GO:0006468);; Biological Process: methionine biosynthetic process (GO:0009086);; Cellular…	--	Serine/threonine-protein kinase PBS1 OS=Arabidopsis thaliana GN=PBS1 PE=1 SV=1	hypothetical protein SELMODRAFT_111388 [Selaginella moellendorffii]
comp346727_c2	|0.00259988303539438|0.00807716350612708		-3.18751	-2.53804		down	down	Molecular Function: protein binding (GO:0005515);; Cellular Component: nucleus (GO:0005634);; Cellular Component: cytosol (GO:0005829);; Biological Process: tryptophan catabolic process (GO:0006569);; Biological Process: metabolic process (GO:0008152);; Biological Process: toxin catabolic process (GO:0009407);; Cellular Component: phragmoplast (GO:0009524);; Biological Process: systemic acquired …	--	UDP-glycosyltransferase 90A1 OS=Arabidopsis thaliana GN=UGT90A1 PE=2 SV=1	Pinus taeda anonymous locus 2_1074_01 genomic sequence
comp346772_c0	|0.00496578059625907|1.03180020083471E-10		-4.06652	-4.83602		down	down	Biological Process: MAPK cascade (GO:0000165);; Cellular Component: extracellular region (GO:0005576);; Cellular Component: cell wall (GO:0005618);; Biological Process: protein targeting to membrane (GO:0006612);; Biological Process: response to water deprivation (GO:0009414);; Biological Process: detection of biotic stimulus (GO:0009595);; Biological Process: salicylic acid biosynthetic process …	--	Pathogenesis-related protein 1A OS=Nicotiana tabacum PE=1 SV=1	unknown [Picea sitchensis]
comp346835_c0	|1.29300521767295E-06|0		-2.70588	-5.07414		down	down	Molecular Function: protein binding (GO:0005515);; Cellular Component: nucleoplasm (GO:0005654);; Cellular Component: mitochondrion (GO:0005739);; Biological Process: regulation of transcription, DNA-dependent (GO:0006355);; Cellular Component: plastid (GO:0009536);; Biological Process: determination of bilateral symmetry (GO:0009855);; Biological Process: jasmonic acid mediated signaling pathway…	--	LOB domain-containing protein 1 OS=Arabidopsis thaliana GN=LBD1 PE=2 SV=1	PREDICTED: LOB domain-containing protein 1-like [Solanum lycopersicum]
comp346957_c0	|8.47183590807488E-05|0		-4.6974	-5.45899		down	down	Molecular Function: copper ion binding (GO:0005507);; Cellular Component: extracellular region (GO:0005576);; Cellular Component: mitochondrion (GO:0005739);; Biological Process: iron ion transport (GO:0006826);; Biological Process: response to water deprivation (GO:0009414);; Biological Process: lignin biosynthetic process (GO:0009809);; Biological Process: plant-type cell wall biogenesis (GO:00…	--	Laccase-12 OS=Arabidopsis thaliana GN=LAC12 PE=2 SV=1	unknown [Picea sitchensis]
comp346957_c1	|8.47183590807488E-05|0		-4.6974	-6.35945		down	down	Molecular Function: copper ion binding (GO:0005507);; Cellular Component: mitochondrion (GO:0005739);; Biological Process: iron ion transport (GO:0006826);; Biological Process: cellular response to iron ion starvation (GO:0010106);; Biological Process: response to nitrate (GO:0010167);; Biological Process: glucuronoxylan metabolic process (GO:0010413);; Biological Process: nitrate transport (GO:0…	--	Laccase-12 OS=Arabidopsis thaliana GN=LAC12 PE=2 SV=1	laccase [Picea abies]
comp346966_c0	|0.000508219044384917|1.47649448223319E-10		-3.77151	-3.22655		down	down	Biological Process: metabolic process (GO:0008152);; Molecular Function: transferase activity, transferring hexosyl groups (GO:0016758);; Molecular Function: UDP-glucosyltransferase activity (GO:0035251);; Biological Process: cellular metabolic process (GO:0044237);; Biological Process: response to stimulus (GO:0050896);; Biological Process: organic substance metabolic process (GO:0071704);;	--	UDP-glucose flavonoid 3-O-glucosyltransferase 7 OS=Fragaria ananassa GN=GT7 PE=1 SV=1	unknown [Picea sitchensis]
comp347278_c0	|0.00150908254773874|4.44089209850063E-16		-2.10949	-2.84764		down	down	Cellular Component: plasma membrane (GO:0005886);; Biological Process: cation transport (GO:0006812);; Biological Process: drug transmembrane transport (GO:0006855);; Biological Process: fatty acid catabolic process (GO:0009062);; Molecular Function: drug transmembrane transporter activity (GO:0015238);; Molecular Function: antiporter activity (GO:0015297);; Biological Process: drug transport (GO…	--	Multidrug and toxin extrusion protein 2 OS=Mus musculus GN=Slc47a2 PE=1 SV=1	hypothetical protein SELMODRAFT_111626 [Selaginella moellendorffii]
comp347286_c0	|0.00147221238804141|3.30418116201159E-08		-4.27656	-2.64075		down	down	--	--	--	unknown [Picea sitchensis]
comp347349_c0	|2.45611045945893E-08|0		-5.5929	-4.48759		down	down	Cellular Component: cytoplasm (GO:0005737);; Biological Process: flavonoid biosynthetic process (GO:0009813);; Biological Process: alkaloid biosynthetic process (GO:0009821);; Molecular Function: acetyl CoA:(Z)-3-hexen-1-ol acetyltransferase activity (GO:0010327);; Biological Process: suberin biosynthetic process (GO:0010345);; Molecular Function: N-acyltransferase activity (GO:0016410);; Molecul…	--	Benzyl alcohol O-benzoyltransferase OS=Nicotiana tabacum GN=HSR201 PE=1 SV=1	unknown [Picea sitchensis]
comp347389_c0	|1.32888888781935E-09|1.11799458579753E-12		-2.95732	-2.26285		down	down	Cellular Component: extracellular region (GO:0005576);; Biological Process: defense response (GO:0006952);; Biological Process: cell-cell signaling (GO:0007267);; Biological Process: embryo sac development (GO:0009553);; Biological Process: cellular process (GO:0009987);; Biological Process: fatty acid omega-oxidation (GO:0010430);; Molecular Function: oxidoreductase activity, acting on CH-OH gro…	--	Protein HOTHEAD OS=Arabidopsis thaliana GN=HTH PE=1 SV=1	PREDICTED: protein HOTHEAD-like [Cicer arietinum]
comp347420_c0	|0.000161227635377958|0.000352856122481149		-3.15278	-3.66899		down	down	Biological Process: transition metal ion transport (GO:0000041);; Biological Process: defense response to nematode (GO:0002215);; Molecular Function: peroxidase activity (GO:0004601);; Molecular Function: protein binding (GO:0005515);; Cellular Component: cell wall (GO:0005618);; Cellular Component: vacuolar membrane (GO:0005774);; Cellular Component: Golgi apparatus (GO:0005794);; Cellular Compo…	K00430|1e-157|rcu:RCOM_0533480|Peroxidase 72 precursor, putative (EC:1.11.1.7)	Peroxidase 72 OS=Arabidopsis thaliana GN=PER72 PE=1 SV=1	unknown [Picea sitchensis]
comp347689_c1	|2.5286791915935E-07|0		-2.71036	-3.33341		down	down	Cellular Component: cell wall (GO:0005618);; Cellular Component: mitochondrion (GO:0005739);; Cellular Component: endoplasmic reticulum (GO:0005783);; Cellular Component: plasmodesma (GO:0009506);; Molecular Function: transferase activity, transferring glycosyl groups (GO:0016757);;	--	--	F19C24.20/F19C24.20 [Arabidopsis thaliana]
comp347743_c0	|0.000111543197572672|3.96258614809852E-09		-3.19489	-2.8826		down	down	--	--	--	PREDICTED: uncharacterized protein LOC101266263 [Solanum lycopersicum]
comp347943_c0	|0.00112228362023004|2.66453525910038E-15		-2.02692	-4.10153		down	down	Molecular Function: protein kinase activity (GO:0004672);; Cellular Component: integral to plasma membrane (GO:0005887);; Biological Process: protein targeting to membrane (GO:0006612);; Biological Process: water transport (GO:0006833);; Biological Process: response to nematode (GO:0009624);; Biological Process: response to salt stress (GO:0009651);; Biological Process: response to fructose stimu…	--	Amino acid permease 3 OS=Arabidopsis thaliana GN=AAP3 PE=1 SV=2	hypothetical protein M569_14923, partial [Genlisea aurea]
comp348007_c0	|1.02421105889761E-05|1.72482252667194E-05		-4.96334	-4.64326		down	down	Cellular Component: vacuole (GO:0005773);; Cellular Component: cytoplasmic membrane-bounded vesicle (GO:0016023);; Biological Process: cellular metabolic process (GO:0044237);; Biological Process: primary metabolic process (GO:0044238);; Cellular Component: anchored to plasma membrane (GO:0046658);;	--	Blue copper protein OS=Pisum sativum PE=2 SV=1	unknown [Picea sitchensis]
comp348196_c0	|1.46672702650008E-07|0		-2.77824	-4.45206		down	down	Biological Process: response to hypoxia (GO:0001666);; Cellular Component: nucleus (GO:0005634);; Biological Process: regulation of transcription, DNA-dependent (GO:0006355);; Biological Process: gibberellin biosynthetic process (GO:0009686);; Biological Process: gibberellic acid mediated signaling pathway (GO:0009740);; Biological Process: systemic acquired resistance, salicylic acid mediated si…	--	LOB domain-containing protein 40 OS=Arabidopsis thaliana GN=LBD40 PE=2 SV=1	PREDICTED: LOB domain-containing protein 41-like [Fragaria vesca subsp. vesca]
comp348224_c0	|1.71443356973278E-05|6.63181937143875E-07		-4.90131	-4.94024		down	down	Biological Process: MAPK cascade (GO:0000165);; Molecular Function: sequence-specific DNA binding transcription factor activity (GO:0003700);; Molecular Function: calmodulin binding (GO:0005516);; Cellular Component: nucleolus (GO:0005730);; Cellular Component: cytoplasm (GO:0005737);; Biological Process: regulation of transcription, DNA-dependent (GO:0006355);; Biological Process: protein target…	--	WRKY transcription factor 55 OS=Arabidopsis thaliana GN=WRKY55 PE=2 SV=1	PREDICTED: probable WRKY transcription factor 41-like [Cucumis sativus]
comp348329_c0	|4.2528590774582E-06|2.92329493944976E-11		-3.58905	-3.02853		down	down	--	--	--	unknown [Picea sitchensis]
comp348398_c0	|8.77246013164523E-07|0.000565172712687412		-5.23885	-2.07539		down	down	Molecular Function: copper ion binding (GO:0005507);; Cellular Component: extracellular region (GO:0005576);; Biological Process: response to water deprivation (GO:0009414);; Biological Process: lignin biosynthetic process (GO:0009809);; Biological Process: plant-type cell wall biogenesis (GO:0009832);; Biological Process: proanthocyanidin biosynthetic process (GO:0010023);; Biological Process: g…	--	Laccase-12 OS=Arabidopsis thaliana GN=LAC12 PE=2 SV=1	unknown [Picea sitchensis]
comp348650_c0	|0|0		-7.48829	-4.79514		down	down	--	--	Putative UPF0481 protein At3g02645 OS=Arabidopsis thaliana GN=At3g02645 PE=3 SV=1	hypothetical protein LOC_Os12g29650 [Oryza sativa Japonica Group]
comp348675_c0	|7.02841053379366E-06|4.20176360016455E-06		-2.31263	-1.62591		down	down	--	--	O-acyltransferase WSD1 OS=Arabidopsis thaliana GN=WSD1 PE=2 SV=1	unknown [Picea sitchensis]
comp348878_c0	|0.000508059266314365|5.55111512312578E-16		-3.01571	-4.48641		down	down	--	--	--	unknown [Picea sitchensis]
comp348905_c0	|1.12561855588611E-05|0		-2.2246	-3.00603		down	down	Molecular Function: protein binding (GO:0005515);; Biological Process: response to cold (GO:0009409);; Biological Process: response to water deprivation (GO:0009414);; Cellular Component: chloroplast thylakoid membrane (GO:0009535);; Cellular Component: chloroplast stroma (GO:0009570);; Biological Process: abscisic acid biosynthetic process (GO:0009688);; Biological Process: phenylpropanoid metab…	K09840|0.0|vvi:100267016|hypothetical protein LOC100267016	9-cis-epoxycarotenoid dioxygenase NCED3, chloroplastic OS=Arabidopsis thaliana GN=NCED3 PE=2 SV=1	9-cis-epoxycarotenoid dioxygenase [Taxus wallichiana var. chinensis]
comp348970_c0	|2.22044604925031E-16|0		-3.97006	-3.26508		down	down	Cellular Component: extracellular region (GO:0005576);; Cellular Component: vacuole (GO:0005773);; Molecular Function: primary amine oxidase activity (GO:0008131);; Biological Process: jasmonic acid metabolic process (GO:0009694);; Biological Process: response to jasmonic acid stimulus (GO:0009753);; Biological Process: cytokinin catabolic process (GO:0009823);; Biological Process: xylem developm…	K00279|0.0|vvi:100256802|hypothetical protein LOC100256802	Cytokinin dehydrogenase 5 OS=Arabidopsis thaliana GN=CKX5 PE=2 SV=1	PREDICTED: cytokinin dehydrogenase 6 [Vitis vinifera]
comp349023_c0	|4.39870362356487E-12|0		-3.60621	-4.20353		down	down	Biological Process: defense response to insect (GO:0002213);; Molecular Function: chitinase activity (GO:0004568);; Molecular Function: structural constituent of cell wall (GO:0005199);; Molecular Function: protein binding (GO:0005515);; Cellular Component: extracellular region (GO:0005576);; Cellular Component: nucleus (GO:0005634);; Biological Process: chitin catabolic process (GO:0006032);; Ce…	--	Extensin OS=Daucus carota PE=2 SV=1	predicted protein [Populus trichocarpa]
comp349075_c0	|0.000473447674965488|1.21809795583516E-09		-2.02417	-2.49571		down	down	Cellular Component: integral to membrane (GO:0016021);;	--	--	unknown [Picea sitchensis]
comp349195_c0	|5.89868776046387E-09|6.03329615489478E-07		-3.16538	-2.51401		down	down	Molecular Function: hydrolase activity, hydrolyzing O-glycosyl compounds (GO:0004553);; Molecular Function: protein serine/threonine kinase activity (GO:0004674);; Molecular Function: protein binding (GO:0005515);; Molecular Function: ATP binding (GO:0005524);; Cellular Component: cytosol (GO:0005829);; Cellular Component: plasma membrane (GO:0005886);; Biological Process: sucrose biosynthetic pr…	--	CBL-interacting protein kinase 2 OS=Oryza sativa subsp. japonica GN=CIPK2 PE=2 SV=1	unknown [Picea sitchensis]
comp349273_c0	|3.76771066881165E-05|6.61727368759246E-05		-3.31431	-4.50494		down	down	Cellular Component: nucleus (GO:0005634);; Biological Process: hormone-mediated signaling pathway (GO:0009755);;	--	--	unknown [Picea sitchensis]
comp349333_c0	|0.00186258006859774|2.54638562902088E-07		-2.6243	-2.7573		down	down	Biological Process: transcription, DNA-dependent (GO:0006351);;	--	--	unknown [Picea sitchensis]
comp349547_c0	|1.16739885813733E-05|0.000228891833267353		-2.19523	-1.46136		down	down	Biological Process: response to stimulus (GO:0050896);;	K14488|5e-24|pop:POPTR_760308|SAUR15	Indole-3-acetic acid-induced protein ARG7 OS=Vigna radiata var. radiata GN=ARG7 PE=2 SV=1	PREDICTED: indole-3-acetic acid-induced protein ARG7-like [Fragaria vesca subsp. vesca]
comp349613_c0	|0.00257483251536328|0.00323959037494004	--	-1.82551	-1.17271		down	down	Biological Process: respiratory burst involved in defense response (GO:0002679);; Molecular Function: DNA binding (GO:0003677);; Molecular Function: sequence-specific DNA binding transcription factor activity (GO:0003700);; Molecular Function: protein binding (GO:0005515);; Cellular Component: nucleus (GO:0005634);; Biological Process: regulation of transcription, DNA-dependent (GO:0006355);; Bio…	--	Ethylene-responsive transcription factor 1 OS=Solanum lycopersicum GN=ERF1 PE=2 SV=1	Pinus taeda anonymous locus 2_4066_01 genomic sequence
comp349653_c0	|0.000257486635815041|0.00888698670234611	--	-4.54347	-3.87857		down	down	Biological Process: protein O-linked fucosylation (GO:0036066);; Molecular Function: peptide-O-fucosyltransferase activity (GO:0046922);;	--	--	GDP-fucose protein-O-fucosyltransferase 1 [Pinus taeda]
comp349812_c1	|4.81111893431141E-05|5.80769210500875E-10	--	-2.38105	-2.3221		down	down	Biological Process: maltose biosynthetic process (GO:0000024);; Biological Process: transition metal ion transport (GO:0000041);; Biological Process: response to molecule of bacterial origin (GO:0002237);; Molecular Function: protein serine/threonine kinase activity (GO:0004674);; Molecular Function: protein tyrosine kinase activity (GO:0004713);; Molecular Function: ATP binding (GO:0005524);; Ce…	--	LRR receptor-like serine/threonine-protein kinase GSO1 OS=Arabidopsis thaliana GN=GSO1 PE=2 SV=1	unnamed protein product [Vitis vinifera]
comp349821_c0	|2.15823686811056E-07|2.93240408177908E-07	--	-2.49623	-1.63117		down	down	Cellular Component: nucleus (GO:0005634);; Biological Process: asymmetric cell division (GO:0008356);; Biological Process: gravitropism (GO:0009630);; Biological Process: radial pattern formation (GO:0009956);; Molecular Function: protein homodimerization activity (GO:0042803);; Molecular Function: sequence-specific DNA binding (GO:0043565);; Biological Process: anatomical structure formation inv…	--	Protein SCARECROW OS=Arabidopsis thaliana GN=SCR PE=1 SV=1	predicted protein [Physcomitrella patens subsp. patens]
comp349875_c0	|1.71443356973278E-05|0.00075183006083368	--	-4.90131	-1.98237		down	down	Biological Process: defense response (GO:0006952);; Biological Process: response to biotic stimulus (GO:0009607);; Cellular Component: membrane (GO:0016020);; Biological Process: nucleic acid metabolic process (GO:0090304);;	--	MLP-like protein 423 OS=Arabidopsis thaliana GN=MLP423 PE=2 SV=1	unknown [Picea sitchensis]
comp350111_c0	|0.00198877848735457|6.66133814775094E-16	[IQR]	-2.46683	-4.70711		down	down	Molecular Function: 3-oxoacyl-[acyl-carrier-protein] reductase (NADPH) activity (GO:0004316);; Molecular Function: copper ion binding (GO:0005507);; Cellular Component: cytoplasm (GO:0005737);; Cellular Component: cytosol (GO:0005829);; Biological Process: proline biosynthetic process (GO:0006561);; Biological Process: steroid metabolic process (GO:0008202);; Biological Process: response to heat …	--	Short-chain dehydrogenase reductase 2a OS=Arabidopsis thaliana GN=SDR2a PE=3 SV=1	short chain alcohol dehydrogenase, putative [Ricinus communis]
comp350184_c1	|5.56251517714879E-05|0.000583833008007684	[RTKL]	-2.33168	-1.51828		down	down	Molecular Function: nucleotide binding (GO:0000166);; Biological Process: respiratory burst involved in defense response (GO:0002679);; Molecular Function: protein kinase activity (GO:0004672);; Molecular Function: protein serine/threonine kinase activity (GO:0004674);; Molecular Function: protein binding (GO:0005515);; Cellular Component: extracellular region (GO:0005576);; Cellular Component: n…	--	Cysteine-rich receptor-like protein kinase 6 OS=Arabidopsis thaliana GN=CRK6 PE=1 SV=1	unknown [Picea sitchensis]
comp350334_c0	|4.26057249269807E-06|1.73263059939366E-05	--	-2.44706	-1.49573		down	down	Molecular Function: nucleic acid binding (GO:0003676);; Molecular Function: protein binding (GO:0005515);; Cellular Component: cytoskeleton (GO:0005856);; Biological Process: transport (GO:0006810);; Biological Process: cellular component movement (GO:0006928);; Biological Process: gene expression (GO:0010467);; Cellular Component: membrane (GO:0016020);; Biological Process: RNA metabolic process…	--	Cuticle collagen 2C (Fragment) OS=Haemonchus contortus GN=2C PE=2 SV=1	unknown [Picea sitchensis]
comp350390_c0	|2.81795525802764E-08|1.5478418591286E-07	[G]	-2.59246	-1.62		down	down	Biological Process: polysaccharide biosynthetic process (GO:0000271);; Molecular Function: hydrolase activity, hydrolyzing O-glycosyl compounds (GO:0004553);; Cellular Component: extracellular region (GO:0005576);; Cellular Component: cell wall (GO:0005618);; Cellular Component: Golgi apparatus (GO:0005794);; Biological Process: cellular glucan metabolic process (GO:0006073);; Biological Process:…	K08235|1e-125|rcu:RCOM_0905690|Xyloglucan endotransglucosylase/hydrolase protein A precursor, putative (EC:2.4.1.207)	Probable xyloglucan endotransglucosylase/hydrolase protein 8 OS=Arabidopsis thaliana GN=XTH8 PE=2 SV=2	unknown [Picea sitchensis]
comp350443_c0	|1.4127917792317E-06|0	[S]	-5.18779	-7.81317		down	down	Biological Process: developmental process involved in reproduction (GO:0003006);; Molecular Function: binding (GO:0005488);; Biological Process: defense response (GO:0006952);; Biological Process: response to bacterium (GO:0009617);; Biological Process: post-embryonic development (GO:0009791);; Biological Process: aromatic compound biosynthetic process (GO:0019438);; Biological Process: primary m…	--	Probable disease resistance protein At4g33300 OS=Arabidopsis thaliana GN=At4g33300 PE=2 SV=3	unknown [Picea sitchensis]
comp350478_c0	|0.000517276712988957|3.70796060522594E-10	--	-2.19236	-2.56883		down	down		--	--	predicted protein [Physcomitrella patens subsp. patens]
comp350494_c0	|4.92931414945996E-05|0.00123924888274196	--	-4.76862	-2.49678		down	down	Cellular Component: cytosol (GO:0005829);; Biological Process: toxin catabolic process (GO:0009407);; Cellular Component: chloroplast stroma (GO:0009570);; Biological Process: response to cyclopentenone (GO:0010583);; Biological Process: protein glutathionylation (GO:0010731);; Biological Process: cysteine biosynthetic process (GO:0019344);; Biological Process: glucosinolate biosynthetic process …	K00799|5e-16|pop:POPTR_873617|hypothetical protein	Glutathione S-transferase L2, chloroplastic OS=Arabidopsis thaliana GN=GSTL2 PE=2 SV=1	unknown [Picea sitchensis]
comp350561_c0	|0.000513855963492515|0.00845144627824657	--	-1.94351	-1.29475		down	down	Biological Process: metabolic process (GO:0008152);; Biological Process: response to organic substance (GO:0010033);; Molecular Function: transferase activity, transferring hexosyl groups (GO:0016758);; Molecular Function: UDP-glucosyltransferase activity (GO:0035251);; Cellular Component: intracellular part (GO:0044424);; Biological Process: regulation of cellular process (GO:0050794);; Biologic…	--	UDP-glucose flavonoid 3-O-glucosyltransferase 7 OS=Fragaria ananassa GN=GT7 PE=1 SV=1	unknown [Picea sitchensis]
comp350584_c0	|0.00569098426319814|0.00547061138660432	[L]	-1.66638	-1.14088		down	down	Molecular Function: alkylbase DNA N-glycosylase activity (GO:0003905);; Molecular Function: binding (GO:0005488);; Cellular Component: nucleus (GO:0005634);; Biological Process: DNA repair (GO:0006281);; Biological Process: base-excision repair (GO:0006284);; Cellular Component: plastid (GO:0009536);;	K01247|6e-86|ath:AT3G50880|HhH-GPD base excision DNA repair family protein	Putative DNA-3-methyladenine glycosylase YfjP OS=Bacillus subtilis (strain 168) GN=yfjP PE=3 SV=1	PREDICTED: DNA-3-methyladenine glycosylase 1-like [Fragaria vesca subsp. vesca]
comp350588_c0	|2.13513145682631E-05|7.28905740321473E-07	--	-2.14238	-1.66456		down	down	--	--	--	unknown [Picea sitchensis]
comp350637_c0	|0.000687258536370083|1.56693248000161E-05	[IQ]	-1.83428	-1.4269		down	down	Biological Process: long-chain fatty acid metabolic process (GO:0001676);; Molecular Function: long-chain fatty acid-CoA ligase activity (GO:0004467);; Molecular Function: ATP binding (GO:0005524);; Cellular Component: nucleus (GO:0005634);; Cellular Component: cytoplasm (GO:0005737);; Biological Process: polyamine catabolic process (GO:0006598);; Biological Process: protein targeting to membrane…	K01904|0.0|vvi:100254698|hypothetical protein LOC100254698	4-coumarate--CoA ligase OS=Pinus taeda GN=4CL PE=2 SV=1	4-coumarate:CoA ligase [Pinus massoniana]
comp350655_c0	|4.12481520339902E-06|1.13220677278036E-09	--	-2.31306	-2.08437		down	down	Molecular Function: binding (GO:0005488);; Cellular Component: peroxisome (GO:0005777);; Cellular Component: endoplasmic reticulum (GO:0005783);; Cellular Component: cytosol (GO:0005829);; Cellular Component: plasma membrane (GO:0005886);; Molecular Function: methionine synthase activity (GO:0008705);; Cellular Component: plasmodesma (GO:0009506);; Biological Process: response to wounding (GO:000…	--	Fatty acyl-CoA reductase 2 OS=Arabidopsis thaliana GN=FAR2 PE=2 SV=2	hypothetical protein [Cryptomeria japonica]
comp350912_c0	|0.000631884915803238|0.000126415090064058	[I]	-1.83136	-1.37586		down	down	Molecular Function: binding (GO:0005488);; Cellular Component: cytoplasm (GO:0005737);; Biological Process: defense response (GO:0006952);; Biological Process: metabolic process (GO:0008152);; Biological Process: cell death (GO:0008219);; Biological Process: response to abiotic stimulus (GO:0009628);; Biological Process: anatomical structure morphogenesis (GO:0009653);; Biological Process: gibber…	--	Probable carboxylesterase 17 OS=Arabidopsis thaliana GN=CXE17 PE=2 SV=1	unknown [Picea sitchensis]
comp350926_c0	|0.000433913390536667|2.93396542134783E-05	--	-1.86549	-1.39106		down	down	Molecular Function: hydrolase activity, hydrolyzing O-glycosyl compounds (GO:0004553);; Cellular Component: extracellular region (GO:0005576);; Cellular Component: cell wall (GO:0005618);; Biological Process: carbohydrate metabolic process (GO:0005975);; Biological Process: cellular glucan metabolic process (GO:0006073);; Cellular Component: plant-type cell wall (GO:0009505);; Cellular Component:…	--	Probable xyloglucan endotransglucosylase/hydrolase protein 27 OS=Arabidopsis thaliana GN=XTH27 PE=2 SV=2	unknown [Picea sitchensis]
comp351018_c0	|0.000045152336570542|7.87251930312038E-10	[Q]	-2.08516	-1.8224		down	down	Molecular Function: iron ion binding (GO:0005506);; Cellular Component: extracellular region (GO:0005576);; Cellular Component: vacuolar membrane (GO:0005774);; Cellular Component: endoplasmic reticulum (GO:0005783);; Cellular Component: Golgi apparatus (GO:0005794);; Cellular Component: plasma membrane (GO:0005886);; Molecular Function: electron carrier activity (GO:0009055);; Biological Process…	K00487|0.0|rcu:RCOM_1164350|cinnamate 4-hydroxylase, putative (EC:1.14.13.11)	Trans-cinnamate 4-monooxygenase OS=Populus kitakamiensis GN=CYP73A16 PE=2 SV=1	cinnamic acid 4-hydroxylase [Ginkgo biloba]
comp351076_c0	|3.98570065840431E-14|1.36246569581999E-12	--	-4.21936	-2.47251		down	down	--	--	--	unnamed protein product [Vitis vinifera]
comp351178_c0	|0.00357094772216748|0.000024138771057336	--	-2.28561	-1.63719		down	down	Molecular Function: protein binding (GO:0005515);; Biological Process: gene expression (GO:0010467);; Biological Process: cellular component organization (GO:0016043);; Biological Process: RNA metabolic process (GO:0016070);; Cellular Component: nuclear part (GO:0044428);; Biological Process: regulation of cellular process (GO:0050794);; Cellular Component: cell periphery (GO:0071944);; Molecular…	--	Basic proline-rich protein OS=Sus scrofa PE=1 SV=2	hypothetical protein VOLCADRAFT_107539 [Volvox carteri f. nagariensis]
comp351257_c1	|3.07753822426093E-13|1.3596707626462E-07	--	-6.4963	-3.96908		down	down	Biological Process: multicellular organismal development (GO:0007275);; Biological Process: macromolecule biosynthetic process (GO:0009059);; Biological Process: anatomical structure morphogenesis (GO:0009653);; Biological Process: phenylpropanoid biosynthetic process (GO:0009699);; Biological Process: cellular component organization (GO:0016043);; Molecular Function: N-acyltransferase activity (…	--	Malonyl-coenzyme:anthocyanin 5-O-glucoside-6&apos;&apos;&apos;-O-malonyltransferase OS=Salvia splendens GN=5MAT1 PE=1 SV=1	unknown [Picea sitchensis]
comp351340_c0	|4.92620610970107E-10|0	--	-4.29969	-4.40134		down	down	--	--	--	serine-type endopeptidase inhibitor, putative [Ricinus communis]
comp351350_c1	|1.87171332166614E-06|0	[KAD]	-2.52572	-3.12771		down	down	Biological Process: vasculature development (GO:0001944);; Molecular Function: DNA binding (GO:0003677);; Molecular Function: chromatin binding (GO:0003682);; Molecular Function: sequence-specific DNA binding transcription factor activity (GO:0003700);; Cellular Component: nucleus (GO:0005634);; Biological Process: regulation of transcription, DNA-dependent (GO:0006355);; Biological Process: poly…	K09422|4e-76|pop:POPTR_581592|MYB170	Transcription factor MYB86 OS=Arabidopsis thaliana GN=MYB86 PE=2 SV=1	MYB8 transcription factor [Pinus pinaster]
comp351853_c0	|7.21876872722405E-08|2.22044604925031E-16	[R]	-2.72523	-2.81323		down	down	Cellular Component: nucleus (GO:0005634);; Cellular Component: cytoplasm (GO:0005737);; Cellular Component: cytosol (GO:0005829);; Molecular Function: alcohol dehydrogenase (NADP+) activity (GO:0008106);; Biological Process: response to cold (GO:0009409);; Biological Process: response to water deprivation (GO:0009414);; Cellular Component: chloroplast (GO:0009507);; Biological Process: response t…	--	Non-functional NADPH-dependent codeinone reductase 2 OS=Papaver somniferum GN=COR2 PE=1 SV=1	unknown [Picea sitchensis]
comp351939_c1	|0.000416371124566051|0.00124022747689345	[E]	-2.08623	-1.29722		down	down	Biological Process: regulation of cell growth by extracellular stimulus (GO:0001560);; Molecular Function: L-alanine:2-oxoglutarate aminotransferase activity (GO:0004021);; Molecular Function: L-aspartate:2-oxoglutarate aminotransferase activity (GO:0004069);; Molecular Function: cystathionine beta-lyase activity (GO:0004121);; Molecular Function: L-tyrosine:2-oxoglutarate aminotransferase activi…	K00815|1e-162|pop:POPTR_594645|AMT6	Nicotianamine aminotransferase A OS=Hordeum vulgare GN=naat-A PE=1 SV=2	unknown [Picea sitchensis]
comp352033_c1	|2.89430660249668E-05|0.000590692029108664	--	-4.83649	-1.91705		down	down	Biological Process: metal ion transport (GO:0030001);; Molecular Function: metal ion binding (GO:0046872);;	--	--	unknown [Picea sitchensis]
comp352144_c0	|0.0014297192915711|0.00662862439244305	[R]	-1.76291	-1.20284		down	down	Molecular Function: acid phosphatase activity (GO:0003993);; Molecular Function: protein serine/threonine phosphatase activity (GO:0004722);; Cellular Component: extracellular region (GO:0005576);; Cellular Component: vacuole (GO:0005773);; Cellular Component: cytosol (GO:0005829);; Cellular Component: plant-type cell wall (GO:0009505);; Biological Process: proline transport (GO:0015824);; Biolog…	--	Purple acid phosphatase 18 OS=Arabidopsis thaliana GN=PAP18 PE=2 SV=1	unknown [Picea sitchensis]
comp352151_c0	|0.0053467353998885|7.16895267482975E-07	--	-2.06386	-3.09916		down	down	Biological Process: response to stress (GO:0006950);;	--	--	unknown [Picea sitchensis]
comp352291_c1	|0.00148595300515897|4.59708563438355E-08	--	-1.86275	-1.95938		down	down	Biological Process: cellular process (GO:0009987);; Cellular Component: intracellular part (GO:0044424);;	--	Protein IQ-DOMAIN 1 OS=Arabidopsis thaliana GN=IQD1 PE=1 SV=1	hypothetical protein SELMODRAFT_438938 [Selaginella moellendorffii]
comp352320_c0	|0.000117153320501551|0.000457350357163655	--	-1.9771	-1.2467		down	down	Biological Process: flavonoid biosynthetic process (GO:0009813);; Molecular Function: chalcone isomerase activity (GO:0045430);;	K01859|2e-81|vvi:100233078|CHI, CHI1, CHI2	Chalcone--flavonone isomerase OS=Pyrus communis GN=CHI PE=2 SV=1	unknown [Picea sitchensis]
comp352470_c0	|0.00211553601240655|0	[P]	-2.03988	-3.06286		down	down	Cellular Component: plasma membrane (GO:0005886);; Biological Process: potassium ion transport (GO:0006813);; Biological Process: pollen development (GO:0009555);; Molecular Function: potassium:sodium symporter activity (GO:0009674);; Cellular Component: membrane (GO:0016020);; Cellular Component: cytoplasmic membrane-bounded vesicle (GO:0016023);; Biological Process: potassium ion transmembrane …	--	Potassium transporter 5 OS=Oryza sativa subsp. japonica GN=HAK5 PE=2 SV=2	hypothetical protein PRUPE_ppa015062mg [Prunus persica]
comp352815_c1	|6.24794501514758E-05|3.18078896555107E-13	--	-3.12593	-4.20967		down	down	--	--	--	unknown [Picea sitchensis]
comp353063_c0	|0.000473981684892211|3.27980375349757E-05	--	-3.19213	-3.53369		down	down	Biological Process: polysaccharide biosynthetic process (GO:0000271);; Biological Process: regionalization (GO:0003002);; Molecular Function: protein serine/threonine kinase activity (GO:0004674);; Molecular Function: transmembrane signaling receptor activity (GO:0004888);; Molecular Function: steroid binding (GO:0005496);; Cellular Component: endosome (GO:0005768);; Cellular Component: plasma me…	--	Phytosulfokine receptor 1 OS=Daucus carota GN=PSKR PE=1 SV=1	unknown [Picea sitchensis]
comp353071_c0	|0.000486115397987597|0.00721945274126723	--	-1.9908	-1.26059		down	down	Biological Process: response to reactive oxygen species (GO:0000302);; Cellular Component: chromatin (GO:0000785);; Molecular Function: protein binding (GO:0005515);; Cellular Component: nucleus (GO:0005634);; Cellular Component: mitochondrion (GO:0005739);; Cellular Component: plasma membrane (GO:0005886);; Biological Process: DNA metabolic process (GO:0006259);; Biological Process: regulation o…	--	Heavy metal-associated isoprenylated plant protein 26 OS=Arabidopsis thaliana GN=HIPP26 PE=1 SV=1	unknown [Picea sitchensis]
comp353090_c1	|0.000407420025542171|3.5527136788005E-14	--	-2.16327	-3.41349		down	down	Molecular Function: hydrolase activity, hydrolyzing O-glycosyl compounds (GO:0004553);; Cellular Component: vacuolar membrane (GO:0005774);; Biological Process: steroid biosynthetic process (GO:0006694);; Cellular Component: plant-type cell wall (GO:0009505);; Molecular Function: hydrolase activity (GO:0016787);; Biological Process: cellular metabolic process (GO:0044237);; Biological Process: al…	--	Beta-galactosidase 8 OS=Arabidopsis thaliana GN=BGAL8 PE=2 SV=2	unknown [Picea sitchensis]
comp353168_c0	|0.00268932850773418|0	[S]	-4.17536	-7.58328		down	down	Biological Process: MAPK cascade (GO:0000165);; Cellular Component: extracellular region (GO:0005576);; Cellular Component: cell wall (GO:0005618);; Biological Process: protein targeting to membrane (GO:0006612);; Biological Process: response to water deprivation (GO:0009414);; Biological Process: detection of biotic stimulus (GO:0009595);; Biological Process: salicylic acid biosynthetic process …	--	Pathogenesis-related protein 1A OS=Nicotiana tabacum PE=1 SV=1	unknown [Picea sitchensis]
comp353191_c0	|0.000291572803085671|1.82187598340988E-13	[E]	-1.91891	-2.23588		down	down	Molecular Function: 5-methyltetrahydropteroyltriglutamate-homocysteine S-methyltransferase activity (GO:0003871);; Molecular Function: copper ion binding (GO:0005507);; Cellular Component: vacuolar membrane (GO:0005774);; Cellular Component: peroxisome (GO:0005777);; Cellular Component: Golgi apparatus (GO:0005794);; Cellular Component: cytosol (GO:0005829);; Cellular Component: plasma membrane (…	K00549|0.0|osa:4352832|Os12g0623900	5-methyltetrahydropteroyltriglutamate--homocysteine methyltransferase OS=Catharanthus roseus GN=METE PE=2 SV=1	vitamin-b12 independent methionine synthase [Pinus pinaster]
comp353351_c0	|2.67248106067264E-05|6.18124774587336E-07	--	-2.26271	-1.65984		down	down	Molecular Function: structural constituent of cell wall (GO:0005199);; Cellular Component: extracellular region (GO:0005576);; Cellular Component: cytosol (GO:0005829);; Biological Process: syncytium formation (GO:0006949);; Cellular Component: plant-type cell wall (GO:0009505);; Cellular Component: plasmodesma (GO:0009506);; Cellular Component: chloroplast (GO:0009507);; Biological Process: plan…	--	Expansin-A1 OS=Arabidopsis thaliana GN=EXPA1 PE=2 SV=1	PREDICTED: expansin-A1 [Vitis vinifera]
comp353396_c0	|5.00299801586834E-11|2.32328378757529E-10	[RTKL]	-4.93602	-4.37302		down	down	Biological Process: MAPK cascade (GO:0000165);; Molecular Function: protein serine/threonine kinase activity (GO:0004674);; Molecular Function: ATP binding (GO:0005524);; Cellular Component: extracellular region (GO:0005576);; Cellular Component: vacuole (GO:0005773);; Cellular Component: plasma membrane (GO:0005886);; Biological Process: glycolysis (GO:0006096);; Biological Process: protein phos…	--	Probable leucine-rich repeat receptor-like protein kinase At5g49770 OS=Arabidopsis thaliana GN=At5g49770 PE=2 SV=1	Putative LRR receptor-like serine/threonine-protein kinase [Aegilops tauschii]
comp353396_c1	|1.1309252645475E-08|1.32079291947917E-09	[S]	-4.24914	-2.80699		down	down	Molecular Function: protein kinase activity (GO:0004672);; Molecular Function: protein serine/threonine kinase activity (GO:0004674);; Molecular Function: binding (GO:0005488);; Molecular Function: ATP binding (GO:0005524);; Cellular Component: extracellular region (GO:0005576);; Cellular Component: cytoplasm (GO:0005737);; Biological Process: protein phosphorylation (GO:0006468);; Biological Pro…	--	Probable leucine-rich repeat receptor-like protein kinase At5g49770 OS=Arabidopsis thaliana GN=At5g49770 PE=2 SV=1	receptor protein kinase, putative [Ricinus communis]
comp353421_c0	|8.2137630030843E-12|0	[QR]	-3.10168	-2.78211		down	down	Molecular Function: methyltransferase activity (GO:0008168);; Biological Process: methylation (GO:0032259);;	--	Putative methyltransferase DDB_G0268948 OS=Dictyostelium discoideum GN=DDB_G0268948 PE=1 SV=2	unknown [Picea sitchensis]
comp353517_c2	|0.00525752493760434|5.98374971794158E-09	--	-1.80984	-1.98584		down	down	--	--	--	unknown [Picea sitchensis]
comp353592_c0	|0.000903610281535294|1.00819630421967E-09	[QR]	-1.80744	-2.01481		down	down	Cellular Component: nucleus (GO:0005634);; Cellular Component: cytoplasm (GO:0005737);; Cellular Component: plasma membrane (GO:0005886);; Cellular Component: plasmodesma (GO:0009506);; Biological Process: lignin biosynthetic process (GO:0009809);; Molecular Function: catechol O-methyltransferase activity (GO:0016206);; Molecular Function: luteolin O-methyltransferase activity (GO:0030744);; Mole…	--	Caffeic acid 3-O-methyltransferase 1 OS=Populus tremuloides GN=OMT1 PE=1 SV=1	unknown [Picea sitchensis]
comp353638_c0	|0.000550480831402966|5.56029555731641E-08	--	-2.01465	-1.83609		down	down	--	--	--	PREDICTED: uncharacterized protein LOC101785875 [Setaria italica]
comp353815_c0	|0.000269343929680477|0.00102815009322788	--	-1.91005	-1.20257		down	down	Molecular Function: hydrolase activity, hydrolyzing O-glycosyl compounds (GO:0004553);; Biological Process: carbohydrate metabolic process (GO:0005975);; Biological Process: macromolecule catabolic process (GO:0009057);;	--	Chitinase 2 OS=Tulipa bakeri PE=1 SV=1	unknown [Picea sitchensis]
comp353965_c0	|0.00540909013362068|0.000862556516830537	--	-1.97748	-1.68855		down	down	Molecular Function: protein binding (GO:0005515);; Cellular Component: cytoplasm (GO:0005737);; Cellular Component: plasma membrane (GO:0005886);; Biological Process: systemic acquired resistance (GO:0009627);; Biological Process: jasmonic acid metabolic process (GO:0009694);; Biological Process: salicylic acid metabolic process (GO:0009696);; Biological Process: response to organic substance (GO…	--	Putative methylesterase 13, chloroplastic OS=Arabidopsis thaliana GN=MES13 PE=2 SV=1	unknown [Picea sitchensis]
comp354025_c0	|2.89430660249668E-05|1.93210465837534E-06	--	-4.83649	-3.7717		down	down	Molecular Function: hydrolase activity, hydrolyzing O-glycosyl compounds (GO:0004553);; Biological Process: carbohydrate metabolic process (GO:0005975);; Molecular Function: protein binding, bridging (GO:0030674);; Molecular Function: actin filament binding (GO:0051015);;	--	--	unknown [Picea sitchensis]
comp354078_c0	|0.00240312192528247|5.340172748447E-14	--	-1.78804	-2.35626		down	down	Cellular Component: cytoplasm (GO:0005737);; Biological Process: transport (GO:0006810);; Cellular Component: intracellular organelle (GO:0043229);;	--	Ring canal kelch homolog OS=Anopheles stephensi GN=kel PE=2 SV=2	hypothetical protein SELMODRAFT_413878 [Selaginella moellendorffii]
comp354267_c1	|7.43640704570225E-11|0	--	-3.73945	-6.37932		down	down	Biological Process: metabolic process (GO:0008152);; Biological Process: cellular process (GO:0009987);; Molecular Function: transferase activity, transferring phosphorus-containing groups (GO:0016772);; Biological Process: response to stimulus (GO:0050896);;	--	Probable serine/threonine-protein kinase At1g18390 OS=Arabidopsis thaliana GN=At1g18390 PE=1 SV=2	unknown [Picea sitchensis]
comp354313_c0	|1.27381949655003E-07|4.31377156218105E-12	--	-2.98035	-2.32432		down	down	Biological Process: RNA methylation (GO:0001510);; Molecular Function: ubiquitin-protein ligase activity (GO:0004842);; Cellular Component: nucleolus (GO:0005730);; Cellular Component: vacuole (GO:0005773);; Cellular Component: Golgi apparatus (GO:0005794);; Cellular Component: plasma membrane (GO:0005886);; Biological Process: protein complex assembly (GO:0006461);; Biological Process: amino aci…	--	RING-H2 finger protein ATL44 OS=Arabidopsis thaliana GN=ATL44 PE=2 SV=1	unknown [Picea sitchensis]
comp354372_c2	|0.00076138549846505|3.6764386768251E-06	--	-1.83402	-1.69258		down	down	Molecular Function: carboxylesterase activity (GO:0004091);; Molecular Function: binding (GO:0005488);; Cellular Component: cytosol (GO:0005829);; Biological Process: defense response (GO:0006952);; Biological Process: metabolic process (GO:0008152);; Biological Process: cell death (GO:0008219);; Biological Process: response to abiotic stimulus (GO:0009628);; Biological Process: anatomical struct…	--	Probable carboxylesterase 12 OS=Arabidopsis thaliana GN=CXE12 PE=2 SV=1	unknown [Picea sitchensis]
comp354437_c0	|2.30484398962005E-05|0	--	-2.83974	-4.54747		down	down	Biological Process: cellular process (GO:0009987);;	--	Protein LURP-one-related 6 OS=Arabidopsis thaliana GN=At2g05910 PE=2 SV=1	unknown [Picea sitchensis]
comp354476_c0	|0|0.00451710308531861	--	-7.1578	-3.36211		down	down	Molecular Function: aspartic-type endopeptidase activity (GO:0004190);; Cellular Component: endoplasmic reticulum (GO:0005783);; Biological Process: proteolysis (GO:0006508);; Biological Process: signal transduction (GO:0007165);; Biological Process: response to water deprivation (GO:0009414);; Cellular Component: plastid (GO:0009536);; Biological Process: response to abscisic acid stimulus (GO:0…	--	Aspartic proteinase nepenthesin-2 OS=Nepenthes gracilis GN=nep2 PE=1 SV=1	unknown [Picea sitchensis]
comp354898_c0	|1.52553179966208E-06|0.000693896539462169	--	-3.03733	-1.93033		down	down	Cellular Component: extracellular region (GO:0005576);; Cellular Component: mitochondrion (GO:0005739);; Cellular Component: Golgi apparatus (GO:0005794);; Cellular Component: cytosol (GO:0005829);; Cellular Component: plasma membrane (GO:0005886);; Biological Process: carbohydrate metabolic process (GO:0005975);; Molecular Function: cellulase activity (GO:0008810);; Cellular Component: plant-typ…	K01179|1e-109|pop:POPTR_759738|endoglucanase (EC:3.2.1.4)	Endoglucanase 8 OS=Arabidopsis thaliana GN=CEL1 PE=2 SV=1	endo-beta-1,4-glucanase [Pinus radiata]
comp354898_c1	|0.000172261220063197|2.43079534234525E-06	--	-2.14379	-2.03121		down	down	Biological Process: polysaccharide catabolic process (GO:0000272);; Molecular Function: hydrolase activity, hydrolyzing O-glycosyl compounds (GO:0004553);; Cellular Component: extracellular region (GO:0005576);; Cellular Component: mitochondrion (GO:0005739);; Cellular Component: Golgi apparatus (GO:0005794);; Cellular Component: cytosol (GO:0005829);; Cellular Component: plasma membrane (GO:0005…	K01179|1e-120|vvi:100260645|hypothetical protein LOC100260645	Endoglucanase 23 OS=Oryza sativa subsp. japonica GN=GLU12 PE=2 SV=1	hypothetical protein VITISV_044069 [Vitis vinifera]
comp354941_c0	|0.000316536525446942|0	[C]	-1.91164	-3.0335		down	down	Molecular Function: DNA binding (GO:0003677);; Molecular Function: sequence-specific DNA binding transcription factor activity (GO:0003700);; Molecular Function: aldo-keto reductase (NADP) activity (GO:0004033);; Cellular Component: nucleus (GO:0005634);; Cellular Component: cytosol (GO:0005829);; Cellular Component: plasma membrane (GO:0005886);; Biological Process: gluconeogenesis (GO:0006094);…	--	Probable aldo-keto reductase 2 OS=Oryza sativa subsp. japonica GN=Os04g0338000 PE=2 SV=2	unknown [Picea sitchensis]
comp354967_c0	|0.000037908414735166|9.82792736081706E-11	--	-2.07157	-1.91211		down	down	Cellular Component: plasma membrane (GO:0005886);; Biological Process: response to oxidative stress (GO:0006979);; Biological Process: phenylpropanoid biosynthetic process (GO:0009699);; Molecular Function: oxidoreductase activity (GO:0016491);; Biological Process: response to cadmium ion (GO:0046686);;	K13081|1e-124|pop:POPTR_835080|LAR3	Leucoanthocyanidin reductase OS=Desmodium uncinatum GN=LAR PE=1 SV=1	TPA: leucoanthocyanidin reductase [Pinus taeda]
comp355074_c0	|0.000205535611523477|7.17214814427436E-07	[E]	-1.92902	-1.55512		down	down	Molecular Function: aminopeptidase activity (GO:0004177);; Molecular Function: epoxide hydrolase activity (GO:0004301);; Molecular Function: leukotriene-A4 hydrolase activity (GO:0004463);; Cellular Component: nucleolus (GO:0005730);; Cellular Component: cytoplasm (GO:0005737);; Cellular Component: cytosol (GO:0005829);; Biological Process: DNA replication (GO:0006260);; Biological Process: DNA m…	--	Leukotriene A-4 hydrolase OS=Bos taurus GN=LTA4H PE=2 SV=3	unknown [Picea sitchensis]
comp355110_c0	|5.48551095991279E-07|0	--	-5.28816	-4.30656		down	down	--	--	--	unknown [Picea sitchensis]
comp355207_c0	|0.000113018497917672|1.00475150421886E-09	--	-2.00962	-2.04227		down	down	Biological Process: response to stress (GO:0006950);;	--	Uncharacterized protein At1g08160 OS=Arabidopsis thaliana GN=At1g08160 PE=2 SV=1	unknown [Picea sitchensis]
comp355262_c0	|1.34223205738859E-06|0.00311191174214231	[IQR]	-2.33036	-1.14382		down	down	Molecular Function: copper ion binding (GO:0005507);; Cellular Component: cytosol (GO:0005829);; Biological Process: proline biosynthetic process (GO:0006561);; Biological Process: steroid metabolic process (GO:0008202);; Biological Process: response to heat (GO:0009408);; Biological Process: response to water deprivation (GO:0009414);; Biological Process: response to fructose stimulus (GO:000975…	--	Momilactone A synthase OS=Oryza sativa subsp. japonica GN=Os04g0179200 PE=2 SV=1	unknown [Picea sitchensis]
comp355267_c0	|5.33264836601877E-05|1.31006316905768E-14	[S]	-2.22729	-2.35434		down	down	Biological Process: microtubule cytoskeleton organization (GO:0000226);; Biological Process: polysaccharide biosynthetic process (GO:0000271);; Molecular Function: protein kinase activity (GO:0004672);; Molecular Function: protein binding (GO:0005515);; Biological Process: cellular glucan metabolic process (GO:0006073);; Biological Process: regulation of transcription, DNA-dependent (GO:0006355);…	--	Receptor-like protein kinase HSL1 OS=Arabidopsis thaliana GN=HSL1 PE=2 SV=1	clavata 1-like protein [Pinus pinaster]
comp355275_c1	|0.00502741240757931|1.29896093881143E-14	--	-1.72294	-2.59242		down	down	Biological Process: MAPK cascade (GO:0000165);; Biological Process: respiratory burst involved in defense response (GO:0002679);; Molecular Function: peroxidase activity (GO:0004601);; Molecular Function: calcium ion binding (GO:0005509);; Cellular Component: Golgi apparatus (GO:0005794);; Cellular Component: integral to plasma membrane (GO:0005887);; Biological Process: protein targeting to memb…	K13447|0.0|vvi:100262101|hypothetical protein LOC100262101	Respiratory burst oxidase homolog protein F OS=Arabidopsis thaliana GN=RBOHF PE=1 SV=1	hypothetical protein PRUPE_ppa000913mg [Prunus persica]
comp355286_c1	|1.63936642039175E-11|1.09242088255357E-05	--	-3.27862	-1.43424		down	down	Cellular Component: membrane (GO:0016020);;	--	Early nodulin-93 OS=Glycine max PE=2 SV=1	early nodulin-93 [Glycine max]
comp355381_c1	|0.00319273000706988|3.19071960408479E-07	[RTKL]	-1.71566	-1.67576		down	down	Biological Process: transition metal ion transport (GO:0000041);; Molecular Function: protein serine/threonine kinase activity (GO:0004674);; Molecular Function: calmodulin binding (GO:0005516);; Molecular Function: ATP binding (GO:0005524);; Cellular Component: plasma membrane (GO:0005886);; Biological Process: protein folding (GO:0006457);; Biological Process: protein phosphorylation (GO:000646…	--	Probable LRR receptor-like serine/threonine-protein kinase At1g56130 OS=Arabidopsis thaliana GN=At1g56130 PE=1 SV=2	unknown [Picea sitchensis]
comp355401_c0	|0.000174086564059373|3.81440208737649E-05	--	-3.01275	-2.42314		down	down	Cellular Component: Golgi membrane (GO:0000139);; Molecular Function: protein binding (GO:0005515);; Cellular Component: endosome (GO:0005768);; Cellular Component: trans-Golgi network (GO:0005802);; Biological Process: multidimensional cell growth (GO:0009825);; Biological Process: cell tip growth (GO:0009932);; Biological Process: xyloglucan biosynthetic process (GO:0009969);; Biological Proces…	--	Putative glycosyltransferase 5 OS=Arabidopsis thaliana GN=GT5 PE=2 SV=1	glycosyltransferase CAZy family GT34-like protein [Selaginella moellendorffii]
comp355436_c0	|0.00793816286320914|3.41588506036494E-07	[T]	-1.79752	-2.0687		down	down	Biological Process: response to molecule of fungal origin (GO:0002238);; Cellular Component: vacuole (GO:0005773);; Cellular Component: Golgi apparatus (GO:0005794);; Cellular Component: plasma membrane (GO:0005886);; Biological Process: response to stress (GO:0006950);;	--	Universal stress protein MJ0531 OS=Methanocaldococcus jannaschii (strain ATCC 43067 / DSM 2661 / JAL-1 / JCM 10045 / NBRC 100440) GN=MJ0531 PE=3 SV=1	unknown [Picea sitchensis]
comp355618_c0	|0.00139751680456435|5.2969110331258E-07	[IQ]	-1.79981	-1.56576		down	down	Molecular Function: acetate-CoA ligase activity (GO:0003987);; Cellular Component: mitochondrion (GO:0005739);; Cellular Component: peroxisome (GO:0005777);; Biological Process: acetate metabolic process (GO:0006083);; Biological Process: glyoxylate cycle (GO:0006097);; Cellular Component: chloroplast (GO:0009507);; Biological Process: gibberellin biosynthetic process (GO:0009686);; Biological Pr…	--	Probable acyl-activating enzyme 5, peroxisomal OS=Arabidopsis thaliana GN=AAE5 PE=2 SV=1	hypothetical protein PRUPE_ppa003732mg [Prunus persica]
comp355695_c0	|0.00133521633128353|0	--	-1.7664	-2.62816		down	down	--	--	Uncharacterized protein At1g08160 OS=Arabidopsis thaliana GN=At1g08160 PE=2 SV=1	unknown [Picea sitchensis]
comp355698_c0	|5.80213328160717E-07|0.000169122189053739	--	-2.38116	-1.30311		down	down	Molecular Function: triglyceride lipase activity (GO:0004806);; Cellular Component: lipid particle (GO:0005811);; Biological Process: lipid metabolic process (GO:0006629);; Molecular Function: phosphatidylcholine 1-acylhydrolase activity (GO:0008970);; Biological Process: response to UV (GO:0009411);; Cellular Component: chloroplast stroma (GO:0009570);; Biological Process: response to wounding (…	--	Phospholipase A1-Igamma1, chloroplastic OS=Arabidopsis thaliana GN=At1g06800 PE=1 SV=2	unknown [Picea sitchensis]
comp355749_c0	|3.19028973794211E-07|0	[RTKL]	-3.96275	-4.65277		down	down	Biological Process: maltose biosynthetic process (GO:0000024);; Molecular Function: nucleotide binding (GO:0000166);; Biological Process: polysaccharide biosynthetic process (GO:0000271);; Molecular Function: protein kinase activity (GO:0004672);; Cellular Component: nucleus (GO:0005634);; Cellular Component: cytosol (GO:0005829);; Cellular Component: plasma membrane (GO:0005886);; Biological Pro…	--	Receptor-like protein kinase HSL1 OS=Arabidopsis thaliana GN=HSL1 PE=2 SV=1	clavata 1-like protein [Pinus pinaster]
comp355773_c0	|6.94333479600573E-13|0	--	-3.2398	-3.98841		down	down	Biological Process: transition metal ion transport (GO:0000041);; Biological Process: defense response to nematode (GO:0002215);; Molecular Function: peroxidase activity (GO:0004601);; Cellular Component: extracellular region (GO:0005576);; Cellular Component: vacuolar membrane (GO:0005774);; Cellular Component: Golgi apparatus (GO:0005794);; Biological Process: response to oxidative stress (GO:0…	--	Peroxidase 12 OS=Arabidopsis thaliana GN=PER12 PE=1 SV=1	unknown [Picea sitchensis]
comp355994_c0	|4.84721974047808E-06|0.000229924317598718	--	-3.38526	-1.88007		down	down	--	--	--	PRp27-like protein [Olea europaea subsp. europaea]
comp356074_c0	|0|0	[R]	-7.34419	-8.5881		down	down	Biological Process: response to stress (GO:0006950);; Biological Process: response to light stimulus (GO:0009416);; Biological Process: response to external stimulus (GO:0009605);; Biological Process: response to hormone stimulus (GO:0009725);; Biological Process: flavonoid biosynthetic process (GO:0009813);; Biological Process: response to inorganic substance (GO:0010035);; Molecular Function: o…	--	Flavonol synthase/flavanone 3-hydroxylase OS=Arabidopsis thaliana GN=FLS1 PE=1 SV=1	Pinus taeda anonymous locus 0_6545_01 genomic sequence
comp356096_c1	|0.00802716277878779|2.44471110022459E-13	--	-1.65255	-2.16572		down	down	Biological Process: metal ion transport (GO:0030001);; Molecular Function: metal ion binding (GO:0046872);;	--	--	unknown [Picea sitchensis]
comp356505_c0	|0.00767730936892641|0.00323041086249221	[H]	-1.67511	-1.17891		down	down	Molecular Function: methionine adenosyltransferase activity (GO:0004478);; Molecular Function: copper ion binding (GO:0005507);; Molecular Function: ATP binding (GO:0005524);; Cellular Component: cytoplasm (GO:0005737);; Cellular Component: plasma membrane (GO:0005886);; Biological Process: S-adenosylmethionine biosynthetic process (GO:0006556);; Biological Process: one-carbon metabolic process (…	K00789|0.0|vvi:100263678|hypothetical protein LOC100263678	S-adenosylmethionine synthase 1 OS=Picea sitchensis GN=METK1 PE=2 SV=1	S-adenosylmethionine synthase 1 [Pinus pinaster]
comp356513_c0	|0.0023427922801843|3.01817352332812E-07	[R]	-1.74713	-1.72477		down	down	Molecular Function: calmodulin binding (GO:0005516);; Molecular Function: ATP binding (GO:0005524);; Cellular Component: mitochondrion (GO:0005739);; Cellular Component: chloroplast (GO:0009507);; Biological Process: cellular response to phosphate starvation (GO:0016036);; Molecular Function: ATPase activity (GO:0016887);; Biological Process: methylglyoxal catabolic process to D-lactate (GO:00192…	K06916|0.0|pop:POPTR_1106960|hypothetical protein	Lactation elevated protein 1 OS=Homo sapiens GN=LACE1 PE=2 SV=2	predicted protein [Populus trichocarpa]
comp356541_c0	|0.00741419975583757|4.32995772570166E-09	[S]	-1.66479	-2.1832		down	down	Molecular Function: binding (GO:0005488);; Cellular Component: cytoplasm (GO:0005737);; Biological Process: multicellular organismal development (GO:0007275);; Biological Process: aromatic compound biosynthetic process (GO:0019438);; Biological Process: defense response to bacterium (GO:0042742);; Biological Process: primary metabolic process (GO:0044238);; Biological Process: small molecule bios…	--	Putative disease resistance protein At4g19050 OS=Arabidopsis thaliana GN=At4g19050 PE=3 SV=2	unknown [Picea sitchensis]
comp356733_c0	|0.00236382312041106|1.91076043876137E-11	[Q]	-1.73794	-2.0016		down	down	Molecular Function: binding (GO:0005488);; Molecular Function: iron ion binding (GO:0005506);; Molecular Function: electron carrier activity (GO:0009055);; Biological Process: response to UV (GO:0009411);; Biological Process: response to auxin stimulus (GO:0009733);; Biological Process: flavonoid biosynthetic process (GO:0009813);; Cellular Component: membrane (GO:0016020);; Biological Process: c…	--	Geraniol 8-hydroxylase OS=Catharanthus roseus GN=CYP76B6 PE=1 SV=1	unknown [Picea sitchensis]
comp356768_c2	|0.000415304027681307|0.000616521915525303	--	-1.9309	-1.29917		down	down	Cellular Component: anchored to membrane (GO:0031225);;	--	Aspartic proteinase-like protein 1 OS=Arabidopsis thaliana GN=At5g10080 PE=1 SV=1	PREDICTED: aspartic proteinase-like protein 1-like, partial [Vitis vinifera]
comp357048_c0	|0.000164003817265557|1.2972956042745E-12	[C]	-1.95281	-2.07118		down	down	Cellular Component: mitochondrion (GO:0005739);; Cellular Component: peroxisome (GO:0005777);; Cellular Component: cytosol (GO:0005829);; Biological Process: defense response (GO:0006952);; Biological Process: jasmonic acid biosynthetic process (GO:0009695);; Molecular Function: FMN binding (GO:0010181);; Molecular Function: oxidoreductase activity (GO:0016491);; Molecular Function: 12-oxophytodi…	--	Putative 12-oxophytodienoate reductase 11 OS=Oryza sativa subsp. japonica GN=OPR11 PE=2 SV=1	unknown [Picea sitchensis]
comp357239_c0	|2.22998837645649E-05|4.87433860939523E-05	--	-2.15216	-1.50306		down	down	Molecular Function: binding (GO:0005488);;	--	TMV resistance protein N OS=Nicotiana glutinosa GN=N PE=1 SV=1	unknown [Picea sitchensis]
comp357244_c0	|5.04437768666932E-07|0.000196680806614169	[S]	-3.08588	-1.71468		down	down	Cellular Component: vacuolar membrane (GO:0005774);; Cellular Component: plasma membrane (GO:0005886);; Biological Process: iron ion transport (GO:0006826);; Biological Process: oligopeptide transport (GO:0006857);; Biological Process: amino acid transport (GO:0006865);; Biological Process: response to nematode (GO:0009624);; Biological Process: response to iron ion (GO:0010039);; Biological Proc…	--	Metal-nicotianamine transporter YSL3 OS=Arabidopsis thaliana GN=YSL3 PE=2 SV=1	hypothetical protein PRUPE_ppa002475mg [Prunus persica]
comp357305_c0	|0.00211297522622333|2.1978559447966E-06	--	-1.8207	-1.70855		down	down	--	--	Putative disease resistance protein At4g19050 OS=Arabidopsis thaliana GN=At4g19050 PE=3 SV=2	unknown [Picea sitchensis]
comp357330_c1	|0.000367292664580354|0.000293359348250255	--	-2.15157	-1.56418		down	down	Molecular Function: kinase activity (GO:0016301);; Molecular Function: transferase activity (GO:0016740);; Biological Process: reproductive process (GO:0022414);; Biological Process: cellular metabolic process (GO:0044237);;	--	Putative receptor protein kinase ZmPK1 OS=Zea mays GN=PK1 PE=2 SV=2	S-locus lectin protein kinase family protein [Theobroma cacao]
comp357367_c0	|0.00170334823010376|0.000851009706462791	[RTKL]	-1.9646	-2.12405		down	down	Molecular Function: nucleotide binding (GO:0000166);; Biological Process: activation of MAPKK activity (GO:0000186);; Molecular Function: magnesium ion binding (GO:0000287);; Biological Process: cytokinesis by cell plate formation (GO:0000911);; Molecular Function: protein serine/threonine kinase activity (GO:0004674);; Molecular Function: MAP kinase kinase kinase activity (GO:0004709);; Molecula…	--	Mitogen-activated protein kinase kinase kinase 2 OS=Arabidopsis thaliana GN=ANP2 PE=2 SV=1	predicted protein [Physcomitrella patens subsp. patens]
comp357422_c0	|1.69904018012534E-05|6.19215789754435E-12	--	-3.06349	-2.2809		down	down	--	--	Galactose oxidase OS=Gibberella zeae (strain PH-1 / ATCC MYA-4620 / FGSC 9075 / NRRL 31084) GN=GAOA PE=3 SV=1	Glyoxal oxidase-related protein [Theobroma cacao]
comp357441_c0	|3.66056398637404E-07|0	--	-2.44892	-3.97019		down	down	Molecular Function: methyltransferase activity (GO:0008168);; Biological Process: methylation (GO:0032259);;	--	--	unknown [Picea sitchensis]
comp357501_c0	|0.000036356187419595|1.6069980124378E-08	[E]	-2.37024	-1.8325		down	down	Cellular Component: cytoplasm (GO:0005737);; Biological Process: response to stress (GO:0006950);; Biological Process: biosynthetic process (GO:0009058);; Biological Process: response to abiotic stimulus (GO:0009628);; Biological Process: phenylpropanoid metabolic process (GO:0009698);; Biological Process: glucuronoxylan metabolic process (GO:0010413);; Molecular Function: ammonia-lyase activity …	K10775|0.0|vvi:100241377|hypothetical protein LOC100241377	Phenylalanine ammonia-lyase 1 OS=Prunus avium GN=PAL1 PE=2 SV=1	phenylalanine ammonia lyase [Cunninghamia lanceolata]
comp357509_c0	|0.00886332146724855|1.3501970465013E-06	--	-1.58149	-1.63865		down	down	Cellular Component: cytoplasm (GO:0005737);; Biological Process: cellular aromatic compound metabolic process (GO:0006725);; Biological Process: defense response (GO:0006952);; Biological Process: cell communication (GO:0007154);; Biological Process: response to organic substance (GO:0010033);; Biological Process: carboxylic acid metabolic process (GO:0019752);; Cellular Component: intracellular …	--	Protein LURP-one-related 5 OS=Arabidopsis thaliana GN=At1g80120 PE=1 SV=1	unknown [Picea sitchensis]
comp357538_c0	|3.53772468656421E-05|2.79022360771819E-11	--	-2.63617	-2.49124		down	down	Biological Process: vacuole organization (GO:0007033);; Biological Process: response to wounding (GO:0009611);; Biological Process: response to fungus (GO:0009620);; Biological Process: jasmonic acid biosynthetic process (GO:0009695);; Biological Process: response to auxin stimulus (GO:0009733);; Biological Process: response to jasmonic acid stimulus (GO:0009753);; Biological Process: coumarin bi…	--	Protein SRG1 OS=Arabidopsis thaliana GN=SRG1 PE=2 SV=1	PREDICTED: codeine O-demethylase-like [Glycine max]
comp357651_c0	|3.96505051014628E-12|0	[MG]	-3.19669	-4.08931		down	down	Molecular Function: RNA binding (GO:0003723);; Molecular Function: catalytic activity (GO:0003824);; Molecular Function: calmodulin binding (GO:0005516);; Cellular Component: nucleus (GO:0005634);; Cellular Component: endoplasmic reticulum (GO:0005783);; Biological Process: tRNA modification (GO:0006400);; Biological Process: response to osmotic stress (GO:0006970);; Biological Process: circadian…	--	Dihydroflavonol-4-reductase OS=Vitis vinifera GN=DFR PE=1 SV=1	unknown [Picea sitchensis]
comp357693_c0	|5.1525243593975E-07|5.58401547223752E-10	--	-2.39746	-1.83493		down	down	Molecular Function: binding (GO:0005488);; Biological Process: blood coagulation (GO:0007596);; Biological Process: regulation of response to external stimulus (GO:0032101);; Biological Process: positive regulation of biological process (GO:0048518);; Biological Process: negative regulation of cellular process (GO:0048523);; Biological Process: regulation of cellular component organization (GO:00…	--	Uncharacterized histidine-rich protein DDB_G0274557 OS=Dictyostelium discoideum GN=DDB_G0274557 PE=4 SV=1	glycosyltransferase family 8 protein [Rhizoctonia solani AG-1 IA]
comp357713_c1	|4.34696723061734E-12|0	--	-4.25545	-3.69905		down	down	--	--	--	unknown [Picea sitchensis]
comp357763_c0	|1.748937850099E-08|1.7894291604037E-09	--	-2.77586	-2.13103		down	down	--	--	--	unknown [Picea sitchensis]
comp357780_c2	|0.00163282619168836|0.00233410420038738	--	-3.25538	-1.95221		down	down	--	--	--	unknown [Picea sitchensis]
comp357808_c0	|1.39343765515054E-06|5.54114976125675E-10	--	-2.57058	-2.02174		down	down	Biological Process: defense response (GO:0006952);; Biological Process: metabolic process (GO:0008152);; Biological Process: aromatic amino acid family metabolic process (GO:0009072);; Biological Process: amine metabolic process (GO:0009308);; Biological Process: response to UV (GO:0009411);; Biological Process: anatomical structure morphogenesis (GO:0009653);; Biological Process: response to sal…	--	UDP-glycosyltransferase 86A2 OS=Arabidopsis thaliana GN=UGT86A2 PE=2 SV=1	unknown [Picea sitchensis]
comp357840_c0	|0.00763050499962548|6.02303018681916E-07	[P]	-1.62361	-1.71163		down	down	Biological Process: respiratory burst involved in defense response (GO:0002679);; Biological Process: neural retina development (GO:0003407);; Molecular Function: carbonate dehydratase activity (GO:0004089);; Molecular Function: calcium-transporting ATPase activity (GO:0005388);; Molecular Function: calmodulin binding (GO:0005516);; Molecular Function: ATP binding (GO:0005524);; Cellular Componen…	--	Putative calcium-transporting ATPase 11, plasma membrane-type OS=Arabidopsis thaliana GN=ACA11 PE=3 SV=1	putative Ca2+-ATPase [Arabidopsis thaliana]
comp358010_c0	|0.00496578059625907|0.00212791939053159	--	-4.06652	-4.08688		down	down	Biological Process: response to molecule of bacterial origin (GO:0002237);; Molecular Function: protein serine/threonine kinase activity (GO:0004674);; Molecular Function: steroid binding (GO:0005496);; Cellular Component: endosome (GO:0005768);; Cellular Component: plasma membrane (GO:0005886);; Biological Process: receptor-mediated endocytosis (GO:0006898);; Biological Process: epidermis develo…	--	LRR receptor-like serine/threonine-protein kinase GSO2 OS=Arabidopsis thaliana GN=GSO2 PE=2 SV=2	hypothetical protein 0_12538_02 [Pinus taeda]
comp358021_c0	|0.000849706396570338|2.91804795993222E-07	--	-1.80818	-1.61242		down	down	Molecular Function: sequence-specific DNA binding transcription factor activity (GO:0003700);; Cellular Component: nucleus (GO:0005634);; Biological Process: regulation of transcription, DNA-dependent (GO:0006355);; Biological Process: embryo development (GO:0009790);; Biological Process: regulation of cell division (GO:0051302);;	--	Protein RKD5 OS=Arabidopsis thaliana GN=RKD5 PE=3 SV=1	hypothetical protein MTR_5g024070 [Medicago truncatula]
comp358057_c1	|1.56645030280345E-10|0	[R]	-3.15267	-3.83007		down	down	Molecular Function: hydrolase activity (GO:0016787);;	K07025|1e-114|vvi:100232886|GRIP21	Uncharacterized protein C24B11.05 OS=Schizosaccharomyces pombe (strain 972 / ATCC 24843) GN=SPAC24B11.05 PE=3 SV=1	unknown [Picea sitchensis]
comp358075_c0	|6.22857321275205E-12|0	--	-3.56684	-2.61175		down	down	Biological Process: cellular process (GO:0009987);; Cellular Component: intracellular membrane-bounded organelle (GO:0043231);; Cellular Component: cytoplasmic part (GO:0044444);;	--	G-type lectin S-receptor-like serine/threonine-protein kinase At5g24080 OS=Arabidopsis thaliana GN=At5g24080 PE=2 SV=1	hypothetical protein SELMODRAFT_121264 [Selaginella moellendorffii]
comp358097_c0	|0.000210826446830015|3.69767594787795E-06	--	-2.49193	-2.0561		down	down	--	--	--	hypothetical protein ARALYDRAFT_493376 [Arabidopsis lyrata subsp. lyrata]
comp358182_c1	|2.48693295801239E-06|0.00467553276363364	--	-3.04485	-2.12298		down	down	--	--	--	unknown [Picea sitchensis]
comp359440_c0	|2.53594082399999E-08|3.43865158569656E-09	--	-2.96395	-2.7591		down	down	Biological Process: defense response (GO:0006952);; Biological Process: response to biotic stimulus (GO:0009607);;	--	Pathogenesis-related protein 1 OS=Asparagus officinalis GN=PR1 PE=2 SV=1	putative PR10 protein [Pinus monticola]
comp370323_c0	|8.47183590807488E-05|3.36812430843381E-05	[IQR]	-4.6974	-4.57576		down	down	Molecular Function: protein binding (GO:0005515);; Cellular Component: mitochondrion (GO:0005739);; Cellular Component: endoplasmic reticulum (GO:0005783);; Cellular Component: plasma membrane (GO:0005886);; Cellular Component: chloroplast inner membrane (GO:0009706);; Biological Process: regulation of signal transduction (GO:0009966);; Biological Process: Wnt receptor signaling pathway (GO:00160…	--	Short-chain dehydrogenase TIC 32, chloroplastic OS=Pisum sativum GN=TIC32 PE=1 SV=1	unknown [Picea sitchensis]
comp370903_c0	|8.77246013164523E-07|2.40014532204569E-06	--	-5.23885	-4.82867		down	down	Molecular Function: phosphoprotein phosphatase activity (GO:0004721);; Cellular Component: mitochondrion (GO:0005739);; Cellular Component: plasma membrane (GO:0005886);; Biological Process: defense response (GO:0006952);; Biological Process: metabolic process (GO:0008152);; Biological Process: response to organic substance (GO:0010033);; Molecular Function: hydrolase activity (GO:0016787);; Biol…	--	Probable protein phosphatase 2C 78 OS=Oryza sativa subsp. japonica GN=Os12g0580900 PE=2 SV=1	protein phosphatase 2c, putative [Ricinus communis]
comp373042_c0	|1.4127917792317E-06|3.10827806153657E-05	--	-5.18779	-3.28263		down	down	Cellular Component: extracellular region (GO:0005576);; Biological Process: guard cell differentiation (GO:0010052);; Biological Process: negative regulation of stomatal complex development (GO:2000122);;	--	EPIDERMAL PATTERNING FACTOR-like protein 4 OS=Arabidopsis thaliana GN=EPFL4 PE=3 SV=1	conserved hypothetical protein [Ricinus communis]
comp395476_c0	|0.0092637836474988|0.000521000504583258	--	-3.94879	-4.26888		down	down	Cellular Component: late endosome (GO:0005770);; Cellular Component: vacuolar membrane (GO:0005774);; Cellular Component: Golgi apparatus (GO:0005794);; Cellular Component: plasmodesma (GO:0009506);; Biological Process: response to abscisic acid stimulus (GO:0009737);; Molecular Function: high affinity copper ion transmembrane transporter activity (GO:0015089);; Biological Process: intracellular …	K14686|1e-33|ppp:PHYPADRAFT_166939|ctr family copper transporter	Copper transporter 5.1 OS=Oryza sativa subsp. japonica GN=COPT5.1 PE=2 SV=1	unknown [Picea sitchensis]
comp333003_c0	|3.37101022858111E-05|7.71030294055564E-08	--	4.1886	-2.55878		up	down	Molecular Function: triglyceride lipase activity (GO:0004806);; Biological Process: lipid metabolic process (GO:0006629);;	--	--	unknown [Picea sitchensis]
comp346053_c0	|0.00556366084550963|0.00105457021016542	--	2.53453	-1.35785		up	down	Molecular Function: binding (GO:0005488);; Cellular Component: extracellular region (GO:0005576);; Cellular Component: cytoplasmic membrane-bounded vesicle (GO:0016023);; Biological Process: virus-host interaction (GO:0019048);; Biological Process: regulation of nucleobase-containing compound metabolic process (GO:0019219);; Biological Process: antibacterial humoral response (GO:0019731);; Biolog…	--	Glycine-rich cell wall structural protein 1 OS=Petunia hybrida GN=GRP-1 PE=1 SV=1	predicted protein [Hordeum vulgare subsp. vulgare]
comp350421_c0	|1.93446722625001E-05|0.00807716350612708	--	3.83646	-2.53804		up	down	Biological Process: polysaccharide biosynthetic process (GO:0000271);; Biological Process: polysaccharide catabolic process (GO:0000272);; Biological Process: regulation of cell growth (GO:0001558);; Molecular Function: peptide receptor activity (GO:0001653);; Biological Process: cell fate specification (GO:0001708);; Molecular Function: guanylate cyclase activity (GO:0004383);; Molecular Functio…	K00924|1e-37|ath:AT1G28440|HSL1	Receptor-like protein kinase HSL1 OS=Arabidopsis thaliana GN=HSL1 PE=2 SV=1	clavata 1-like protein [Pinus pinea]
comp353117_c0	|3.50564022255639E-12|4.1138226158921E-10	--	6.72138	-3.24954		up	down	Molecular Function: iron ion binding (GO:0005506);; Cellular Component: chloroplast (GO:0009507);; Biological Process: pollen development (GO:0009555);; Biological Process: response to wounding (GO:0009611);; Biological Process: response to fungus (GO:0009620);; Biological Process: response to high light intensity (GO:0009644);; Biological Process: jasmonic acid biosynthetic process (GO:0009695);…	--	Linoleate 9S-lipoxygenase A OS=Solanum lycopersicum GN=LOX1.1 PE=2 SV=1	unknown [Picea sitchensis]
comp354219_c0	|0.00129861799318987|0.00363602377178651	[P]	2.1662	-1.29837		up	down	Cellular Component: mitochondrion (GO:0005739);; Cellular Component: vacuolar membrane (GO:0005774);; Cellular Component: plasma membrane (GO:0005886);; Biological Process: glucose catabolic process (GO:0006007);; Biological Process: protein glycosylation (GO:0006486);; Biological Process: pollen development (GO:0009555);; Biological Process: cell tip growth (GO:0009932);; Molecular Function: pot…	--	Potassium transporter 6 OS=Arabidopsis thaliana GN=POT6 PE=2 SV=1	predicted protein [Populus trichocarpa]
comp355133_c0	|0.000319308744128555|8.24685373956857E-06	--	2.06008	-1.46602		up	down	Cellular Component: 1,3-beta-D-glucan synthase complex (GO:0000148);; Molecular Function: 1,3-beta-D-glucan synthase activity (GO:0003843);; Cellular Component: Golgi apparatus (GO:0005794);; Biological Process: (1->3)-beta-D-glucan biosynthetic process (GO:0006075);; Biological Process: amino acid transport (GO:0006865);; Biological Process: circadian rhythm (GO:0007623);; Cellular Component: pl…	K11000|0.0|vvi:100265625|similar to Callose synthase 3	Callose synthase 1 OS=Arabidopsis thaliana GN=CALS1 PE=1 SV=2	PREDICTED: callose synthase 3-like [Vitis vinifera]
comp355359_c0	|0.00578825683039075|3.64109417427816E-06	[O]	1.80403	-1.679		up	down	Molecular Function: protein binding (GO:0005515);; Molecular Function: ATP binding (GO:0005524);; Cellular Component: nucleus (GO:0005634);; Cellular Component: cytosol (GO:0005829);; Biological Process: protein folding (GO:0006457);; Cellular Component: chloroplast stroma (GO:0009570);; Biological Process: response to high light intensity (GO:0009644);; Cellular Component: chloroplast envelope (…	--	Chaperone protein ClpB1 OS=Arabidopsis thaliana GN=CLPB1 PE=1 SV=2	unknown [Picea sitchensis]
comp357835_c0	|0.000208756029934642|0.00205700420987642	--	2.22593	-1.41056		up	down	--	--	Probable disease resistance protein At5g66910 OS=Arabidopsis thaliana GN=At5g66910 PE=2 SV=1	NBS [Pinus taeda]
comp330701_c0	|0.00382694833534503|1.04613103180107E-07	--	-1.83363	2.19189		down	up	--	--	--	PREDICTED: uncharacterized protein LOC101302856 [Fragaria vesca subsp. vesca]
comp345552_c0	|0.000455639062477919|0.000381687222435811	--	-4.45987	1.40673		down	up	Cellular Component: extracellular region (GO:0005576);; Cellular Component: plasma membrane (GO:0005886);; Cellular Component: anchored to membrane (GO:0031225);; Cellular Component: intracellular membrane-bounded organelle (GO:0043231);; Biological Process: cellular metabolic process (GO:0044237);; Cellular Component: cytoplasmic part (GO:0044444);;	--	Blue copper protein OS=Pisum sativum PE=2 SV=1	PREDICTED: blue copper protein-like [Solanum lycopersicum]
comp347020_c0	|0.0092637836474988|0.00474282704140372		-3.94879	2.38746		down	up	Molecular Function: binding (GO:0005488);; Molecular Function: transferase activity (GO:0016740);; Molecular Function: carbohydrate binding (GO:0030246);;	--	Lectin OS=Leucomphalos mildbraedii PE=1 SV=1	unknown [Picea sitchensis]
comp353118_c0	|1.26955119550409E-06|2.00189655611416E-05	--	-4.08822	2.52346		down	up	--	--	--	unknown [Picea sitchensis]
comp356476_c0	|0.00133711834142158|1.47269973993502E-11	--	-2.0083	2.60019		down	up	--	--	--	unknown [Picea sitchensis]
comp356599_c0	|0.000662794193258098|0.000358035675222634	--	-2.28256	3.26696		down	up	Biological Process: defense response to nematode (GO:0002215);; Molecular Function: peroxidase activity (GO:0004601);; Molecular Function: protein binding (GO:0005515);; Cellular Component: cell wall (GO:0005618);; Cellular Component: vacuolar membrane (GO:0005774);; Cellular Component: Golgi apparatus (GO:0005794);; Cellular Component: cytosol (GO:0005829);; Biological Process: response to oxida…	--	Cationic peroxidase 1 OS=Arachis hypogaea GN=PNC1 PE=1 SV=2	peroxidase [Picea abies]
comp219921_c0	|0.00361763086383105|2.69188259791608E-05	[O]	1.77168	1.49747		up	up	Molecular Function: glutathione transferase activity (GO:0004364);; Cellular Component: vacuolar membrane (GO:0005774);; Cellular Component: cytosol (GO:0005829);; Cellular Component: plasma membrane (GO:0005886);; Biological Process: glucose catabolic process (GO:0006007);; Biological Process: fatty acid beta-oxidation (GO:0006635);; Biological Process: cellular aromatic compound metabolic proce…	K00799|7e-68|pop:POPTR_565410|hypothetical protein	Glutathione transferase GST 23 OS=Zea mays PE=2 SV=1	hypothetical protein 0_17539_01 [Pinus taeda]
comp290978_c0	|0.00417837141865784|5.62254169046428E-05	--	4.31644	4.72084		up	up	--	--	--	unknown [Picea sitchensis]
comp291042_c0	|5.24432132498198E-06|1.26554322577022E-12	--	5.3163	6.07655		up	up	Molecular Function: protein binding (GO:0005515);; Cellular Component: cytosol (GO:0005829);; Biological Process: protein targeting to membrane (GO:0006612);; Biological Process: macromolecule biosynthetic process (GO:0009059);; Biological Process: response to wounding (GO:0009611);; Biological Process: coumarin biosynthetic process (GO:0009805);; Biological Process: lignin biosynthetic process (…	K13065|1e-157|vvi:100265530|hypothetical protein LOC100265530	Shikimate O-hydroxycinnamoyltransferase OS=Nicotiana tabacum GN=HST PE=1 SV=1	hydroxycinnamoyl CoA shikimate/quinate hydroxycinnamoyltransferase [Pinus pinaster]
comp324070_c0	|7.91265447663836E-06|0.00289401176229409	--	2.46044	1.50375		up	up	Biological Process: response to stress (GO:0006950);; Biological Process: cellular metabolic process (GO:0044237);; Cellular Component: cell part (GO:0044464);; Biological Process: organic substance metabolic process (GO:0071704);;	--	Dirigent protein 2 OS=Arabidopsis thaliana GN=DIR2 PE=2 SV=1	unknown [Picea sitchensis]
comp327338_c0	|9.47779346971434E-06|0	--	5.2423	6.83104		up	up	Biological Process: microtubule cytoskeleton organization (GO:0000226);; Biological Process: mitotic cell cycle (GO:0000278);; Biological Process: double-strand break repair via homologous recombination (GO:0000724);; Biological Process: cytokinesis by cell plate formation (GO:0000911);; Molecular Function: nucleic acid binding (GO:0003676);; Molecular Function: NAD+ ADP-ribosyltransferase activi…	K10798|0.0|vvi:100261796|hypothetical protein LOC100261796	Poly [ADP-ribose] polymerase 1 OS=Arabidopsis thaliana GN=PARP1 PE=1 SV=2	PREDICTED: poly [ADP-ribose] polymerase 1-like isoform 1 [Vitis vinifera]
comp332819_c0	|3.01674784153327E-06|1.06977822089682E-06	[R]	3.01161	2.66621		up	up	Cellular Component: plastid (GO:0009536);; Molecular Function: hydrolase activity (GO:0016787);;	--	--	unknown [Picea sitchensis]
comp334980_c1	|1.26802361977152E-06|1.66004207491355E-07	--	5.4862	5.2712		up	up	Molecular Function: binding (GO:0005488);; Biological Process: response to stress (GO:0006950);; Biological Process: cellular process (GO:0009987);; Molecular Function: transferase activity, transferring phosphorus-containing groups (GO:0016772);; Molecular Function: purine ribonucleoside binding (GO:0032550);; Molecular Function: adenyl ribonucleotide binding (GO:0032559);; Molecular Function: a…	--	TMV resistance protein N OS=Nicotiana glutinosa GN=N PE=1 SV=1	unknown [Picea sitchensis]
comp335133_c0	|0.000044452483579871|2.62053117942029E-05	[C]	5.03879	2.66325		up	up	Biological Process: transition metal ion transport (GO:0000041);; Molecular Function: D-arabinono-1,4-lactone oxidase activity (GO:0003885);; Cellular Component: extracellular region (GO:0005576);; Cellular Component: cell wall (GO:0005618);; Biological Process: metabolic process (GO:0008152);; Molecular Function: UDP-N-acetylmuramate dehydrogenase activity (GO:0008762);; Biological Process: regu…	--	L-gulonolactone oxidase OS=Sus scrofa GN=GULO PE=2 SV=3	unknown [Picea sitchensis]
comp335905_c0	|0.000112185845554946|0.00210626849605799	[S]	4.03259	2.62023		up	up	Biological Process: mitotic cell cycle (GO:0000278);; Biological Process: morphogenesis of an epithelium (GO:0002009);; Molecular Function: protein binding (GO:0005515);; Biological Process: response to stress (GO:0006950);; Biological Process: nervous system development (GO:0007399);; Cellular Component: membrane (GO:0016020);; Biological Process: cellular component organization (GO:0016043);; B…	--	Protein SUPPRESSOR OF npr1-1, CONSTITUTIVE 1 OS=Arabidopsis thaliana GN=SNC1 PE=1 SV=3	putative TIR-NBS-LRR protein [Pinus monticola]
comp337383_c0	|7.97944266217598E-06|1.48760585960694E-07	--	3.14923	2.6298		up	up	Cellular Component: chloroplast (GO:0009507);; Biological Process: photosystem II assembly (GO:0010207);;	--	--	unknown [Picea sitchensis]
comp337860_c1	|4.49957615611396E-09|5.12337724467571E-08	--	6.08177	5.36606		up	up	Molecular Function: purine ribonucleoside binding (GO:0032550);; Molecular Function: adenyl ribonucleotide binding (GO:0032559);; Molecular Function: anion binding (GO:0043168);; Biological Process: response to stimulus (GO:0050896);;	--	--	putative NBS-LRR protein GM09 [Pinus monticola]
comp337860_c5	|0.000658776272465023|0.0033150270914587	--	4.63831	4.2092		up	up	Molecular Function: nucleotide binding (GO:0000166);; Molecular Function: protein binding (GO:0005515);; Cellular Component: mitochondrion (GO:0005739);; Biological Process: defense response (GO:0006952);; Biological Process: response to ozone (GO:0010193);;	--	TMV resistance protein N OS=Nicotiana glutinosa GN=N PE=1 SV=1	putative NBS-LRR protein GM09 [Pinus monticola]
comp338286_c0	|7.03752485031739E-06|5.7403193309824E-10	--	5.27977	4.32288		up	up	Molecular Function: cysteine-type endopeptidase activity (GO:0004197);; Biological Process: response to stress (GO:0006950);; Cellular Component: chloroplast (GO:0009507);; Biological Process: response to abiotic stimulus (GO:0009628);; Biological Process: response to inorganic substance (GO:0010035);; Biological Process: protein metabolic process (GO:0019538);; Biological Process: response to hy…	--	Metacaspase-4 OS=Arabidopsis thaliana GN=AMC4 PE=1 SV=1	unnamed protein product [Vitis vinifera]
comp339160_c0	|0.00614499132602364|1.45973630960583E-08	[S]	4.24245	3.81337		up	up	Molecular Function: binding (GO:0005488);; Cellular Component: cytoplasm (GO:0005737);; Biological Process: signal transduction (GO:0007165);;	--	Putative disease resistance protein At4g19050 OS=Arabidopsis thaliana GN=At4g19050 PE=3 SV=2	unknown [Picea sitchensis]
comp339163_c0	|0.000459280038922039|0.000774218212075128	[S]	1.99212	1.26024		up	up	Biological Process: response to molecule of bacterial origin (GO:0002237);; Molecular Function: protein kinase activity (GO:0004672);; Molecular Function: protein binding (GO:0005515);; Biological Process: cellular glucan metabolic process (GO:0006073);; Biological Process: cellular protein modification process (GO:0006464);; Biological Process: defense response (GO:0006952);; Biological Process:…	--	Leucine-rich repeat receptor protein kinase EXS OS=Arabidopsis thaliana GN=EXS PE=1 SV=1	PREDICTED: leucine-rich repeat receptor protein kinase EXS-like [Vitis vinifera]
comp339337_c0	|0.000558310772636572|9.33323810647924E-06	--	2.14631	2.03157		up	up	--	--	--	unknown [Picea sitchensis]
comp340749_c1	|0.00285663234353994|0.0013994954101918	--	4.38682	3.52259		up	up	Molecular Function: ATP-dependent peptidase activity (GO:0004176);; Molecular Function: protein binding (GO:0005515);; Biological Process: proteolysis (GO:0006508);; Biological Process: transport (GO:0006810);; Biological Process: nervous system development (GO:0007399);; Biological Process: locomotory behavior (GO:0007626);; Cellular Component: dense core granule (GO:0031045);; Biological Proces…	--	Putative vacuolar protein sorting-associated protein 13F OS=Dictyostelium discoideum GN=vps13F PE=3 SV=1	hypothetical protein M569_05877, partial [Genlisea aurea]
comp340794_c1	|2.59722334750023E-08|2.58484604831466E-08	[MG]	3.26909	3.05236		up	up	Molecular Function: RNA binding (GO:0003723);; Molecular Function: catalytic activity (GO:0003824);; Molecular Function: calmodulin binding (GO:0005516);; Cellular Component: nucleus (GO:0005634);; Cellular Component: endoplasmic reticulum (GO:0005783);; Biological Process: tRNA modification (GO:0006400);; Biological Process: response to osmotic stress (GO:0006970);; Biological Process: circadian…	K08695|7e-80|vvi:100232981|ANR, ban	Dihydroflavonol-4-reductase OS=Zea mays GN=A1 PE=3 SV=1	unknown [Picea sitchensis]
comp340974_c3	|0.00164049090093887|0.00917248967788009	--	3.64269	1.59139		up	up	--	--	--	predicted protein [Populus trichocarpa]
comp340975_c1	|0.00196370223792197|0.0033150270914587	[J]	4.45392	4.2092		up	up	--	K02960|8e-14|vvi:100250286|hypothetical protein LOC100250286	40S ribosomal protein S16 OS=Lupinus polyphyllus GN=RPS16 PE=2 SV=1	PREDICTED: 40S ribosomal protein S16-like [Glycine max]
comp341427_c0	|0.000579328332138584|7.81281553119406E-07	--	2.08939	1.93561		up	up	Molecular Function: protein binding (GO:0005515);; Biological Process: rRNA processing (GO:0006364);; Cellular Component: chloroplast thylakoid membrane (GO:0009535);; Cellular Component: photosystem I reaction center (GO:0009538);; Biological Process: plastid organization (GO:0009657);; Cellular Component: chloroplast envelope (GO:0009941);; Biological Process: photosystem II assembly (GO:001020…	K02692|3e-97|rcu:RCOM_0677760|Photosystem I reaction center subunit II, chloroplast precursor, putative	Photosystem I reaction center subunit II, chloroplastic OS=Spinacia oleracea GN=psaD PE=1 SV=2	unknown [Picea sitchensis]
comp342549_c0	|1.82480671743201E-05|6.68605765086205E-07	--	2.93012	2.3526		up	up	Biological Process: detoxification of cadmium ion (GO:0071585);;	--	--	Os05g0178300 [Oryza sativa Japonica Group]
comp342756_c0	|1.58634194413754E-05|1.09534603609518E-12	[R]	3.59707	3.59601		up	up	Molecular Function: acid phosphatase activity (GO:0003993);; Molecular Function: protein serine/threonine phosphatase activity (GO:0004722);; Cellular Component: extracellular region (GO:0005576);; Biological Process: seed germination (GO:0009845);; Biological Process: pollen germination (GO:0009846);; Biological Process: cellular process (GO:0009987);; Cellular Component: cytoplasmic part (GO:00…	--	Purple acid phosphatase 15 OS=Arabidopsis thaliana GN=PAP15 PE=1 SV=1	PREDICTED: purple acid phosphatase 23-like [Solanum lycopersicum]
comp342894_c0	|1.97231664444963E-06|6.66133814775094E-16	[F]	3.63546	5.54258		up	up	--	--	Putative glutamine amidotransferase-like protein C13C5.04 OS=Schizosaccharomyces pombe (strain 972 / ATCC 24843) GN=SPAC13C5.04 PE=4 SV=1	hypothetical protein SELMODRAFT_110438 [Selaginella moellendorffii]
comp344188_c0	|0.00908527614838739|0.000720142793066758	--	4.16447	2.58842		up	up	Molecular Function: sequence-specific DNA binding transcription factor activity (GO:0003700);; Molecular Function: binding (GO:0005488);; Cellular Component: nucleus (GO:0005634);; Cellular Component: vacuole (GO:0005773);; Biological Process: regulation of transcription, DNA-dependent (GO:0006355);; Biological Process: response to hormone stimulus (GO:0009725);; Biological Process: post-embryoni…	--	BES1/BZR1 homolog protein 4 OS=Arabidopsis thaliana GN=BEH4 PE=1 SV=1	unknown [Picea sitchensis]
comp344772_c0	|0.000306118105005804|9.3186184324523E-09	[C]	2.0139	1.9727		up	up	Molecular Function: malate synthase activity (GO:0004474);; Cellular Component: nucleus (GO:0005634);; Biological Process: glyoxylate cycle (GO:0006097);; Biological Process: tricarboxylic acid cycle (GO:0006099);; Cellular Component: glyoxysome (GO:0009514);;	K01638|0.0|ppp:PHYPADRAFT_122530|hypothetical protein	Malate synthase, glyoxysomal OS=Cucumis sativus PE=2 SV=2	unknown [Picea sitchensis]
comp344869_c1	|4.99954536659075E-07|7.8054021024343E-09	--	3.62962	3.63594		up	up	--	--	--	PREDICTED: uncharacterized protein LOC100251075 [Vitis vinifera]
comp348296_c0	|0.000481765761266906|4.44089209850063E-16		3.82908	6.49559		up	up	Molecular Function: enzyme inhibitor activity (GO:0004857);; Cellular Component: nucleus (GO:0005634);; Cellular Component: cytosol (GO:0005829);; Cellular Component: plasma membrane (GO:0005886);; Biological Process: glycerol ether metabolic process (GO:0006662);; Biological Process: response to oxidative stress (GO:0006979);; Biological Process: cell communication (GO:0007154);; Molecular Funct…	--	Thioredoxin-like protein CXXS1 OS=Arabidopsis thaliana GN=CXXS1 PE=2 SV=2	unknown [Picea sitchensis]
comp348335_c1	|5.24025267623074E-14|3.52138318504558E-11		7.05982	5.87625		up	up	Biological Process: response to stimulus (GO:0050896);;	--	TMV resistance protein N OS=Nicotiana glutinosa GN=N PE=1 SV=1	unknown [Picea sitchensis]
comp348731_c0	|0.00426165712275961|1.40902083334282E-08		3.48517	3.29539		up	up	Biological Process: nuclear-transcribed mRNA catabolic process, nonsense-mediated decay (GO:0000184);; Biological Process: nuclear-transcribed mRNA poly(A) tail shortening (GO:0000289);; Molecular Function: DNA binding (GO:0003677);; Molecular Function: translation initiation factor activity (GO:0003743);; Molecular Function: protein binding (GO:0005515);; Cellular Component: nucleus (GO:0005634)…	--	Eukaryotic translation initiation factor isoform 4G-1 OS=Arabidopsis thaliana GN=EIF(ISO)4G1 PE=1 SV=1	Eukaryotic initiation factor iso-4F subunit p82-34 [Medicago truncatula]
comp349059_c0	|0.000289633866771166|0.00130808661189485		3.24479	4.33959		up	up	--	--	--	hypothetical protein SORBIDRAFT_03g034920 [Sorghum bicolor]
comp349471_c1	|2.72855321314935E-06|3.97044619404596E-11		3.25985	3.07934		up	up	Biological Process: cellular protein metabolic process (GO:0044267);; Cellular Component: intracellular part (GO:0044424);;	K10592|1e-108|vvi:100246297|similar to E3 ubiquitin-protein ligase UPL1	E3 ubiquitin-protein ligase UPL1 OS=Arabidopsis thaliana GN=UPL1 PE=1 SV=3	PREDICTED: E3 ubiquitin-protein ligase UPL1-like [Vitis vinifera]
comp349619_c0	|0.000549254053810455|0.000198327352949668	--	2.85643	2.59232		up	up	Cellular Component: vacuole (GO:0005773);; Cellular Component: chloroplast (GO:0009507);; Molecular Function: transferase activity, transferring glycosyl groups (GO:0016757);;	--	Uncharacterized protein At4g14100 OS=Arabidopsis thaliana GN=At4g14100 PE=2 SV=1	unknown [Picea sitchensis]
comp350052_c0	|0.00984858123629151|0.00141118801738982	[S]	1.76723	1.51118		up	up	Biological Process: mitotic cell cycle (GO:0000278);; Biological Process: establishment of planar polarity (GO:0001736);; Biological Process: larval development (GO:0002164);; Molecular Function: protein binding (GO:0005515);; Biological Process: signal transduction (GO:0007165);; Biological Process: imaginal disc morphogenesis (GO:0007560);; Biological Process: protein localization (GO:0008104);…	--	Putative adenylate cyclase regulatory protein OS=Trypanosoma equiperdum GN=ESAG8C PE=2 SV=1	putative TIR-NBS-LRR protein [Pinus monticola]
comp350116_c0	|8.57736104364903E-12|0	--	6.64634	7.26867		up	up	Molecular Function: magnesium ion binding (GO:0000287);; Cellular Component: cytoplasm (GO:0005737);; Biological Process: metabolic process (GO:0008152);; Molecular Function: terpene synthase activity (GO:0010333);; Molecular Function: potassium ion binding (GO:0030955);; Biological Process: geranyl diphosphate metabolic process (GO:0033383);; Biological Process: alpha-pinene biosynthetic process…	--	Longifolene synthase OS=Picea abies GN=TPS-Lon PE=1 SV=1	1(10),5-germacradien-4-ol synthase [Pinus sylvestris]
comp350423_c0	|8.27997670427294E-10|2.51892489866457E-07	--	6.24223	3.90927		up	up	--	--	--	unnamed protein product [Vitis vinifera]
comp350990_c2	|1.12123643702944E-11|1.75026659832156E-12	--	6.62364	6.05773		up	up	--	--	Probable disease resistance protein At4g33300 OS=Arabidopsis thaliana GN=At4g33300 PE=2 SV=3	unknown [Picea sitchensis]
comp351314_c0	|0.00163507733975055|8.58868531850021E-13	--	1.87999	2.75176		up	up	Biological Process: defense response (GO:0006952);; Biological Process: multi-organism process (GO:0051704);;	--	Vicilin-like antimicrobial peptides 2-2 OS=Macadamia integrifolia GN=AMP2-2 PE=2 SV=1	hypothetical protein PRUPE_ppa020107mg [Prunus persica]
comp351712_c0	|0.00225807316889037|2.22044604925031E-16	[Q]	1.96221	3.07815		up	up	Molecular Function: copper ion binding (GO:0005507);; Cellular Component: extracellular region (GO:0005576);; Cellular Component: cell wall (GO:0005618);; Cellular Component: endoplasmic reticulum (GO:0005783);; Cellular Component: Golgi apparatus (GO:0005794);; Cellular Component: cytosol (GO:0005829);; Cellular Component: plasmodesma (GO:0009506);; Biological Process: response to fungus (GO:000…	--	Spore coat protein A OS=Bacillus subtilis (strain 168) GN=cotA PE=1 SV=4	unknown [Picea sitchensis]
comp351776_c0	|2.36756728566601E-05|2.46859189756421E-08	[RTKL]	5.12367	2.65029		up	up	Biological Process: S phase of mitotic cell cycle (GO:0000084);; Biological Process: G2 phase of mitotic cell cycle (GO:0000085);; Cellular Component: cyclin-dependent protein kinase holoenzyme complex (GO:0000307);; Cellular Component: chromosome, telomeric region (GO:0000781);; Cellular Component: condensed chromosome (GO:0000793);; Cellular Component: X chromosome (GO:0000805);; Cellular Compo…	--	Cyclin-dependent kinase B1-1 OS=Oryza sativa subsp. japonica GN=CDKB1-1 PE=2 SV=1	unknown [Picea sitchensis]
comp351818_c0	|0.00486286908092526|7.15994280531262E-08	--	2.4589	4.00163		up	up	Molecular Function: sequence-specific DNA binding transcription factor activity (GO:0003700);; Cellular Component: nucleus (GO:0005634);; Biological Process: transcription, DNA-dependent (GO:0006351);; Biological Process: response to cold (GO:0009409);; Biological Process: response to water deprivation (GO:0009414);; Biological Process: response to abscisic acid stimulus (GO:0009737);; Biological…	--	Ethylene-responsive transcription factor TINY OS=Arabidopsis thaliana GN=TINY PE=2 SV=1	Ethylene-responsive transcription factor TINY [Medicago truncatula]	ERF
comp351821_c0	|1.45214528431969E-05|0.000649301729845897	--	3.2845	2.4816		up	up	Cellular Component: proteasome complex (GO:0000502);; Molecular Function: protein binding (GO:0005515);; Biological Process: ubiquitin-dependent protein catabolic process (GO:0006511);; Biological Process: cell adhesion (GO:0007155);; Biological Process: response to temperature stimulus (GO:0009266);; Biological Process: response to salt stress (GO:0009651);; Biological Process: anatomical struct…	--	Agglutinin OS=Castanea crenata PE=1 SV=1	Myrosinase-binding protein-like protein [Medicago truncatula]
comp351865_c0	|0.000700188896382348|0.00159411454889602	--	2.01422	1.29057		up	up	--	--	--	PREDICTED: uncharacterized protein LOC100251745 [Vitis vinifera]
comp351930_c0	|1.88722884950643E-05|4.74180694709503E-11	[S]	2.87412	3.7628		up	up	Molecular Function: nucleotide binding (GO:0000166);;	--	--	unknown [Picea sitchensis]
comp352262_c0	|9.41691169487058E-13|1.33226762955019E-15	--	3.96728	4.69572		up	up	Biological Process: auxin mediated signaling pathway (GO:0009734);; Molecular Function: lyase activity (GO:0016829);;	--	Auxin-repressed 12.5 kDa protein OS=Fragaria ananassa PE=2 SV=1	unknown [Picea sitchensis]
comp352462_c0	|7.00123192753921E-09|2.10020889568341E-12	--	6.0387	6.04708		up	up	Molecular Function: kinase activity (GO:0016301);; Biological Process: phosphorylation (GO:0016310);;	--	--	hypothetical protein PRUPE_ppa018684mg, partial [Prunus persica]
comp352520_c0	|0.00188394654484925|9.51475128796453E-07	[K]	1.87114	1.80241		up	up	Molecular Function: RNA binding (GO:0003723);; Molecular Function: double-stranded RNA binding (GO:0003725);; Molecular Function: endonuclease activity (GO:0004519);; Molecular Function: ribonuclease III activity (GO:0004525);; Biological Process: RNA processing (GO:0006396);; Biological Process: gamete generation (GO:0007276);; Biological Process: anatomical structure morphogenesis (GO:0009653);…	K11592|1e-162|vvi:100258190|hypothetical protein LOC100258190	Endoribonuclease Dicer homolog 2 OS=Arabidopsis thaliana GN=At3g03300 PE=1 SV=2	unknown [Picea sitchensis]
comp353184_c0	|0.00982596665932345|3.10862446895044E-15	--	1.63654	2.54767		up	up	--	--	--	unknown [Picea sitchensis]
comp353263_c0	|0.00614499132602364|8.86275888234422E-08	--	4.24245	4.43969		up	up	Biological Process: drug transmembrane transport (GO:0006855);; Molecular Function: drug transmembrane transporter activity (GO:0015238);; Molecular Function: antiporter activity (GO:0015297);; Cellular Component: membrane (GO:0016020);;	--	--	unnamed protein product [Vitis vinifera]
comp353317_c4	|0.0010437400233384|0.000801534532092862	--	4.5625	2.91407		up	up	Biological Process: mRNA splicing, via spliceosome (GO:0000398);; Biological Process: mitochondrial RNA processing (GO:0000963);; Molecular Function: endonuclease activity (GO:0004519);; Cellular Component: mitochondrion (GO:0005739);; Biological Process: double-strand break repair (GO:0006302);; Biological Process: mitotic recombination (GO:0006312);; Biological Process: sister chromatid cohesio…	--	Pentatricopeptide repeat-containing protein At4g02750 OS=Arabidopsis thaliana GN=PCMP-H24 PE=3 SV=1	unknown [Picea sitchensis]
comp353624_c0	|0.000943097835052642|1.87656664063507E-06	--	4.57943	5.06044		up	up	--	--	--	unknown [Picea sitchensis]
comp353827_c0	|0.00154426961330512|7.66505202290935E-05	--	2.71894	2.06549		up	up	--	--	Alanine and glycine-rich protein (Fragment) OS=Mytilus californianus PE=1 SV=1	unknown [Picea sitchensis]
comp353995_c0	|0.00808074083533694|5.04367058118405E-08	--	2.59806	3.72989		up	up	--	--	--	Uncharacterized protein isoform 1 [Theobroma cacao]
comp354607_c1	|6.62741059176408E-06|9.50406420230365E-12	[O]	2.7068	2.48976		up	up	Molecular Function: serine-type endopeptidase activity (GO:0004252);; Cellular Component: nucleus (GO:0005634);; Cellular Component: mitochondrion (GO:0005739);; Cellular Component: plasma membrane (GO:0005886);; Biological Process: pentose-phosphate shunt (GO:0006098);; Biological Process: protein folding (GO:0006457);; Biological Process: proteolysis (GO:0006508);; Biological Process: misfolded…	--	Protease Do-like 1, chloroplastic OS=Arabidopsis thaliana GN=DEGP1 PE=1 SV=2	unknown [Lotus japonicus]
comp354656_c1	|1.39065697069007E-07|2.55007126526152E-12	[S]	3.40183	3.55476		up	up	--	--	Probable WRKY transcription factor 19 OS=Arabidopsis thaliana GN=WRKY19 PE=2 SV=1	putative truncated TIR-NBS-LRR protein [Pinus monticola]
comp355658_c0	|0.000959530821790899|4.0080035956791E-09	--	1.99873	2.20605		up	up	--	--	--	unknown [Picea sitchensis]
comp355712_c0	|0.000089920314419123|2.34702011912002E-05	--	2.97344	1.89687		up	up	--	--	--	PREDICTED: uncharacterized protein LOC100262529 [Vitis vinifera]
comp355983_c1	|6.8732078828404E-07|4.30903847781217E-06	--	3.59859	2.09884		up	up	Molecular Function: binding (GO:0005488);; Cellular Component: nucleus (GO:0005634);; Cellular Component: chromosome (GO:0005694);; Cellular Component: mitochondrion (GO:0005739);; Cellular Component: cytosol (GO:0005829);; Biological Process: mitosis (GO:0007067);; Biological Process: cell proliferation (GO:0008283);; Cellular Component: chloroplast (GO:0009507);; Biological Process: cell cycle …	K11267|0.0|rcu:RCOM_1065770|androgen induced inhibitor of proliferation (as3) / pds5, putative	Sister chromatid cohesion protein PDS5 homolog B OS=Rattus norvegicus GN=Pds5b PE=2 SV=2	PREDICTED: sister chromatid cohesion protein PDS5 homolog B-like [Fragaria vesca subsp. vesca]
comp356117_c0	|0.00224753841529934|0.00488739902393942	--	3.59207	3.35997		up	up	--	--	ABC transporter B family member 21 OS=Arabidopsis thaliana GN=ABCB21 PE=1 SV=2	unknown [Picea sitchensis]
comp356239_c0	|0.000108081668141358|1.10494176719378E-06	--	3.62565	3.00641		up	up	Molecular Function: nucleotide binding (GO:0000166);; Molecular Function: binding (GO:0005488);; Biological Process: response to stress (GO:0006950);; Cellular Component: intracellular membrane-bounded organelle (GO:0043231);; Cellular Component: cytoplasmic part (GO:0044444);;	--	TMV resistance protein N OS=Nicotiana glutinosa GN=N PE=1 SV=1	unknown [Picea sitchensis]
comp356360_c0	|3.96349619791181E-14|1.11682666004143E-07	--	7.08173	2.21529		up	up	Biological Process: response to stress (GO:0006950);;	--	Thaumatin-like protein OS=Arabidopsis thaliana GN=At1g18250 PE=2 SV=2	unknown [Picea sitchensis]
comp356493_c1	|3.96054021256642E-05|4.13411580302281E-07	[S]	3.75074	2.72885		up	up	Biological Process: morphogenesis of a polarized epithelium (GO:0001738);; Molecular Function: catalytic activity (GO:0003824);; Molecular Function: binding (GO:0005488);; Cellular Component: plasma membrane (GO:0005886);; Biological Process: establishment or maintenance of cell polarity (GO:0007163);; Biological Process: signal transduction (GO:0007165);; Biological Process: imaginal disc morpho…	--	Probable disease resistance protein At4g27220 OS=Arabidopsis thaliana GN=At4g27220 PE=2 SV=1	unknown [Picea sitchensis]
comp357207_c0	|0.000621502423932552|8.23084711498723E-10	[Q]	2.02369	2.22108		up	up	Molecular Function: monooxygenase activity (GO:0004497);; Molecular Function: binding (GO:0005488);; Molecular Function: iron ion binding (GO:0005506);; Molecular Function: electron carrier activity (GO:0009055);; Biological Process: response to UV (GO:0009411);; Biological Process: response to auxin stimulus (GO:0009733);; Biological Process: flavonoid biosynthetic process (GO:0009813);; Cellula…	--	Cytochrome P450 82C4 OS=Arabidopsis thaliana GN=CYP82C4 PE=2 SV=1	unknown [Picea sitchensis]
comp357265_c0	|0.00301734352481975|5.24099046452786E-05	--	1.8424	1.59271		up	up	--	--	--	unknown [Picea sitchensis]
comp357377_c0	|4.56911433446283E-05|7.77910034610585E-07	--	2.51603	2.02433		up	up	--	--	--	unknown [Picea sitchensis]
comp357593_c0	|0.00158588591937125|0.000015503863099231	[S]	2.47034	2.05519		up	up	Biological Process: microtubule cytoskeleton organization (GO:0000226);; Biological Process: mitotic cell cycle (GO:0000278);; Biological Process: morphogenesis of an epithelium (GO:0002009);; Molecular Function: protein binding (GO:0005515);; Biological Process: signal transduction (GO:0007165);; Biological Process: nervous system development (GO:0007399);; Cellular Component: membrane (GO:00160…	--	Protein SUPPRESSOR OF npr1-1, CONSTITUTIVE 1 OS=Arabidopsis thaliana GN=SNC1 PE=1 SV=3	unknown [Picea sitchensis]
comp357643_c0	|0.00001255998375016|2.1921590243057E-07	[S]	2.37033	2.10496		up	up	Biological Process: polysaccharide biosynthetic process (GO:0000271);; Molecular Function: protein kinase activity (GO:0004672);; Molecular Function: protein binding (GO:0005515);; Biological Process: cellular protein modification process (GO:0006464);; Biological Process: cellular aromatic compound metabolic process (GO:0006725);; Biological Process: ion transport (GO:0006811);; Biological Proce…	--	LRR receptor-like serine/threonine-protein kinase GSO1 OS=Arabidopsis thaliana GN=GSO1 PE=2 SV=1	Cf-2.3 [Solanum pimpinellifolium]
comp357879_c0	|2.9490854203118E-12|8.65731954632354E-05	--	6.73574	2.34485		up	up	Molecular Function: nucleotide binding (GO:0000166);; Molecular Function: binding (GO:0005488);; Biological Process: defense response (GO:0006952);; Cellular Component: plasmodesma (GO:0009506);; Molecular Function: transferase activity, transferring phosphorus-containing groups (GO:0016772);; Cellular Component: intracellular membrane-bounded organelle (GO:0043231);; Cellular Component: cytoplas…	--	TMV resistance protein N OS=Nicotiana glutinosa GN=N PE=1 SV=1	unknown [Picea sitchensis]
comp358067_c0	|1.19432850409495E-06|1.86974942972817E-07	--	2.93175	2.13581		up	up	Molecular Function: binding (GO:0005488);; Biological Process: response to stress (GO:0006950);; Biological Process: cellular process (GO:0009987);; Molecular Function: transferase activity, transferring phosphorus-containing groups (GO:0016772);; Molecular Function: purine ribonucleoside binding (GO:0032550);; Molecular Function: adenyl ribonucleotide binding (GO:0032559);; Molecular Function: a…	--	TMV resistance protein N OS=Nicotiana glutinosa GN=N PE=1 SV=1	TIR/NBS [Pinus taeda]
comp358172_c0	|0.000263047624632029|6.31950991536456E-09	--	2.14615	2.1992		up	up	Biological Process: developmental process involved in reproduction (GO:0003006);; Molecular Function: ATP binding (GO:0005524);; Biological Process: defense response (GO:0006952);; Biological Process: signal transduction (GO:0007165);; Biological Process: multicellular organismal development (GO:0007275);; Cellular Component: plant-type cell wall (GO:0009505);; Biological Process: cellular compon…	--	TMV resistance protein N OS=Nicotiana glutinosa GN=N PE=1 SV=1	unknown [Picea sitchensis]
comp358200_c0	|8.57825427535985E-06|8.47937720038772E-10	[S]	2.37156	2.03207		up	up	Biological Process: immune system process (GO:0002376);; Molecular Function: protein binding (GO:0005515);; Biological Process: defense response (GO:0006952);; Biological Process: signal transduction (GO:0007165);; Cellular Component: membrane (GO:0016020);; Cellular Component: cell junction (GO:0030054);; Molecular Function: purine ribonucleoside binding (GO:0032550);; Molecular Function: adenyl…	--	TMV resistance protein N OS=Nicotiana glutinosa GN=N PE=1 SV=1	unknown [Picea sitchensis]
comp358842_c0	|0|0	--	8.04409	9.53525		up	up	--	--	UPF0481 protein At3g47200 OS=Arabidopsis thaliana GN=At3g47200 PE=1 SV=1	predicted protein [Populus trichocarpa]
comp183124_c0	0.006617168||	-4.01452			down			Molecular Function: protein serine/threonine kinase activity (GO:0004674);; Molecular Function: ATP binding (GO:0005524);; Biological Process: protein phosphorylation (GO:0006468);;	--	Probable receptor-like protein kinase At1g67000 OS=Arabidopsis thaliana GN=At1g67000 PE=2 SV=2	hypothetical protein CARUB_v10016790mg, partial [Capsella rubella]
comp183469_c0	0.000352449||	-4.47421			down			Biological Process: system process (GO:0003008);; Cellular Component: cytoplasm (GO:0005737);; Biological Process: muscle organ development (GO:0007517);; Molecular Function: zinc ion binding (GO:0008270);; Biological Process: anatomical structure morphogenesis (GO:0009653);; Biological Process: cellular component organization (GO:0016043);; Molecular Function: actinin binding (GO:0042805);; Cell…	--	Pollen-specific protein SF3 OS=Helianthus annuus GN=SF3 PE=2 SV=1	predicted protein [Hordeum vulgare subsp. vulgare]
comp183638_c1	0.001492189||	-4.2626			down			Molecular Function: binding (GO:0005488);; Biological Process: transcription, DNA-dependent (GO:0006351);; Biological Process: RNA processing (GO:0006396);; Cellular Component: membrane (GO:0016020);; Cellular Component: nuclear part (GO:0044428);; Cellular Component: intracellular organelle lumen (GO:0070013);;	K01115|2e-17|vcn:VOLCADRAFT_99471|hypothetical protein	Major pollen allergen Lol p 5b OS=Lolium perenne PE=1 SV=1	Pollen allergen Phl p 5a [Triticum urartu]
comp183668_c0	0.000137537||	-3.92853			down			Molecular Function: copper ion binding (GO:0005507);; Cellular Component: nucleolus (GO:0005730);; Cellular Component: mitochondrial proton-transporting ATP synthase complex (GO:0005753);; Biological Process: ubiquitin-dependent protein catabolic process (GO:0006511);; Molecular Function: zinc ion binding (GO:0008270);; Cellular Component: chloroplast (GO:0009507);; Biological Process: pollen dev…	--	Probable ATP synthase 24 kDa subunit, mitochondrial OS=Arabidopsis thaliana GN=At2g21870 PE=1 SV=1	hypothetical protein TRIUR3_14987 [Triticum urartu]
comp183724_c0	0.006617168||	-4.01452			down			--	--	--	putative oxidoreductase [Musa acuminata AAA Group]
comp185513_c1	0.000352449||	-4.47421			down			Biological Process: cell morphogenesis (GO:0000902);; Molecular Function: phospholipid binding (GO:0005543);; Cellular Component: vacuole (GO:0005773);; Cellular Component: Golgi apparatus (GO:0005794);; Cellular Component: plasma membrane (GO:0005886);; Biological Process: protein targeting to vacuole (GO:0006623);; Biological Process: cellular membrane fusion (GO:0006944);; Molecular Function: …	--	Probable ADP-ribosylation factor GTPase-activating protein AGD11 OS=Arabidopsis thaliana GN=AGD11 PE=2 SV=1	hypothetical protein F775_30986 [Aegilops tauschii]
comp185635_c0	0.000352449||	-4.47421			down			Biological Process: response to molecule of bacterial origin (GO:0002237);; Molecular Function: protein serine/threonine phosphatase activity (GO:0004722);; Cellular Component: nucleus (GO:0005634);; Cellular Component: mitochondrion (GO:0005739);; Cellular Component: plasma membrane (GO:0005886);; Biological Process: protein dephosphorylation (GO:0006470);; Cellular Component: plasmodesma (GO:00…	--	Probable protein phosphatase 2C 13 OS=Oryza sativa subsp. japonica GN=Os02g0255100 PE=2 SV=1	predicted protein [Hordeum vulgare subsp. vulgare]
comp185730_c0	0.000174297||	-4.56942			down			Biological Process: maltose metabolic process (GO:0000023);; Molecular Function: magnesium ion binding (GO:0000287);; Molecular Function: phosphoglucomutase activity (GO:0004614);; Cellular Component: nucleus (GO:0005634);; Cellular Component: cytosol (GO:0005829);; Cellular Component: plasma membrane (GO:0005886);; Biological Process: glycogen biosynthetic process (GO:0005978);; Biological Proce…	K01835|2e-76|osa:4333895|Os03g0712700	Phosphoglucomutase, cytoplasmic OS=Bromus inermis GN=PGM1 PE=2 SV=1	predicted protein [Hordeum vulgare subsp. vulgare]
comp185867_c0	3.19175E-06||	-5.03738			down			Molecular Function: RNA binding (GO:0003723);; Biological Process: mRNA processing (GO:0006397);; Biological Process: tRNA processing (GO:0008033);; Biological Process: RNA splicing (GO:0008380);; Cellular Component: chloroplast (GO:0009507);;	--	--	maturase within trnK intron [Triticum aestivum]
comp185875_c0	0.003354705||	-2.76525			down			Molecular Function: iron ion binding (GO:0005506);; Cellular Component: cytoplasm (GO:0005737);; Biological Process: alkaloid biosynthetic process (GO:0009821);; Molecular Function: oxidoreductase activity, acting on paired donors, with incorporation or reduction of molecular oxygen, 2-oxoglutarate as one donor, and incorporation of one atom each of oxygen into both donors (GO:0016706);; Biologic…	--	--	unknown [Picea sitchensis]
comp186021_c0	6.10623E-15||	-6.5467			down			--	--	--	hypothetical protein MGL_3949 [Malassezia globosa CBS 7966]
comp186075_c0	0.006617168||	-4.01452			down			Molecular Function: zinc ion binding (GO:0008270);;	--	--	predicted protein [Hordeum vulgare subsp. vulgare]
comp186095_c0	0.003124806||	-4.14389			down			Biological Process: MAPK cascade (GO:0000165);; Molecular Function: calmodulin-dependent protein kinase activity (GO:0004683);; Molecular Function: calcium-dependent protein kinase C activity (GO:0004698);; Molecular Function: calcium ion binding (GO:0005509);; Molecular Function: ATP binding (GO:0005524);; Cellular Component: nucleus (GO:0005634);; Cellular Component: peroxisome (GO:0005777);; C…	--	Calcium-dependent protein kinase 8 OS=Arabidopsis thaliana GN=CPK8 PE=1 SV=1	predicted protein [Hordeum vulgare subsp. vulgare]
comp186108_c0	4.40741E-05||	-4.74282			down			Molecular Function: magnesium ion binding (GO:0000287);; Molecular Function: inorganic diphosphatase activity (GO:0004427);; Cellular Component: nucleus (GO:0005634);; Cellular Component: mitochondrion (GO:0005739);; Cellular Component: vacuolar membrane (GO:0005774);; Biological Process: phosphate-containing compound metabolic process (GO:0006796);; Biological Process: ion transport (GO:0006811)…	K01507|1e-134|zma:100272302|hypothetical protein LOC100272302	Soluble inorganic pyrophosphatase OS=Zea mays GN=IPP PE=2 SV=1	PREDICTED: soluble inorganic pyrophosphatase-like [Brachypodium distachyon]
comp186309_c0	0.000352449||	-4.47421			down			Molecular Function: sequence-specific DNA binding transcription factor activity (GO:0003700);; Molecular Function: ATP binding (GO:0005524);; Cellular Component: cell wall (GO:0005618);; Cellular Component: nucleus (GO:0005634);; Biological Process: response to cold (GO:0009409);; Biological Process: response to light stimulus (GO:0009416);; Cellular Component: chloroplast thylakoid membrane (GO:…	--	Ribulose bisphosphate carboxylase/oxygenase activase, chloroplastic OS=Solanum pennellii PE=2 SV=1	ribulose-bisphosphate carboxylase activase (EC 6.3.4.-) (clone TA1.1) - common tobacco (fragment)
comp186527_c0	1.1627E-05||	-4.8976			down			--	--	Putative UPF0481 protein At3g02645 OS=Arabidopsis thaliana GN=At3g02645 PE=3 SV=1	hypothetical protein 0_11495_01 [Pinus taeda]
comp186809_c0	0.000352449||	-4.47421			down			--	--	--	unknown [Picea sitchensis]
comp186821_c0	1.21458E-10||	-5.91004			down			Molecular Function: polygalacturonase activity (GO:0004650);; Cellular Component: extracellular region (GO:0005576);; Biological Process: carbohydrate metabolic process (GO:0005975);; Biological Process: plant-type cell wall modification (GO:0009827);; Biological Process: anther dehiscence (GO:0009901);; Biological Process: fruit dehiscence (GO:0010047);; Molecular Function: IgE binding (GO:00198…	--	Exopolygalacturonase OS=Zea mays GN=PG2C PE=2 SV=1	Exopolygalacturonase [Triticum urartu]
comp186887_c0	6.06253E-06||	-4.96918			down			Molecular Function: DNA binding (GO:0003677);; Molecular Function: DNA-directed RNA polymerase activity (GO:0003899);; Biological Process: transcription, DNA-dependent (GO:0006351);; Cellular Component: chloroplast (GO:0009507);; Molecular Function: protein dimerization activity (GO:0046983);;	K03040|0.0|zma:845224|rpoA	DNA-directed RNA polymerase subunit alpha OS=Agrostis stolonifera GN=rpoA PE=3 SV=1	RNA polymerase alpha subunit [Agrostis stolonifera]
comp188619_c0	2.66454E-15||	-6.59275			down			Cellular Component: cytochrome b6f complex (GO:0009512);; Biological Process: cytochrome complex assembly (GO:0017004);; Molecular Function: electron transporter, transferring electrons within cytochrome b6/f complex of photosystem II activity (GO:0045158);;	K03689|4e-13|sbi:SobiCp011|petN	Cytochrome b6-f complex subunit 8 OS=Illicium oligandrum GN=petN PE=3 SV=1	Cytochrome b6/f complex subunit N [Medicago truncatula]
comp188910_c0	0.000174297||	-4.56942			down			Cellular Component: plasma membrane (GO:0005886);; Biological Process: iron ion transport (GO:0006826);; Biological Process: oligopeptide transport (GO:0006857);; Biological Process: amino acid transport (GO:0006865);; Biological Process: response to nematode (GO:0009624);; Biological Process: response to iron ion (GO:0010039);; Biological Process: response to zinc ion (GO:0010043);; Cellular Com…	--	Probable metal-nicotianamine transporter YSL17 OS=Oryza sativa subsp. japonica GN=YSL17 PE=2 SV=1	predicted protein [Hordeum vulgare subsp. vulgare]
comp189322_c0	0.001492189||	-4.2626			down			Cellular Component: extracellular region (GO:0005576);; Cellular Component: plasma membrane (GO:0005886);; Biological Process: pattern specification process (GO:0007389);; Biological Process: regulation of cell size (GO:0008361);; Biological Process: plant-type cell wall modification (GO:0009827);; Biological Process: auxin polar transport (GO:0009926);; Biological Process: root morphogenesis (GO…	K01728|6e-77|zma:100284356|pectate lyase	Pectate lyase OS=Lilium longiflorum PE=2 SV=1	predicted protein [Hordeum vulgare subsp. vulgare]
comp189796_c0	0.006617168||	-4.01452			down			--	--	--	Wall-associated receptor kinase 3 [Aegilops tauschii]
comp189878_c0	0.003124806||	-4.14389			down			Biological Process: sulfur amino acid metabolic process (GO:0000096);; Biological Process: MAPK cascade (GO:0000165);; Molecular Function: copper ion binding (GO:0005507);; Cellular Component: cell wall (GO:0005618);; Cellular Component: mitochondrion (GO:0005739);; Cellular Component: mitochondrial matrix (GO:0005759);; Cellular Component: vacuolar membrane (GO:0005774);; Cellular Component: per…	K00026|8e-55|osa:4339682|Os05g0574400	Malate dehydrogenase 1, mitochondrial OS=Arabidopsis thaliana GN=At1g53240 PE=1 SV=1	Malate dehydrogenase 1, mitochondrial [Aegilops tauschii]
comp193045_c0	0.000720961||	-4.37228			down			Biological Process: response to hypoxia (GO:0001666);; Molecular Function: sequence-specific DNA binding transcription factor activity (GO:0003700);; Cellular Component: nucleus (GO:0005634);; Cellular Component: cytosol (GO:0005829);; Cellular Component: plasma membrane (GO:0005886);; Biological Process: sucrose biosynthetic process (GO:0005986);; Biological Process: regulation of transcription,…	K00696|1e-115|zma:542711|sps1, SPS	Sucrose-phosphate synthase OS=Zea mays GN=SPS PE=1 SV=1	Sucrose-phosphate synthase [Aegilops tauschii]
comp195300_c1	0.006617168||	-4.01452			down			Molecular Function: nucleic acid binding (GO:0003676);; Molecular Function: protein serine/threonine kinase activity (GO:0004674);; Molecular Function: G-protein coupled receptor kinase activity (GO:0004703);; Molecular Function: protein tyrosine kinase activity (GO:0004713);; Molecular Function: ATP binding (GO:0005524);; Cellular Component: extracellular region (GO:0005576);; Cellular Component…	--	Proline-rich receptor-like protein kinase PERK7 OS=Arabidopsis thaliana GN=PERK7 PE=2 SV=1	predicted protein [Hordeum vulgare subsp. vulgare]
comp196953_c0	0.000174297||	-4.56942			down			Molecular Function: enzyme inhibitor activity (GO:0004857);; Cellular Component: cell wall (GO:0005618);; Cellular Component: nucleus (GO:0005634);; Cellular Component: plant-type cell wall (GO:0009505);; Biological Process: trichoblast differentiation (GO:0010054);; Cellular Component: cytoplasmic membrane-bounded vesicle (GO:0016023);; Biological Process: actin filament-based movement (GO:00300…	--	Putative pectinesterase/pectinesterase inhibitor 28 OS=Arabidopsis thaliana GN=PME28 PE=2 SV=1	predicted protein [Hordeum vulgare subsp. vulgare]
[truncated: 2,852 more rows]
