# Supplementary material for: RNA-seq Analysis Reveals Gene Expression Profiling of Female Fertile and Sterile Ovules of Pinus Tabulaeformis Carr. during Free Nuclear Mitosis of the Female Gametophyte
Source: Int J Mol Sci. 2018 Aug 1;19(8):2246. doi: 10.3390/ijms19082246 (PMC6122031; doi:10.3390/ijms19082246)
Supplement: Supplementary file 1 [file ijms-19-02246-s001.zip › Table S3. GO enrichment analysis for DEGs in comparison between developing and abortive ovules.xlsx]

## Sheet: sheet1
Category	No.		GO terms	GO terms enriched in pinus tabulaeformis ovules	Number of developmental stages where this GO is enriched	developmental stages	GO type	Average log2(FC) for each developmental stage	Description	Corrected p-values
common	1	1	GO:0006952	response to stimulus (GO:0050896) 胁迫	3	FNM1|FNM2|FNM3	BP	-0.4799526|0.30981685|-0.8425166	defense response	0.0194|0.000000364|0
common	2	2	GO:0046148	biosynthetic process (GO:0009058)	3	FNM1|FNM2|FNM3	BP	-2.2299083|-2.6060073|-2.0244587	pigment biosynthetic process	0.0145|0.0242|0.000000452
common	3	3	GO:0051707	response to stimulus (GO:0050896)	3	FNM1|FNM2|FNM3	BP	-0.5539225|0.26979487|-0.8069562	response to other organism	0.0124|0.00135|0.0000000507
common	4	4	GO:0044283	biosynthetic process (GO:0009058)	3	FNM1|FNM2|FNM3	BP	-0.0882234|0.06060588|-1.2706236	small molecule biosynthetic process	0.00244|0.00000118|0.0022
shared	5	1	GO:0033554	response to stimulus (GO:0050896) 胁迫	2	FNM1|FNM3	BP	-0.5450095|-1.2877718	cellular response to stress	0.0167|0.000873
shared	6	2	GO:0009813	biosynthetic process (GO:0009058)	2	FNM1|FNM3	BP	-0.8938308|-1.3653992	flavonoid biosynthetic process	0.0033|0.00000000228
shared	7	3	GO:0015706	transport (GO:0006810)	2	FNM1|FNM3	BP	-0.5831783|-2.4427888	nitrate transport	0.0017|0.0000229
shared	8	4	GO:0009725	response to stimulus (GO:0050896)	2	FNM1|FNM3	BP	-0.788632|-1.3768342	response to hormone stimulus	0.0148|0.000058
shared	9	5	GO:0010167	response to stimulus (GO:0050896)	2	FNM1|FNM3	BP	-0.666237|-2.357171	response to nitrate	0.00885|0.0000373
shared	10	6	GO:0070727	localization (GO:0051179)	2	FNM2|FNM3	BP	-0.1723983|-1.6448194	cellular macromolecule localization	0.00945|0.00563
shared	11	7	GO:0045087	response to stimulus (GO:0050896) 胁迫	2	FNM2|FNM3	BP	-0.145426|-0.7670815	innate immune response	0.0305|0.000537
shared	12	8	GO:0009699	secondary metabolic process (GO:0019748)	2	FNM2|FNM3	BP	-2.3136788|-1.8622544	phenylpropanoid biosynthetic process	0.0471|0.0000331
unique	13	1	GO:0009827	cell wall organization or biogenesis (GO:0071554)	1	FNM1	BP	-3.2214147	plant-type cell wall modification	0.000292
unique	14	2	GO:0042777	transport and biosynthetic process	1	FNM1	BP	-4.4902522	plasma membrane ATP synthesis coupled proton transport	0.00303
unique	15	3	GO:0009886	anatomical structure development (GO:0048856)	1	FNM1	BP	1.15782655	post-embryonic morphogenesis	0.0156
unique	16	4	GO:0009617	response to stimulus (GO:0050896)	1	FNM1	BP	0.272235718	response to bacterium	0.000543
unique	17	5	GO:0010016	anatomical structure development & multicellular organism development	1	FNM1	BP	1.43203294	shoot morphogenesis	0.00507
unique	18	6	GO:0019438	biosynthetic process (GO:0009058)	1	FNM2	BP	0.75234952	aromatic compound biosynthetic process	0.0401
unique	19	7	GO:0016043	cellular component organization or biogenesis	1	FNM2	BP	0.23328976	cellular component organization	0.0261
unique	20	8	GO:0051606	response to stimulus (GO:0050896)	1	FNM2	BP	0.26290956	detection of stimulus	0.00328
unique	21	9	GO:0015671	transport (GO:0006810)	1	FNM2	BP	-3.4993027	oxygen transport	6.06e-06
unique	22	10	GO:0044238	metabolic process (GO:0008152)	1	FNM2	BP	-1.1241921	primary metabolic process	0.00216
unique	23	11	GO:0010941	cell death (GO:0008219)	1	FNM2	BP	-3.199954	regulation of cell death	0.0159
unique	24	12	GO:2000026	anatomical structure development (GO:0048856)	1	FNM2	BP	1.50547623	regulation of multicellular organismal development	0.000467
unique	25	13	GO:0048653	anatomical structure development (GO:0048856) & reproduction (GO:0000003)	1	FNM3	BP	-1.7271088	anther development	0.0401
unique	26	14	GO:0016998	cell wall organization or biogenesis (GO:0071554)	1	FNM3	BP	-3.3160271	cell wall macromolecule catabolic process	0.0204
unique	27	15	GO:0044237	细胞过程&代谢过程	1	FNM3	BP	-1.1468845	cellular metabolic process	0.0105
unique	28	16	GO:0051716	response to stimulus (GO:0050896)	1	FNM3	BP	-0.8419314	cellular response to stimulus	1.63e-05
unique	29	17	GO:0006032	catabolic process (GO:0009056)	1	FNM3	BP	-4.0745043	chitin catabolic process	0.0424
unique	30	18	GO:0009805	细胞过程&代谢过程	1	FNM3	BP	-1.4186029	coumarin biosynthetic process	0.00667
unique	31	19	GO:0080168	secondary metabolic process (GO:0019748)	1	FNM3	BP	-2.2970119	abscisic acid transport	0.014
unique	32	20	GO:0002215	response to stimulus (GO:0050896) 胁迫	1	FNM3	BP	-2.0324053	defense response to nematode	1.74e-06
unique	33	21	GO:0009595	response to stimulus (GO:0050896)	1	FNM3	BP	-1.6738004	detection of biotic stimulus	0.00413
unique	34	22	GO:0006811	transport (GO:0006810)	1	FNM3	BP	-1.3834483	ion transport	0.00337
unique	35	23	GO:0006826	transport (GO:0006810)	1	FNM3	BP	-2.0980998	iron ion transport	0.0416
unique	36	24	GO:0009809	secondary metabolic process (GO:0019748)	1	FNM3	BP	-1.9858311	lignin biosynthetic process	0.0043
unique	37	25	GO:0046274	secondary metabolic process (GO:0019748)	1	FNM3	BP	-3.8320605	lignin catabolic process	0.0348
unique	38	26	GO:0006629	metabolic process (GO:0008152)	1	FNM3	BP	-2.2133068	lipid metabolic process	0.00165
unique	39	27	GO:0008152		1	FNM3	BP	-1.6220312	metabolic process	0.0239
unique	40	28	GO:0030001	transport (GO:0006810)	1	FNM3	BP	-1.8276341	metal ion transport	0.0112
unique	41	29	GO:0010260	anatomical structure development (GO:0048856)	1	FNM3	BP	-2.5104462	organ senescence	0.0378
unique	42	30	GO:0071704	metabolic process (GO:0008152)	1	FNM3	BP	-1.6341936	organic substance metabolic process	0.00125
unique	43	31	GO:0055114	metabolic process (GO:0008152)	1	FNM3	BP	-2.0184362	oxidation-reduction process	1.03e-07
unique	44	32	GO:0048827	anatomical structure development (GO:0048856)	1	FNM3	BP	-2.4655613	phyllome development	0.0207
unique	45	33	GO:0010023	secondary metabolic process (GO:0019748)	1	FNM3	BP	-2.4357437	proanthocyanidin biosynthetic process	0.018
unique	46	34	GO:0009753	response to stimulus (GO:0050896)	1	FNM3	BP	-2.2982463	response to jasmonic acid stimulus	0.00117
unique	47	35	GO:0010033	response to stimulus (GO:0050896)	1	FNM3	BP	-1.1737515	response to organic substance	3.38e-05
unique	48	36	GO:0006950	response to stimulus (GO:0050896) 胁迫	1	FNM3	BP	-1.4523049	response to stress	0.0339
unique	49	37	GO:0009611	response to stimulus (GO:0050896) 胁迫	1	FNM3	BP	-1.9173916	response to wounding	0.0218
unique	50	38	GO:0048316	anatomical structure development (GO:0048856)	1	FNM3	BP	-1.6992081	seed development	0.00812
