# Supplementary material for: RNA-seq Analysis Reveals Gene Expression Profiling of Female Fertile and Sterile Ovules of Pinus Tabulaeformis Carr. during Free Nuclear Mitosis of the Female Gametophyte
Source: Int J Mol Sci. 2018 Aug 1;19(8):2246. doi: 10.3390/ijms19082246 (PMC6122031; doi:10.3390/ijms19082246)
Supplement: Supplementary file 1 [file ijms-19-02246-s001.zip › Table S1. Statistics of unigenes mapped to KEGG pathway.xlsx]

## Sheet: sheet1
#pathway	pathway_id	Gene_number	Gene_id	KOs
Glucosinolate biosynthesis	ko00966	1	comp698240_c0;	K00826
Caffeine metabolism	ko00232	2	comp353810_c0;comp354220_c0;	K00106+K00365
Fatty acid elongation in mitochondria	ko00062	3	comp332898_c0;comp349795_c0;comp349795_c1;	K01074+K07512+K07512
Synthesis and degradation of ketone bodies	ko00072	3	comp345607_c0;comp350444_c0;comp350572_c0;	K01640+K01641+K00626
Biotin metabolism	ko00780	3	comp349491_c0;comp352559_c1;comp357216_c0;	K00652+K01012+K00833
Lipoic acid metabolism	ko00785	4	comp348702_c0;comp349744_c0;comp353221_c0;comp354544_c0;	K03644+K03801+K03801+K03644
Other types of O-glycan biosynthesis	ko00514	5	comp291353_c0;comp342841_c0;comp342841_c1;comp352665_c0;comp356957_c1;	K09667+K09667+K09667+K09667+K03691
Betalain biosynthesis	ko00965	5	comp202253_c0;comp327183_c0;comp335269_c0;comp335397_c0;comp346993_c0;	K00545+K00545+K00545+K00545+K00545
Linoleic acid metabolism	ko00591	6	comp195757_c0;comp348055_c0;comp348055_c1;comp355928_c0;comp687619_c0;comp869694_c0;	K00454+K00454+K00454+K00454+K00454+K00454
Glycosphingolipid biosynthesis - ganglio series	ko00604	7	comp187961_c0;comp326469_c0;comp349532_c0;comp353694_c0;comp353694_c1;comp354928_c0;comp449825_c0;	K12373+K12373+K12373+K12309+K12309+K12373+K03372
C5-Branched dibasic acid metabolism	ko00660	7	comp351666_c0;comp352015_c0;comp354076_c0;comp357549_c0;comp617013_c0;comp621022_c0;comp79374_c0;	K01704+K01653+K01703+K01652+K01704+K01703+K01653
Riboflavin metabolism	ko00740	7	comp339948_c0;comp342364_c0;comp343701_c0;comp349799_c0;comp353462_c0;comp353696_c0;comp354504_c0;	K00861+K14652+K00794+K00953+K14652+K00793+K11752
Glycosaminoglycan degradation	ko00531	9	comp187961_c0;comp326469_c0;comp349532_c0;comp350418_c0;comp353694_c0;comp353694_c1;comp354187_c1;comp354928_c0;comp357189_c0;	K12373+K12373+K12373+K01205+K12309+K12309+K10532+K12373+K07964
Thiamine metabolism	ko00730	9	comp271273_c0;comp339601_c0;comp347117_c0;comp351993_c0;comp354640_c0;comp355052_c0;comp355804_c0;comp356052_c0;comp356849_c0;	K04487+K00949+K00878+K06928+K00949+K11717+K03147+K14153+K04487
Folate biosynthesis	ko00790	10	comp342043_c0;comp342297_c0;comp345557_c0;comp345619_c0;comp349573_c0;comp350853_c0;comp351921_c0;comp352556_c0;comp353265_c0;comp506974_c0;	K13998+K01633+K01930+K01307+K01495+K01930+K01495+K13950+K01113+K13950
Brassinosteroid biosynthesis	ko00905	10	comp238468_c0;comp296381_c1;comp315649_c0;comp315649_c1;comp315649_c2;comp338569_c0;comp344208_c0;comp348848_c0;comp664682_c0;comp985609_c0;	K12637+K12637+K09587+K09587+K09587+K09588+K09591+K12639+K09588+K09587
Isoquinoline alkaloid biosynthesis	ko00950	10	comp1263635_c0;comp349853_c0;comp350055_c0;comp350829_c0;comp351939_c1;comp353621_c1;comp356187_c0;comp356942_c0;comp632133_c0;comp932725_c0;	K00276+K01592+K00276+K00813+K00815+K00815+K00813+K00815+K00813+K00276
ABC transporters	ko02010	10	comp291520_c0;comp307128_c0;comp339768_c0;comp351746_c0;comp355513_c0;comp356123_c0;comp357116_c1;comp383788_c0;comp476659_c0;comp754737_c0;	K05658+K05674+K05658+K05663+K05658+K05656+K05674+K05658+K05663+K05658
Flavone and flavonol biosynthesis	ko00944	11	comp201600_c0;comp205440_c0;comp263913_c0;comp288903_c0;comp347724_c0;comp353480_c0;comp357272_c0;comp357759_c0;comp372709_c0;comp468001_c0;comp548844_c0;	K05280+K05279+K05279+K05279+K05280+K13083+K05280+K05279+K05279+K05279+K05280
Natural killer cell mediated cytotoxicity	ko04650	11	comp244406_c0;comp291614_c0;comp291614_c1;comp326372_c0;comp326428_c0;comp327442_c0;comp342857_c1;comp344496_c2;comp349783_c0;comp352988_c0;comp354384_c0;	K06268+K04371+K04371+K04368+K04371+K04371+K04392+K04368+K04392+K06268+K04371
Tropane, piperidine and pyridine alkaloid biosynthesis	ko00960	13	comp1263635_c0;comp328953_c0;comp342341_c0;comp350055_c0;comp350829_c0;comp351939_c1;comp353621_c1;comp355855_c0;comp356187_c0;comp356942_c0;comp503949_c0;comp632133_c0;comp932725_c0;	K00276+K08081+K08081+K00276+K00813+K00815+K00815+K00817+K00813+K00815+K00817+K00813+K00276
Sulfur relay system	ko04122	13	comp271273_c0;comp346127_c0;comp346165_c0;comp347312_c0;comp348042_c0;comp348574_c0;comp354938_c0;comp355273_c0;comp355422_c0;comp355769_c0;comp356849_c0;comp578662_c0;comp674212_c0;	K04487+K12161+K01011+K03639+K14169+K03635+K11996+K14168+K00566+K03635+K04487+K01011+K11996
Other glycan degradation	ko00511	15	comp187961_c0;comp303262_c0;comp324560_c0;comp326469_c0;comp347482_c0;comp349532_c0;comp350585_c0;comp351582_c0;comp353694_c0;comp353694_c1;comp354928_c0;comp355789_c0;comp356235_c0;comp357304_c0;comp85421_c0;	K12373+K12311+K01190+K12373+K01190+K12373+K01444+K01206+K12309+K12309+K12373+K01227+K01191+K01191+K01190
Limonene and pinene degradation	ko00903	15	comp1034407_c0;comp199932_c0;comp205613_c0;comp225684_c0;comp295318_c0;comp305826_c0;comp317233_c0;comp317489_c0;comp321918_c1;comp346487_c0;comp347485_c0;comp350431_c0;comp351426_c0;comp355751_c1;comp870546_c0;	K00517+K00128+K00128+K00128+K00128+K00128+K00128+K00128+K00517+K01692+K00128+K00120+K00128+K00128+K01692
Vitamin B6 metabolism	ko00750	16	comp130670_c0;comp312887_c0;comp333023_c0;comp334565_c1;comp340928_c0;comp345842_c0;comp348263_c0;comp349553_c0;comp350876_c0;comp354222_c1;comp355060_c0;comp356306_c0;comp358688_c0;comp480750_c0;comp567406_c0;comp687822_c0;	K06215+K01733+K08681+K00868+K00868+K06215+K06215+K13248+K06215+K00831+K01733+K13248+K06215+K06215+K06215+K06215
Stilbenoid, diarylheptanoid and gingerol biosynthesis	ko00945	16	comp1034407_c0;comp197830_c0;comp238351_c0;comp291042_c0;comp296567_c0;comp296567_c1;comp312664_c0;comp321918_c1;comp343425_c0;comp343425_c1;comp346566_c0;comp346566_c1;comp346630_c0;comp348601_c0;comp351018_c0;comp355027_c0;	K00517+K13065+K00588+K13065+K00487+K00487+K00487+K00517+K00588+K00588+K09754+K09754+K00588+K13065+K00487+K00487
Lysine biosynthesis	ko00300	17	comp181167_c0;comp284836_c0;comp323286_c0;comp340938_c0;comp345461_c0;comp347603_c0;comp347603_c1;comp347897_c0;comp349490_c0;comp351545_c0;comp354284_c0;comp354419_c0;comp355167_c0;comp355608_c0;comp356108_c0;comp356844_c0;comp357770_c0;	K14085+K01714+K14085+K00928+K00145+K01586+K01586+K01778+K00133+K12524+K14085+K10206+K00215+K14157+K00930+K01586+K01714
Arachidonic acid metabolism	ko00590	17	comp101559_c0;comp1185746_c0;comp200972_c0;comp291484_c0;comp326212_c0;comp332331_c0;comp332856_c0;comp333644_c0;comp333644_c1;comp335477_c0;comp335477_c1;comp343987_c0;comp353918_c0;comp353971_c0;comp557077_c0;comp721313_c0;comp727250_c0;	K00432+K00432+K00432+K00432+K00432+K00432+K14674+K00681+K00681+K00681+K00681+K00432+K00432+K01047+K00432+K01254+K00432
Nicotinate and nicotinamide metabolism	ko00760	17	comp1050609_c0;comp1266141_c0;comp270234_c0;comp291497_c0;comp332503_c0;comp333208_c0;comp339390_c0;comp344885_c0;comp344975_c0;comp348085_c0;comp348890_c0;comp349007_c0;comp349007_c1;comp352268_c0;comp352725_c0;comp354444_c0;comp357698_c0;	K00278+K06210+K00323+K06210+K03787+K00763+K03787+K00858+K03517+K00858+K00763+K03787+K03787+K00278+K03426+K00767+K01950
Zeatin biosynthesis	ko00908	17	comp202266_c0;comp301914_c0;comp309680_c0;comp325033_c0;comp325033_c1;comp337960_c1;comp345082_c0;comp348970_c0;comp349190_c0;comp353209_c0;comp356083_c0;comp432163_c0;comp467872_c0;comp468645_c0;comp655925_c0;comp747948_c0;comp833752_c0;	K13495+K10717+K13495+K00279+K00279+K00279+K10717+K00279+K00791+K00791+K13495+K00279+K00279+K13495+K10717+K00279+K00279
Glycosylphosphatidylinositol(GPI)-anchor biosynthesis	ko00563	18	comp326830_c0;comp338148_c0;comp343217_c0;comp348772_c0;comp350835_c0;comp351425_c0;comp351715_c0;comp352843_c0;comp353120_c0;comp355018_c0;comp355018_c1;comp355143_c0;comp355364_c0;comp356246_c1;comp356246_c3;comp356755_c0;comp356814_c0;comp357831_c0;	K05284+K05288+K03434+K05292+K07541+K03861+K05286+K03857+K05289+K05310+K05310+K03859+K03858+K05285+K05285+K05293+K05283+K07542
Diterpenoid biosynthesis	ko00904	18	comp186671_c0;comp293419_c0;comp318478_c0;comp322302_c1;comp329590_c0;comp329590_c1;comp336199_c0;comp336271_c2;comp341349_c0;comp341349_c1;comp343492_c0;comp343492_c1;comp348619_c0;comp353146_c0;comp354808_c0;comp357930_c0;comp357989_c0;comp394143_c0;	K04120+K04120+K04120+K04120+K04120+K04120+K04120+K04120+K04120+K04120+K14043+K04120+K05282+K04120+K04120+K04120+K04120+K04120
Regulation of autophagy	ko04140	18	comp200573_c0;comp313258_c0;comp323661_c0;comp344554_c0;comp346156_c0;comp348342_c0;comp348820_c0;comp349599_c0;comp350080_c0;comp350583_c0;comp350583_c1;comp352886_c0;comp353349_c0;comp354863_c0;comp355435_c0;comp357429_c0;comp358387_c0;comp582322_c0;	K08269+K08341+K08269+K08341+K08342+K08269+K08339+K08334+K08341+K08333+K08333+K08343+K08269+K08337+K07198+K00914+K08341+K08334
Glycosphingolipid biosynthesis - globo series	ko00603	20	comp187961_c0;comp190298_c0;comp193436_c0;comp194261_c0;comp302716_c0;comp326469_c0;comp337871_c0;comp347141_c0;comp347141_c1;comp349532_c0;comp349777_c0;comp350399_c0;comp354601_c0;comp354928_c0;comp356264_c0;comp356478_c1;comp357128_c0;comp404647_c0;comp410951_c0;comp999610_c0;	K12373+K07407+K01988+K07407+K01988+K12373+K07407+K07407+K07407+K12373+K07407+K01988+K07407+K12373+K07407+K01988+K07407+K07407+K07407+K07407
Circadian rhythm - mammal	ko04710	20	comp198883_c0;comp226438_c0;comp226438_c1;comp232234_c0;comp311125_c0;comp314543_c0;comp330574_c0;comp330574_c1;comp346574_c0;comp346574_c1;comp348831_c0;comp351923_c0;comp358088_c0;comp358088_c2;comp410598_c0;comp434784_c0;comp448092_c0;comp602141_c0;comp618285_c0;comp983359_c0;	K03347+K03347+K03347+K03094+K03347+K03094+K03347+K03347+K03868+K03868+K03347+K02295+K03347+K03347+K03094+K03094+K03094+K03868+K03347+K03347
Non-homologous end-joining	ko03450	21	comp186360_c0;comp200323_c0;comp299591_c0;comp336117_c0;comp341295_c0;comp347402_c0;comp348160_c0;comp349686_c0;comp350292_c0;comp351064_c1;comp351440_c0;comp351796_c0;comp353717_c0;comp354034_c0;comp354034_c1;comp354034_c2;comp354034_c3;comp354627_c0;comp396574_c0;comp445734_c0;comp701975_c0;	K06642+K10777+K06642+K10777+K03512+K10885+K10865+K10885+K10777+K04799+K10866+K04799+K10886+K06642+K06642+K06642+K06642+K10884+K06642+K10777+K10777
SNARE interactions in vesicular transport	ko04130	23	comp207959_c0;comp223867_c0;comp291837_c0;comp291876_c0;comp324247_c0;comp343680_c0;comp344240_c0;comp345179_c0;comp345279_c0;comp345279_c1;comp345951_c0;comp346070_c0;comp346386_c0;comp346983_c0;comp348991_c0;comp349969_c2;comp350314_c0;comp350314_c1;comp350562_c0;comp351941_c0;comp354957_c0;comp357754_c0;comp829383_c0;	K08517+K08515+K08504+K08515+K08517+K08516+K08495+K08497+K08493+K08493+K08493+K08490+K08496+K08501+K08517+K08498+K08517+K08517+K08490+K08489+K08507+K08492+K08497
Lysine degradation	ko00310	25	comp120116_c0;comp181167_c0;comp199932_c0;comp205613_c0;comp225684_c0;comp295318_c0;comp305826_c0;comp317233_c0;comp317489_c0;comp323286_c0;comp346487_c0;comp347485_c0;comp350572_c0;comp351426_c0;comp351618_c0;comp353558_c0;comp353877_c0;comp353877_c1;comp354284_c0;comp355608_c0;comp355751_c1;comp580656_c0;comp698004_c0;comp870546_c0;comp929037_c0;	K00658+K14085+K00128+K00128+K00128+K00128+K00128+K00128+K00128+K14085+K01692+K00128+K00626+K00128+K00658+K11433+K00164+K00164+K14085+K14157+K00128+K00658+K00164+K01692+K00658
Taurine and hypotaurine metabolism	ko00430	25	comp305715_c1;comp311571_c0;comp324220_c0;comp330953_c0;comp333644_c0;comp333644_c1;comp335477_c0;comp335477_c1;comp335619_c0;comp347873_c0;comp348705_c0;comp349436_c0;comp349961_c0;comp349961_c2;comp350933_c0;comp350933_c1;comp354077_c0;comp354813_c1;comp357993_c1;comp437332_c0;comp481845_c0;comp582623_c0;comp717972_c0;comp737742_c0;comp966437_c0;	K01580+K01580+K10712+K01580+K00681+K00681+K00681+K00681+K01580+K10712+K01580+K01580+K01580+K01580+K01580+K01580+K10712+K10712+K01580+K01580+K01580+K01580+K01580+K01580+K01580
Circadian rhythm - plant	ko04712	25	comp223272_c0;comp310465_c0;comp326192_c0;comp327945_c0;comp331674_c0;comp332560_c0;comp337107_c0;comp340486_c0;comp340752_c0;comp341734_c1;comp344914_c0;comp345734_c0;comp345734_c1;comp346426_c0;comp347444_c1;comp348208_c0;comp348939_c0;comp348939_c1;comp349698_c0;comp352656_c0;comp354147_c0;comp355028_c0;comp356611_c0;comp357974_c0;comp837599_c0;	K12129+K12129+K12121+K00660+K00660+K03115+K03097+K12118+K12118+K00660+K03115+K03115+K03115+K12121+K03097+K03097+K03097+K03097+K12127+K12134+K00660+K12132+K12124+K00660+K00660
Histidine metabolism	ko00340	26	comp181167_c0;comp199932_c0;comp205613_c0;comp225684_c0;comp295318_c0;comp305826_c0;comp307992_c0;comp317233_c0;comp317489_c0;comp320053_c0;comp323286_c0;comp341072_c0;comp344318_c3;comp347485_c0;comp350824_c0;comp350998_c0;comp351426_c0;comp351822_c0;comp352543_c0;comp354060_c1;comp354284_c0;comp355751_c1;comp355855_c0;comp356711_c0;comp503949_c0;comp923424_c0;	K14085+K00128+K00128+K00128+K00128+K00128+K00765+K00128+K00128+K01663+K14085+K01814+K00599+K00128+K01693+K00765+K00128+K00013+K01590+K11755+K14085+K00128+K00817+K01663+K00817+K01590
Pantothenate and CoA biosynthesis	ko00770	27	comp246296_c0;comp291118_c1;comp291475_c0;comp318888_c0;comp324437_c0;comp332855_c0;comp343261_c1;comp345914_c0;comp347058_c0;comp348482_c0;comp349866_c0;comp350872_c0;comp350883_c0;comp351068_c0;comp351840_c0;comp352015_c0;comp352506_c0;comp352828_c0;comp354331_c0;comp356176_c0;comp357549_c0;comp357579_c0;comp452606_c0;comp698240_c0;comp715932_c0;comp79374_c0;comp797302_c0;	K00053+K00826+K00053+K00053+K01464+K00826+K01598+K09680+K00826+K00053+K01922+K01598+K00606+K00207+K00826+K01653+K01687+K01464+K01431+K00859+K01652+K01918+K00207+K00826+K00053+K01653+K00053
Steroid biosynthesis	ko00100	28	comp21499_c0;comp241898_c0;comp26593_c0;comp272644_c0;comp309737_c0;comp314873_c0;comp319331_c0;comp325982_c0;comp326636_c0;comp326646_c0;comp332856_c0;comp333072_c0;comp344118_c0;comp344585_c0;comp344585_c1;comp346425_c0;comp348521_c0;comp353038_c0;comp353223_c0;comp354064_c0;comp354157_c0;comp354320_c1;comp354580_c0;comp354580_c1;comp382307_c0;comp566697_c0;comp711237_c0;comp867018_c0;	K00559+K01853+K00511+K08246+K14424+K00511+K01853+K00511+K08242+K09828+K14674+K01824+K14423+K00511+K00511+K00213+K00559+K09828+K01853+K00801+K05917+K00222+K00227+K00227+K01853+K14423+K01853+K01824
Sphingolipid metabolism	ko00600	28	comp190298_c0;comp194261_c0;comp320733_c0;comp324560_c0;comp336670_c0;comp337871_c0;comp345097_c0;comp345335_c0;comp346341_c0;comp346548_c0;comp347141_c0;comp347141_c1;comp347482_c0;comp349777_c0;comp351204_c0;comp352327_c0;comp353519_c0;comp353694_c0;comp353694_c1;comp354601_c0;comp354659_c0;comp356264_c0;comp357128_c0;comp404647_c0;comp410951_c0;comp85421_c0;comp893130_c0;comp999610_c0;	K07407+K07407+K04712+K01190+K04715+K07407+K01634+K00654+K04708+K04711+K07407+K07407+K01190+K07407+K04713+K12349+K04718+K12309+K12309+K07407+K00654+K07407+K07407+K07407+K07407+K01190+K01634+K07407
One carbon pool by folate	ko00670	28	comp340544_c0;comp342043_c0;comp344456_c0;comp344507_c0;comp346126_c0;comp346739_c0;comp347353_c0;comp349189_c0;comp349323_c0;comp351136_c0;comp351361_c0;comp352439_c1;comp353631_c0;comp354046_c0;comp356784_c1;comp434031_c0;comp475099_c0;comp49588_c0;comp533195_c0;comp556394_c0;comp557038_c0;comp590849_c0;comp657399_c0;comp663600_c0;comp678535_c0;comp743798_c0;comp772708_c0;comp957676_c0;	K00605+K13998+K00605+K00600+K00297+K01934+K01934+K00600+K00604+K00600+K00600+K01433+K00602+K00600+K00601+K00600+K00605+K00605+K00600+K00600+K00600+K00605+K00600+K00600+K00605+K00600+K00600+K00297
Selenocompound metabolism	ko00450	30	comp16342_c0;comp196070_c0;comp206315_c0;comp206315_c1;comp215189_c0;comp299613_c0;comp299951_c0;comp309447_c0;comp321640_c0;comp326110_c1;comp337880_c0;comp338184_c0;comp340676_c0;comp340723_c0;comp343242_c1;comp345035_c0;comp346582_c0;comp346582_c2;comp347170_c0;comp352416_c0;comp352719_c0;comp353191_c0;comp354867_c0;comp355052_c0;comp355309_c0;comp355925_c1;comp357822_c1;comp613936_c0;comp7330…	K00549+K01739+K00549+K00549+K00549+K00549+K00549+K00549+K01739+K13811+K01760+K01761+K00549+K00549+K00549+K00384+K00384+K00384+K01874+K13811+K00384+K00549+K01761+K11717+K01739+K01874+K00549+K00384+K01739+K08247
Ether lipid metabolism	ko00565	31	comp183638_c1;comp188636_c0;comp258910_c0;comp286158_c0;comp288580_c0;comp309145_c0;comp318785_c0;comp323687_c0;comp325250_c0;comp325563_c0;comp326294_c0;comp326294_c1;comp332856_c0;comp335692_c0;comp337956_c0;comp340205_c0;comp344770_c0;comp349970_c0;comp350227_c0;comp350780_c0;comp350862_c0;comp352868_c0;comp353543_c0;comp353971_c0;comp355496_c0;comp355527_c0;comp355527_c1;comp357905_c0;comp677…	K01115+K01114+K01115+K01115+K01115+K01115+K01115+K01115+K13519+K01114+K01114+K01114+K14674+K01115+K01114+K01115+K01114+K01115+K01114+K00993+K13510+K01114+K01114+K01047+K01115+K13510+K13510+K01115+K01115+K01115+K01115
Sulfur metabolism	ko00920	31	comp196070_c0;comp203484_c0;comp275019_c0;comp291277_c1;comp291454_c0;comp298287_c0;comp321640_c0;comp326110_c1;comp333026_c0;comp337880_c0;comp339938_c0;comp344040_c0;comp344262_c0;comp346444_c0;comp348410_c0;comp348566_c0;comp348770_c0;comp350498_c0;comp352235_c0;comp352403_c0;comp352416_c0;comp353306_c0;comp353306_c1;comp353415_c0;comp354557_c0;comp355309_c0;comp355355_c0;comp733085_c0;comp958…	K01739+K01738+K01738+K00640+K00640+K01738+K01739+K13811+K01738+K01760+K00860+K00640+K00387+K00640+K01107+K01082+K00860+K01738+K01738+K01082+K13811+K01738+K01738+K01738+K00640+K01739+K00392+K01739+K01738+K01738+K00640
Fatty acid biosynthesis	ko00061	34	comp1009467_c0;comp224973_c0;comp261149_c0;comp291820_c0;comp336743_c1;comp338958_c0;comp342575_c0;comp342759_c0;comp343773_c2;comp344651_c0;comp346421_c0;comp346636_c0;comp347924_c0;comp348525_c0;comp350277_c0;comp350489_c0;comp351118_c0;comp352000_c0;comp352096_c0;comp353895_c1;comp354067_c0;comp356021_c0;comp356943_c0;comp357360_c0;comp357360_c1;comp46187_c0;comp476773_c0;comp583213_c0;comp639…	K10782+K00645+K00648+K00059+K10782+K01961+K11262+K00059+K03921+K00059+K00059+K10782+K09458+K02372+K01962+K10781+K09458+K02160+K09458+K09458+K03921+K00208+K00648+K00059+K00059+K03921+K00645+K10781+K10781+K01961+K00059+K01962+K09458+K03921
alpha-Linolenic acid metabolism	ko00592	34	comp1038164_c0;comp134446_c0;comp154593_c0;comp195757_c0;comp198191_c0;comp332856_c0;comp345525_c0;comp348055_c0;comp348055_c1;comp348458_c0;comp349654_c0;comp351249_c0;comp351505_c0;comp351901_c0;comp352689_c0;comp353971_c0;comp355928_c0;comp356498_c0;comp356670_c0;comp356742_c0;comp356795_c0;comp357080_c0;comp357080_c1;comp357097_c0;comp357481_c0;comp357481_c1;comp501692_c0;comp616283_c0;comp68…	K00232+K00232+K00232+K00454+K10526+K14674+K10526+K00454+K00454+K01723+K10527+K05894+K00232+K00232+K10526+K01047+K00454+K10526+K00232+K10526+K10526+K00232+K00232+K00232+K01723+K01723+K10526+K00232+K00454+K10525+K00454+K00232+K00232+K10528
N-Glycan biosynthesis	ko00510	35	comp205753_c0;comp291945_c0;comp326369_c0;comp326591_c0;comp327294_c0;comp338276_c0;comp339077_c0;comp342731_c0;comp342930_c0;comp344480_c0;comp344543_c0;comp345706_c0;comp345852_c0;comp346111_c0;comp346372_c0;comp349012_c0;comp349213_c0;comp349467_c0;comp349945_c0;comp350866_c0;comp351230_c0;comp351484_c1;comp352158_c0;comp354165_c0;comp354492_c0;comp354994_c0;comp355259_c1;comp355814_c0;comp355…	K00721+K12666+K05546+K01230+K03849+K00721+K03844+K12668+K07151+K03847+K01001+K03843+K07151+K00902+K01231+K09659+K03848+K07252+K00729+K12670+K01230+K00726+K07441+K00736+K01228+K03845+K07432+K03846+K03846+K03850+K06316+K03842+K07252+K12668+K03846
Ubiquinone and other terpenoid-quinone biosynthesis	ko00130	37	comp1079514_c0;comp226446_c0;comp283607_c0;comp286371_c0;comp291734_c0;comp300514_c0;comp300514_c1;comp305442_c0;comp320218_c0;comp331886_c0;comp335526_c0;comp335526_c1;comp339634_c0;comp341269_c0;comp344912_c0;comp346587_c0;comp348405_c0;comp348405_c1;comp349483_c0;comp349483_c1;comp349483_c2;comp350637_c0;comp351181_c0;comp351201_c0;comp351755_c0;comp351939_c1;comp353621_c1;comp354125_c0;comp35…	K12502+K12502+K06127+K06127+K01904+K01904+K01904+K01904+K01904+K01904+K06127+K06127+K06125+K12501+K02548+K01904+K05928+K05928+K01904+K01904+K01904+K01904+K00457+K09833+K01661+K00815+K00815+K06126+K09834+K12501+K00591+K00815+K01904+K01904+K12502+K12501+K05928
Cyanoamino acid metabolism	ko00460	37	comp266054_c0;comp290322_c0;comp290322_c1;comp291600_c0;comp298166_c0;comp300348_c0;comp300348_c1;comp318370_c0;comp333644_c0;comp333644_c1;comp335099_c0;comp335271_c1;comp335477_c0;comp335477_c1;comp341469_c0;comp341626_c1;comp344507_c0;comp346491_c0;comp347606_c0;comp349189_c0;comp351036_c0;comp351136_c0;comp351361_c0;comp351646_c0;comp353378_c1;comp353794_c1;comp354046_c0;comp356490_c0;comp357…	K05350+K05350+K05350+K13035+K05350+K01501+K01501+K08248+K00681+K00681+K01188+K05350+K00681+K00681+K08249+K05349+K00600+K08248+K01188+K00600+K13035+K00600+K00600+K08249+K08248+K05350+K00600+K01188+K08248+K00600+K00600+K00600+K00600+K00600+K00600+K00600+K00600
Butanoate metabolism	ko00650	37	comp120728_c0;comp242905_c0;comp305715_c1;comp311571_c0;comp324348_c0;comp326590_c0;comp330953_c0;comp335619_c0;comp342139_c1;comp344948_c0;comp345607_c0;comp346487_c0;comp348705_c0;comp349436_c0;comp349961_c0;comp349961_c2;comp350444_c0;comp350572_c0;comp350933_c0;comp350933_c1;comp352015_c0;comp353159_c0;comp357180_c1;comp357400_c1;comp357549_c0;comp357993_c1;comp437332_c0;comp481845_c0;comp582…	K00161+K00162+K01580+K01580+K00161+K00161+K01580+K01580+K00162+K00074+K01640+K01692+K01580+K01580+K01580+K01580+K01641+K00626+K01580+K01580+K01653+K00135+K00161+K00162+K01652+K01580+K01580+K01580+K01580+K00161+K01580+K01580+K01653+K00161+K00135+K01692+K01580
Photosynthesis - antenna proteins	ko00196	38	comp214624_c0;comp240183_c0;comp267454_c0;comp300889_c0;comp316679_c0;comp326370_c1;comp327257_c0;comp328460_c0;comp332863_c0;comp335188_c0;comp338386_c0;comp339093_c0;comp344131_c0;comp344394_c0;comp345877_c0;comp346259_c0;comp346436_c0;comp347486_c0;comp349096_c3;comp349115_c0;comp350498_c1;comp350498_c2;comp351156_c0;comp351156_c1;comp351753_c0;comp353025_c0;comp356168_c0;comp392915_c0;comp396…	K08912+K08914+K08916+K08917+K08916+K08912+K08912+K08913+K08908+K14172+K08915+K08912+K08907+K08909+K08916+K08907+K08910+K08917+K08913+K08910+K08916+K08916+K08909+K08909+K08908+K08915+K08912+K08912+K14172+K08912+K08910+K08915+K08909+K08916+K08907+K08909+K08907+K08915
Phenylalanine, tyrosine and tryptophan biosynthesis	ko00400	38	comp213123_c0;comp222585_c0;comp231048_c0;comp291958_c0;comp322148_c0;comp328041_c1;comp332607_c0;comp333039_c0;comp335594_c1;comp336785_c0;comp343506_c0;comp345452_c1;comp347092_c0;comp348357_c0;comp348838_c0;comp349137_c0;comp350829_c0;comp350869_c0;comp350957_c0;comp351719_c0;comp351939_c1;comp352589_c0;comp353537_c1;comp353621_c1;comp353702_c0;comp353734_c0;comp354051_c1;comp355020_c0;comp355…	K01626+K01626+K01626+K13832+K01658+K01626+K01850+K00891+K13832+K13832+K01850+K13832+K06001+K01696+K01626+K00766+K00813+K14455+K01626+K01817+K00815+K01695+K00891+K00815+K00891+K01735+K01609+K01736+K00817+K00813+K00815+K01657+K00800+K00817+K00813+K01735+K01609+K01695
Carotenoid biosynthesis	ko00906	38	comp15929_c0;comp183402_c0;comp185206_c0;comp216151_c0;comp267684_c0;comp269574_c0;comp293215_c0;comp317775_c1;comp331832_c0;comp331834_c0;comp331834_c2;comp335216_c0;comp341070_c0;comp341070_c1;comp341381_c0;comp342329_c2;comp344304_c0;comp345604_c0;comp345775_c0;comp345775_c2;comp345978_c0;comp348794_c0;comp348905_c0;comp350137_c0;comp350308_c0;comp352325_c0;comp353086_c0;comp353797_c0;comp3542…	K02294+K09840+K09838+K09839+K09840+K02291+K09840+K09840+K02294+K14606+K14606+K09839+K09837+K09837+K09843+K09842+K09843+K02291+K09838+K09838+K09843+K09840+K09840+K06444+K02294+K02294+K02293+K09840+K00514+K09835+K09838+K06443+K02294+K09838+K00514+K09839+K02294+K00514
Basal transcription factors	ko03022	38	comp220811_c0;comp226141_c0;comp291151_c0;comp291545_c0;comp317213_c0;comp326493_c0;comp326681_c0;comp327297_c0;comp332294_c0;comp333042_c0;comp335916_c0;comp338726_c0;comp338817_c0;comp339793_c0;comp340386_c0;comp342056_c0;comp342968_c0;comp345486_c0;comp345809_c1;comp345915_c0;comp346445_c0;comp346454_c0;comp346606_c0;comp347933_c1;comp348721_c0;comp349927_c0;comp351321_c0;comp351611_c1;comp351…	K03133+K03130+K03139+K03120+K03141+K03138+K03122+K03139+K03134+K03143+K03125+K10845+K02202+K03144+K03120+K03142+K03138+K03123+K03138+K03124+K03139+K03124+K03136+K03122+K14535+K03137+K10844+K10842+K03132+K03126+K10843+K03127+K03135+K03131+K06634+K03128+K03125+K03141
Base excision repair	ko03410	40	comp202565_c0;comp291293_c0;comp317592_c0;comp325301_c0;comp326806_c0;comp326806_c1;comp327338_c0;comp332853_c0;comp333017_c2;comp336976_c0;comp336976_c1;comp337499_c0;comp341249_c0;comp341295_c0;comp342101_c0;comp343105_c0;comp343772_c0;comp344609_c0;comp345011_c0;comp347938_c0;comp348567_c0;comp348756_c0;comp348757_c0;comp348932_c0;comp349790_c0;comp350584_c0;comp351064_c1;comp351282_c0;comp351…	K10798+K01246+K10801+K10798+K01246+K01246+K10798+K02327+K04802+K03648+K03648+K03652+K02325+K03512+K10800+K04802+K10803+K03575+K01246+K03505+K10773+K03505+K01142+K10802+K10773+K01247+K04799+K03504+K02335+K04799+K10772+K10798+K10747+K03660+K10798+K02328+K10563+K10798+K02324+K02335
Valine, leucine and isoleucine biosynthesis	ko00290	42	comp120728_c0;comp242905_c0;comp246296_c0;comp291118_c1;comp291475_c0;comp318888_c0;comp324348_c0;comp324604_c0;comp326590_c0;comp332855_c0;comp341890_c0;comp342139_c1;comp342658_c0;comp347058_c0;comp347122_c2;comp347122_c3;comp348482_c0;comp348719_c0;comp350263_c0;comp351666_c0;comp351840_c0;comp352015_c0;comp352506_c0;comp353546_c0;comp354076_c0;comp354806_c0;comp356286_c0;comp356366_c0;comp357…	K00161+K00162+K00053+K00826+K00053+K00053+K00161+K01870+K00161+K00826+K01873+K00162+K01869+K00826+K01870+K01870+K00053+K00052+K01869+K01704+K00826+K01653+K01687+K01870+K01703+K01754+K01870+K01649+K00161+K00162+K01652+K01873+K01869+K01704+K01703+K00161+K00826+K00053+K01653+K00053+K00161+K01754
RNA polymerase	ko03020	43	comp183140_c0;comp183851_c0;comp186887_c0;comp208633_c0;comp303003_c0;comp322647_c0;comp326145_c0;comp331684_c0;comp333015_c0;comp338631_c0;comp341800_c0;comp342095_c0;comp343809_c0;comp345489_c0;comp346400_c0;comp346650_c0;comp346673_c0;comp346771_c0;comp347321_c0;comp347437_c0;comp347447_c0;comp347875_c0;comp347878_c1;comp349092_c0;comp349677_c0;comp350190_c0;comp351828_c0;comp352154_c0;comp352…	K03013+K03015+K03040+K03006+K03086+K03006+K02999+K03023+K03013+K03016+K03006+K03012+K03043+K03006+K03008+K03027+K03020+K03026+K03013+K03021+K03011+K03005+K03022+K03007+K03009+K03015+K03002+K03026+K03014+K14721+K03000+K03025+K03011+K03040+K03043+K03046+K03046+K03017+K03010+K03018+K03014+K03093+K03046
Biosynthesis of unsaturated fatty acids	ko01040	45	comp1038164_c0;comp134446_c0;comp154593_c0;comp225623_c0;comp291533_c0;comp291820_c0;comp312777_c0;comp329350_c0;comp329350_c1;comp334665_c0;comp340521_c0;comp340629_c0;comp340629_c1;comp342759_c0;comp343773_c2;comp344596_c0;comp344651_c0;comp346302_c3;comp346421_c0;comp351505_c0;comp351901_c0;comp354067_c0;comp354609_c0;comp354751_c0;comp355824_c0;comp356044_c0;comp356670_c0;comp356904_c0;comp35…	K00232+K00232+K00232+K10703+K10258+K00059+K10256+K10256+K10256+K10257+K10258+K07513+K07513+K00059+K03921+K10256+K00059+K07513+K00059+K00232+K00232+K03921+K00507+K10255+K10258+K10257+K00232+K07513+K00232+K00232+K00232+K10258+K00059+K00059+K10257+K03921+K07513+K07513+K00232+K07513+K07513+K00059+K00232+K00232+K03921
Tyrosine metabolism	ko00350	46	comp1263635_c0;comp184498_c0;comp198180_c0;comp202253_c0;comp224748_c0;comp224748_c1;comp241649_c0;comp296010_c0;comp296010_c1;comp307783_c0;comp326307_c0;comp327183_c0;comp335269_c0;comp335397_c0;comp338999_c1;comp344318_c3;comp344342_c0;comp346993_c0;comp349853_c0;comp350055_c0;comp350758_c0;comp350829_c0;comp350869_c0;comp351181_c0;comp351548_c0;comp351939_c1;comp353159_c0;comp353211_c0;comp35…	K00276+K00001+K00001+K00545+K00121+K00121+K01800+K00121+K00121+K13953+K01555+K00545+K00545+K00545+K00001+K00599+K00451+K00545+K01592+K00276+K00001+K00813+K14455+K00457+K00001+K00815+K00135+K00001+K00815+K00001+K00001+K00001+K00817+K00813+K00815+K00001+K00121+K00001+K00001+K00001+K00817+K00121+K00813+K00135+K00276+K00121
Tryptophan metabolism	ko00380	46	comp123242_c0;comp181167_c0;comp191799_c0;comp191799_c1;comp199932_c0;comp205613_c0;comp225684_c0;comp228325_c0;comp291267_c0;comp294499_c0;comp295318_c0;comp300348_c0;comp300348_c1;comp303188_c0;comp303188_c1;comp305826_c0;comp313553_c1;comp317233_c0;comp317489_c0;comp323286_c0;comp325896_c0;comp332347_c0;comp342159_c0;comp342329_c0;comp342329_c1;comp342937_c0;comp346487_c0;comp346523_c1;comp347…	K03781+K14085+K03781+K03781+K00128+K00128+K00128+K00486+K03781+K03781+K00128+K01501+K01501+K03781+K03781+K00128+K00486+K00128+K00128+K14085+K03781+K01867+K03781+K11817+K11817+K03781+K01692+K11817+K11816+K00128+K00486+K00626+K03781+K00128+K00164+K00164+K14085+K00128+K01867+K11816+K03781+K11817+K03781+K00164+K01692+K03781
Flavonoid biosynthesis	ko00941	46	comp197830_c0;comp198986_c0;comp201600_c0;comp238351_c0;comp291042_c0;comp296567_c0;comp296567_c1;comp312664_c0;comp327945_c0;comp329649_c0;comp331674_c0;comp335343_c0;comp340794_c0;comp340794_c1;comp341734_c1;comp343149_c0;comp343149_c1;comp343364_c0;comp343425_c0;comp343425_c1;comp346566_c0;comp346566_c1;comp346630_c0;comp347724_c0;comp348601_c0;comp348894_c0;comp350924_c0;comp351018_c0;comp352…	K13065+K13082+K05280+K00588+K13065+K00487+K00487+K00487+K00660+K13082+K00660+K05278+K13082+K08695+K00660+K08695+K13082+K08695+K00588+K00588+K09754+K09754+K00588+K05280+K13065+K13082+K00091+K00487+K13081+K08695+K01859+K13083+K13082+K00660+K13081+K00487+K05277+K13082+K05277+K05280+K00660+K08695+K13082+K05280+K08695+K00660
Mismatch repair	ko03430	48	comp138802_c0;comp232914_c0;comp268929_c0;comp268929_c1;comp271359_c0;comp322654_c0;comp326478_c0;comp332853_c0;comp332897_c1;comp333017_c2;comp334120_c0;comp334498_c0;comp338089_c0;comp338791_c0;comp339131_c0;comp341412_c0;comp342357_c0;comp343105_c0;comp344593_c0;comp347938_c0;comp348177_c0;comp348400_c0;comp348756_c0;comp350391_c0;comp351101_c0;comp351104_c0;comp351282_c0;comp353096_c0;comp353…	K10755+K07466+K10746+K10746+K07466+K07466+K03657+K02327+K07466+K04802+K07456+K07466+K08734+K10756+K08737+K10746+K07466+K04802+K03111+K03505+K03657+K10755+K03505+K07466+K07466+K10755+K03504+K08735+K10747+K08739+K10739+K07466+K02328+K10746+K10754+K08736+K07456+K07466+K07466+K07466+K07466+K10858+K07466+K10756+K08735+K03657+K10746+K07466
Phosphatidylinositol signaling system	ko04070	48	comp1032552_c0;comp193894_c0;comp200663_c0;comp222724_c0;comp287561_c0;comp291377_c0;comp291439_c0;comp297323_c0;comp313649_c0;comp321009_c1;comp329417_c0;comp337863_c0;comp341275_c0;comp341391_c0;comp342066_c0;comp343761_c0;comp343793_c0;comp344049_c0;comp346119_c0;comp347990_c0;comp348410_c0;comp348900_c0;comp349878_c0;comp350087_c0;comp351585_c0;comp351780_c1;comp351970_c0;comp353928_c0;comp35…	K00889+K02183+K01110+K10047+K10047+K00921+K00999+K01110+K02183+K10047+K02183+K00901+K01110+K00889+K02183+K05857+K01092+K00913+K00889+K00981+K01107+K02183+K02183+K00901+K00888+K01110+K00889+K00921+K00901+K00889+K00913+K00913+K00914+K00901+K00888+K00921+K00921+K00921+K00921+K05857+K01110+K02183+K00889+K02183+K00889+K00888+K00901+K01092
Propanoate metabolism	ko00640	49	comp181167_c0;comp199932_c0;comp205613_c0;comp225289_c0;comp225684_c0;comp284231_c0;comp285820_c0;comp295318_c0;comp298112_c0;comp298112_c1;comp302379_c0;comp302379_c1;comp305826_c0;comp317233_c0;comp317489_c0;comp323286_c0;comp324768_c0;comp332849_c0;comp333021_c0;comp338845_c0;comp338958_c0;comp342575_c0;comp342709_c0;comp342823_c0;comp344221_c0;comp346487_c0;comp347485_c0;comp349505_c0;comp350…	K14085+K00128+K00128+K00140+K00128+K00016+K01900+K00128+K01899+K01899+K00016+K00016+K00128+K00128+K00128+K14085+K05605+K00249+K01895+K05605+K01961+K11262+K05605+K00016+K01899+K01692+K00128+K01900+K01962+K00626+K00128+K02160+K01578+K00016+K00016+K14085+K05605+K05605+K00128+K01966+K01966+K01900+K00140+K00140+K01961+K01900+K01692+K01962+K01900
Homologous recombination	ko03440	50	comp232914_c0;comp271359_c0;comp293127_c0;comp310261_c0;comp317244_c0;comp322654_c0;comp324320_c0;comp326476_c0;comp332520_c0;comp332853_c0;comp332897_c1;comp334498_c0;comp335543_c0;comp337869_c0;comp339037_c0;comp339037_c1;comp341401_c0;comp342357_c0;comp344124_c0;comp344593_c0;comp346350_c0;comp346350_c1;comp347938_c0;comp348160_c0;comp348373_c0;comp348756_c0;comp350005_c0;comp350391_c0;comp350…	K07466+K07466+K10880+K10869+K10870+K07466+K10880+K03553+K03553+K02327+K07466+K07466+K10870+K04482+K10879+K10879+K10901+K07466+K03165+K03111+K10881+K10881+K03505+K10865+K10881+K03505+K10875+K07466+K08775+K07466+K08991+K03504+K10866+K02335+K10739+K07466+K02328+K07466+K10901+K07466+K07466+K07466+K03165+K03655+K03553+K10871+K07466+K10881+K02335+K07466
DNA replication	ko03030	52	comp138802_c0;comp232914_c0;comp271359_c0;comp322654_c0;comp326709_c0;comp332326_c0;comp332853_c0;comp332897_c1;comp333017_c2;comp334498_c0;comp338791_c0;comp340147_c0;comp341249_c0;comp342357_c0;comp343105_c0;comp344593_c0;comp345223_c0;comp345424_c0;comp346293_c0;comp347938_c0;comp348338_c0;comp348400_c0;comp348624_c0;comp348756_c0;comp349888_c0;comp350391_c0;comp351064_c1;comp351101_c0;comp351…	K10755+K07466+K07466+K07466+K10744+K02541+K02327+K07466+K04802+K07466+K10756+K02540+K02325+K07466+K04802+K03111+K02210+K10745+K02685+K03505+K02212+K10755+K02684+K03505+K10743+K07466+K04799+K07466+K10755+K03504+K02335+K04799+K10747+K02321+K02321+K10739+K07466+K02328+K10754+K07466+K07466+K07466+K07466+K02209+K02320+K02324+K02542+K10742+K07466+K10756+K02335+K07466
beta-Alanine metabolism	ko00410	54	comp1263635_c0;comp181167_c0;comp199932_c0;comp205613_c0;comp225684_c0;comp290645_c0;comp295318_c0;comp305715_c1;comp305826_c0;comp311571_c0;comp316966_c0;comp317233_c0;comp317489_c0;comp323286_c0;comp324437_c0;comp324768_c0;comp330953_c0;comp332849_c0;comp335619_c0;comp338808_c0;comp338845_c0;comp341608_c0;comp341753_c0;comp342709_c0;comp346487_c0;comp347485_c0;comp348705_c0;comp349436_c0;comp34…	K00276+K14085+K00128+K00128+K00128+K00797+K00128+K01580+K00128+K01580+K00797+K00128+K00128+K14085+K01464+K05605+K01580+K00249+K01580+K00797+K05605+K00797+K00797+K05605+K01692+K00128+K01580+K01580+K01580+K01580+K00276+K01580+K01580+K00207+K00128+K01578+K01464+K14085+K01431+K05605+K05605+K00128+K01918+K01580+K00797+K01580+K00207+K01580+K01580+K01580+K01580+K01692+K00276+K01580
Terpenoid backbone biosynthesis	ko00900	56	comp100916_c0;comp195841_c0;comp206348_c0;comp262846_c0;comp284518_c0;comp291642_c0;comp293817_c0;comp293817_c1;comp297430_c0;comp301589_c0;comp31958_c0;comp32569_c0;comp326561_c0;comp327233_c0;comp331034_c0;comp332355_c0;comp332360_c0;comp335380_c0;comp336513_c0;comp342483_c0;comp342876_c0;comp343726_c0;comp344074_c0;comp344199_c0;comp344199_c1;comp345623_c1;comp346168_c0;comp346168_c1;comp34659…	K05356+K01662+K03527+K03527+K00021+K13789+K05356+K05356+K10960+K10960+K03526+K13789+K10960+K00021+K00021+K03526+K13789+K05356+K03527+K13789+K01662+K01823+K13789+K11778+K11778+K14066+K00991+K00991+K01770+K00099+K03527+K00787+K01597+K11778+K00869+K10960+K11778+K01641+K00626+K01662+K05356+K00919+K01662+K01662+K11778+K00021+K00938+K00021+K03526+K12742+K01770+K13789+K10960+K00787+K03527+K00099
Glyoxylate and dicarboxylate metabolism	ko00630	57	comp1064782_c0;comp172380_c0;comp184539_c0;comp188282_c0;comp189878_c0;comp19603_c0;comp200604_c0;comp200604_c1;comp260526_c0;comp266016_c0;comp282467_c0;comp292124_c1;comp300423_c0;comp300423_c1;comp308090_c0;comp323228_c0;comp328090_c0;comp330282_c0;comp331658_c0;comp337864_c0;comp344772_c0;comp346345_c0;comp347424_c0;comp347901_c0;comp348452_c0;comp348494_c0;comp348760_c0;comp348834_c0;comp350…	K01681+K00122+K11517+K01602+K00026+K00025+K01637+K01637+K01681+K00026+K01637+K01647+K00026+K00026+K00122+K00025+K01681+K00026+K11517+K11517+K01638+K00025+K01602+K00026+K01455+K01602+K01637+K11517+K00626+K01647+K01455+K01455+K01433+K00026+K01602+K01647+K11517+K00026+K01602+K00122+K01601+K01681+K01966+K01602+K01966+K01681+K11517+K01681+K11517+K00122+K01647+K00025+K01647+K00026+K01647+K00025+K00026
Valine, leucine and isoleucine degradation	ko00280	59	comp124108_c0;comp181167_c0;comp199932_c0;comp205613_c0;comp225289_c0;comp225684_c0;comp291118_c1;comp295318_c0;comp297156_c0;comp305826_c0;comp317233_c0;comp317489_c0;comp323286_c0;comp324768_c0;comp326052_c0;comp332849_c0;comp332855_c0;comp333032_c0;comp338845_c0;comp340056_c0;comp340168_c0;comp340629_c0;comp340629_c1;comp342709_c0;comp344598_c0;comp345607_c0;comp346302_c3;comp346487_c0;comp346…	K00382+K14085+K00128+K00128+K00140+K00128+K00826+K00128+K00382+K00128+K00128+K00128+K14085+K05605+K00253+K00249+K00826+K01969+K05605+K00253+K09699+K07513+K07513+K05605+K00020+K01640+K07513+K01692+K00382+K00826+K00128+K00167+K05607+K01968+K01641+K00626+K00128+K00826+K00382+K14085+K05605+K05605+K00128+K00166+K07513+K01966+K01966+K07513+K00140+K07513+K00382+K00140+K07513+K00826+K07513+K09699+K00382+…
Glycerolipid metabolism	ko00561	59	comp1067428_c0;comp181167_c0;comp187123_c0;comp190298_c0;comp194261_c0;comp199932_c0;comp205613_c0;comp225684_c0;comp258806_c0;comp295318_c0;comp305826_c0;comp317233_c0;comp317489_c0;comp323286_c0;comp325250_c0;comp332651_c0;comp332856_c0;comp337863_c0;comp337871_c0;comp339000_c0;comp341162_c0;comp341702_c0;comp343141_c0;comp345583_c1;comp347141_c0;comp347141_c1;comp347317_c0;comp347485_c0;comp34…	K13508+K14085+K06119+K07407+K07407+K00128+K00128+K00128+K06119+K00128+K00128+K00128+K00128+K14085+K13519+K03715+K14674+K00901+K07407+K13508+K11155+K13506+K13523+K00655+K07407+K07407+K00679+K00128+K06119+K06118+K07407+K00901+K13523+K13523+K00128+K13513+K13513+K03715+K00630+K09480+K09480+K14085+K00901+K07407+K13506+K13513+K00128+K07407+K00864+K00864+K07407+K00901+K07407+K07407+K13508+K03715+K00901+…
Ascorbate and aldarate metabolism	ko00053	60	comp181167_c0;comp189967_c0;comp195085_c0;comp199932_c0;comp205043_c0;comp205613_c0;comp21069_c0;comp222724_c0;comp225684_c0;comp258693_c0;comp269745_c0;comp287561_c0;comp289675_c0;comp295318_c0;comp297433_c0;comp303089_c0;comp305621_c0;comp305826_c0;comp309508_c0;comp317233_c0;comp317489_c0;comp321009_c1;comp323286_c0;comp324468_c0;comp328364_c0;comp338745_c0;comp342450_c0;comp343813_c0;comp3458…	K14085+K00434+K00434+K00128+K00434+K00128+K00434+K10047+K00128+K00434+K08232+K10047+K08232+K00128+K08232+K10046+K00434+K00128+K00012+K00128+K00128+K10047+K14085+K08232+K00012+K00434+K00434+K00469+K00434+K00434+K00128+K00434+K00128+K00012+K00064+K00012+K14085+K08232+K00225+K00012+K00128+K10046+K14190+K00423+K08232+K14190+K00012+K00434+K14190+K08232+K00434+K00469+K14190+K08232+K00423+K14190+K14190+…
Protein export	ko03060	61	comp185728_c0;comp201601_c0;comp229192_c0;comp235609_c0;comp278716_c0;comp291873_c0;comp291903_c0;comp294166_c0;comp308895_c0;comp310467_c0;comp312516_c0;comp312516_c1;comp321190_c1;comp325486_c0;comp326712_c0;comp332339_c0;comp339597_c0;comp342484_c0;comp343388_c0;comp343397_c0;comp345096_c0;comp345113_c0;comp346142_c0;comp346243_c0;comp347202_c0;comp347346_c0;comp347372_c0;comp347889_c0;comp347…	K03070+K09490+K09490+K12946+K09481+K12947+K09540+K13431+K03118+K09490+K10956+K10956+K12948+K09648+K03116+K12275+K03217+K07342+K09481+K13280+K12948+K07342+K03217+K03118+K13280+K03106+K12948+K03217+K03217+K03217+K03217+K09647+K10956+K03106+K03100+K12272+K03105+K03110+K09481+K03108+K09490+K13431+K10956+K09490+K03100+K03070+K03070+K03107+K03217+K03100+K03070+K09490+K09490+K03106+K09540+K09490+K09490+…
Aminoacyl-tRNA biosynthesis	ko00970	63	comp190591_c0;comp195951_c0;comp238288_c0;comp261783_c0;comp266807_c0;comp275347_c0;comp291688_c0;comp318814_c0;comp324604_c0;comp324722_c0;comp325475_c0;comp326434_c0;comp332301_c0;comp332347_c0;comp332778_c0;comp333874_c1;comp335321_c0;comp339022_c1;comp339022_c2;comp341878_c0;comp341890_c0;comp342658_c0;comp345586_c0;comp345707_c0;comp346785_c0;comp347122_c2;comp347122_c3;comp347170_c0;comp347…	K01872+K01868+K01881+K01885+K04567+K01876+K01866+K01880+K01870+K01881+K01872+K01875+K01886+K01867+K01889+K01880+K01893+K01868+K01868+K01866+K01873+K01869+K01876+K01868+K01866+K01870+K01870+K01874+K01876+K01893+K00604+K01883+K01869+K01892+K04567+K01892+K01870+K01881+K04567+K02434+K01893+K01890+K01872+K01889+K01887+K14164+K01874+K01870+K01867+K01875+K01883+K01880+K01885+K01873+K01869+K01876+K01866+…
Nucleotide excision repair	ko03420	63	comp1357132_c0;comp138802_c0;comp232914_c0;comp271359_c0;comp290886_c0;comp317213_c0;comp322654_c0;comp326478_c0;comp326575_c0;comp332853_c0;comp332897_c1;comp333017_c2;comp333042_c0;comp334498_c0;comp337612_c0;comp338726_c0;comp338791_c0;comp338801_c0;comp338817_c0;comp339793_c0;comp341249_c0;comp342056_c0;comp342357_c0;comp343105_c0;comp346574_c0;comp346574_c1;comp347125_c0;comp347938_c0;comp34…	K10610+K10755+K07466+K07466+K10610+K03141+K07466+K03657+K10849+K02327+K07466+K04802+K03143+K07466+K10841+K10845+K10756+K10848+K02202+K03144+K02325+K03142+K07466+K04802+K03868+K03868+K10570+K03505+K03657+K10755+K03505+K07466+K07466+K10755+K03504+K10844+K10842+K02335+K10839+K10843+K10747+K10609+K06634+K10846+K10846+K10739+K07466+K02328+K10754+K07466+K03141+K07466+K07466+K07466+K10838+K10140+K02324+…
Inositol phosphate metabolism	ko00562	64	comp1032552_c0;comp1046580_c0;comp188636_c0;comp197584_c0;comp200663_c0;comp222724_c0;comp225289_c0;comp254129_c0;comp254129_c1;comp287561_c0;comp291377_c0;comp291439_c0;comp291816_c0;comp295667_c0;comp297323_c0;comp299504_c0;comp305218_c0;comp307372_c1;comp321009_c1;comp325563_c0;comp326294_c0;comp326294_c1;comp328537_c0;comp337956_c0;comp339763_c0;comp341275_c0;comp341391_c0;comp343761_c0;comp3…	K00889+K01803+K01114+K01803+K01110+K10047+K00140+K01803+K01803+K10047+K00921+K00999+K01803+K01858+K01110+K01858+K01858+K01803+K10047+K01114+K01114+K01114+K01803+K01114+K01858+K01110+K00889+K05857+K01092+K00469+K00913+K01114+K00889+K01107+K01114+K00888+K01110+K00889+K01803+K01114+K01114+K00921+K00889+K00913+K00913+K00914+K00888+K00921+K00921+K00921+K00921+K05857+K01110+K01858+K01803+K00140+K00889+…
Galactose metabolism	ko00052	68	comp1063078_c0;comp148018_c0;comp183409_c0;comp185730_c0;comp190298_c0;comp194261_c0;comp223656_c0;comp291025_c0;comp291350_c0;comp296680_c0;comp296680_c1;comp297002_c1;comp322335_c0;comp324560_c0;comp324857_c1;comp326431_c0;comp327358_c1;comp327358_c2;comp329426_c0;comp332775_c0;comp332890_c0;comp337871_c0;comp338420_c0;comp341020_c0;comp341777_c2;comp342114_c0;comp342381_c0;comp346335_c0;comp34…	K01784+K00844+K01784+K01835+K07407+K07407+K00844+K00850+K00844+K00963+K00963+K00963+K01835+K01190+K01193+K00850+K01187+K01187+K01193+K00850+K00849+K07407+K00963+K00850+K00850+K01193+K01784+K00850+K01784+K00844+K07407+K07407+K01190+K01835+K07407+K00850+K00850+K00965+K00963+K00850+K00844+K06611+K01193+K12309+K12309+K01193+K01835+K07407+K00849+K07407+K00844+K07407+K01193+K00844+K01187+K07407+K07407+…
Glycerophospholipid metabolism	ko00564	69	comp1067428_c0;comp183638_c1;comp188636_c0;comp220890_c0;comp258910_c0;comp286158_c0;comp288580_c0;comp291439_c0;comp306820_c0;comp309145_c0;comp318785_c0;comp323687_c0;comp325250_c0;comp325563_c0;comp326294_c0;comp326294_c1;comp330481_c0;comp332856_c0;comp335692_c0;comp337863_c0;comp337956_c0;comp339000_c0;comp339220_c0;comp340205_c0;comp341702_c0;comp343141_c0;comp344770_c0;comp345583_c1;comp34…	K13508+K01115+K01114+K01613+K01115+K01115+K01115+K00999+K00968+K01115+K01115+K01115+K13519+K01114+K01114+K01114+K00995+K14674+K01115+K00901+K01114+K13508+K08744+K01115+K13506+K13523+K01114+K00655+K00967+K00967+K00968+K08730+K00981+K00967+K01115+K00901+K00894+K01114+K13523+K13523+K00993+K13510+K13511+K13513+K13513+K01114+K01126+K00630+K01114+K06129+K01047+K00901+K13506+K13513+K06130+K01115+K13510+…
Proteasome	ko03050	69	comp1004415_c0;comp1011043_c0;comp120185_c0;comp123500_c0;comp1240616_c0;comp1251910_c0;comp171553_c0;comp207473_c0;comp222362_c0;comp225346_c0;comp235800_c0;comp285479_c0;comp291263_c0;comp308823_c0;comp308823_c1;comp312272_c0;comp326131_c0;comp332907_c0;comp332944_c0;comp340047_c0;comp341494_c2;comp343240_c0;comp344121_c0;comp344825_c0;comp346350_c0;comp346350_c1;comp346621_c0;comp348084_c0;com…	K02738+K02732+K03037+K03029+K02728+K02728+K03028+K03039+K02734+K03063+K02731+K02737+K02738+K02736+K02736+K03065+K03030+K02728+K03038+K03032+K03032+K11599+K02729+K03033+K10881+K10881+K03029+K03037+K10881+K02725+K03028+K03036+K02738+K03039+K02736+K02739+K03030+K06700+K03035+K03062+K03031+K02732+K03066+K02730+K02727+K06699+K02735+K02737+K03032+K03065+K02726+K03064+K03032+K02737+K10881+K02737+K03065+…
Fatty acid metabolism	ko00071	74	comp1038164_c0;comp134446_c0;comp154593_c0;comp181167_c0;comp184498_c0;comp198180_c0;comp199932_c0;comp205613_c0;comp218292_c0;comp224748_c0;comp224748_c1;comp225684_c0;comp272272_c0;comp295318_c0;comp296010_c0;comp296010_c1;comp305826_c0;comp307783_c0;comp312698_c0;comp317233_c0;comp317489_c0;comp323286_c0;comp332849_c0;comp337083_c0;comp338999_c1;comp339253_c0;comp340629_c0;comp340629_c1;comp34…	K00232+K00232+K00232+K14085+K00001+K00001+K00128+K00128+K01897+K00121+K00121+K00128+K01897+K00128+K00121+K00121+K00128+K13953+K01897+K00128+K00128+K14085+K00249+K01897+K00001+K01897+K07513+K07513+K07513+K01692+K00128+K00626+K00001+K00128+K00232+K00001+K00232+K01897+K01897+K01897+K00001+K01897+K14085+K00001+K00001+K01897+K01897+K00001+K00128+K01897+K00232+K07513+K00232+K00232+K00232+K00001+K00121+…
Porphyrin and chlorophyll metabolism	ko00860	76	comp1028106_c0;comp1041876_c0;comp205629_c0;comp255081_c0;comp261783_c0;comp261820_c0;comp266991_c0;comp266991_c1;comp291005_c0;comp291712_c0;comp291900_c0;comp297430_c0;comp301589_c0;comp309526_c0;comp312772_c0;comp323405_c0;comp326561_c0;comp327693_c0;comp330569_c0;comp332166_c0;comp332902_c0;comp333103_c0;comp333111_c0;comp335457_c0;comp336067_c0;comp336855_c0;comp336855_c1;comp336855_c2;comp3…	K01599+K03403+K03403+K00522+K01885+K00522+K00510+K00510+K03405+K08101+K02492+K10960+K10960+K13600+K02492+K01599+K10960+K03405+K00522+K02492+K00228+K03403+K04035+K00228+K01698+K03403+K03403+K03403+K13606+K01719+K02257+K00522+K00522+K01772+K03428+K00510+K04035+K13545+K01772+K10960+K13606+K01599+K00522+K13071+K00231+K00510+K03404+K00218+K04040+K00231+K02259+K02259+K01845+K03403+K02495+K01698+K04038+…
Phenylalanine metabolism	ko00360	77	comp124083_c0;comp1263635_c0;comp189800_c0;comp238351_c0;comp254025_c0;comp291734_c0;comp296567_c0;comp296567_c1;comp300514_c0;comp300514_c1;comp303073_c0;comp305442_c0;comp312664_c0;comp317631_c0;comp320218_c0;comp324360_c0;comp326443_c0;comp329712_c1;comp331886_c0;comp336285_c0;comp338932_c1;comp339758_c0;comp341115_c0;comp342204_c0;comp343425_c0;comp343425_c1;comp343438_c0;comp343847_c0;comp34…	K10775+K00276+K00430+K00588+K10775+K01904+K00487+K00487+K01904+K01904+K10775+K01904+K00487+K00430+K01904+K00430+K00430+K10775+K01904+K10775+K00430+K00430+K11188+K00430+K00588+K00588+K00430+K00430+K00430+K00430+K09754+K09754+K01904+K00588+K00430+K00430+K10775+K00430+K00430+K01904+K01904+K01904+K00276+K01904+K00813+K14455+K00487+K10775+K00457+K00815+K00815+K00430+K00430+K00487+K00430+K00430+K00430+…
Glycine, serine and threonine metabolism	ko00260	79	comp124108_c0;comp1263635_c0;comp1266106_c0;comp181167_c0;comp191029_c0;comp210954_c0;comp270995_c0;comp295283_c0;comp297156_c0;comp312179_c0;comp312179_c1;comp312179_c2;comp312887_c0;comp313762_c0;comp318891_c0;comp323286_c0;comp331732_c0;comp338235_c0;comp340544_c0;comp340938_c0;comp341696_c0;comp341889_c0;comp342157_c0;comp344456_c0;comp344507_c0;comp345859_c0;comp346656_c0;comp347092_c0;comp3…	K00382+K00276+K00281+K14085+K00281+K00058+K00281+K00058+K00382+K00830+K00830+K00830+K01733+K00130+K00281+K14085+K00281+K00830+K00605+K00928+K12235+K00281+K00827+K00605+K00600+K00830+K00382+K06001+K01079+K00827+K01696+K00600+K00133+K00276+K00130+K00130+K00600+K00600+K12524+K01620+K00281+K01695+K00382+K00600+K00831+K14085+K00058+K01754+K01733+K00872+K00060+K00830+K00600+K00281+K00605+K00605+K00058+…
Pentose and glucuronate interconversions	ko00040	87	comp189322_c0;comp199932_c0;comp205613_c0;comp206140_c0;comp225684_c0;comp283801_c0;comp283801_c1;comp295318_c0;comp295422_c0;comp296680_c0;comp296680_c1;comp297002_c1;comp301475_c0;comp301475_c1;comp301741_c0;comp305826_c0;comp307756_c0;comp308755_c1;comp309508_c0;comp310024_c0;comp315923_c0;comp315923_c1;comp31621_c0;comp317233_c0;comp317489_c0;comp318181_c0;comp324020_c0;comp324020_c1;comp3249…	K01728+K00128+K00128+K01728+K00128+K01728+K01728+K00128+K01728+K00963+K00963+K00963+K01728+K01728+K01213+K00128+K01051+K01051+K00012+K01728+K01728+K01728+K01051+K00128+K00128+K01728+K01728+K01728+K01051+K00854+K01728+K01051+K00012+K01783+K01783+K01783+K01051+K01728+K01051+K01728+K01051+K00963+K01728+K01728+K01728+K01728+K01051+K01728+K01051+K01783+K01783+K00128+K01051+K01184+K01805+K01051+K00963+…
Fructose and mannose metabolism	ko00051	91	comp1046580_c0;comp1067271_c0;comp1280837_c0;comp148018_c0;comp197562_c0;comp197584_c0;comp223656_c0;comp237711_c0;comp243611_c0;comp254129_c0;comp254129_c1;comp291025_c0;comp291350_c0;comp291816_c0;comp297591_c0;comp300562_c0;comp303833_c0;comp307372_c1;comp317393_c0;comp321773_c0;comp321773_c1;comp322513_c0;comp323702_c0;comp323702_c3;comp326431_c0;comp326660_c0;comp326901_c0;comp327252_c0;comp…	K01803+K00895+K01623+K00844+K00895+K01803+K00844+K01103+K00971+K01803+K01803+K00850+K00844+K01803+K01623+K03841+K01103+K01803+K01103+K01623+K01623+K00895+K01623+K01623+K00850+K01623+K01623+K01623+K00847+K01803+K00966+K00850+K00847+K00850+K01623+K00850+K00847+K00847+K03841+K03841+K00847+K00971+K01711+K01623+K02377+K00850+K01623+K01840+K00844+K01623+K00008+K03841+K01623+K01805+K00850+K00850+K00850+…
Nitrogen metabolism	ko00910	91	comp1028604_c0;comp124083_c0;comp1245604_c0;comp137125_c0;comp185208_c0;comp186007_c0;comp186125_c0;comp205517_c0;comp239120_c0;comp254025_c0;comp258425_c0;comp26100_c0;comp267155_c0;comp270019_c0;comp278765_c0;comp290906_c0;comp300348_c0;comp300348_c1;comp303073_c0;comp305381_c0;comp305381_c1;comp309493_c0;comp309493_c1;comp318751_c0;comp318751_c1;comp322231_c0;comp323123_c0;comp323819_c0;comp32…	K00284+K10775+K01915+K00264+K01915+K00284+K01674+K00261+K00360+K10775+K00264+K00284+K01915+K00366+K01915+K01673+K01501+K01501+K10775+K01915+K01915+K01953+K01953+K00284+K00284+K01673+K00284+K00284+K00284+K00261+K10775+K01915+K01915+K10775+K01760+K00605+K00261+K00605+K00284+K01673+K10775+K01725+K00264+K01455+K00262+K01915+K01915+K01674+K10775+K01455+K01455+K00262+K00262+K01953+K01953+K01953+K01953+…
Pentose phosphate pathway	ko00030	92	comp1049468_c0;comp1176571_c0;comp121887_c0;comp1280837_c0;comp156545_c0;comp185730_c0;comp186166_c0;comp186323_c0;comp205645_c0;comp257221_c0;comp257221_c1;comp266058_c0;comp267113_c0;comp267453_c0;comp291025_c0;comp297591_c0;comp300562_c0;comp301188_c0;comp318452_c0;comp321773_c0;comp321773_c1;comp322335_c0;comp323702_c0;comp323702_c3;comp326431_c0;comp326660_c0;comp326901_c0;comp327252_c0;comp…	K01057+K00616+K00615+K01623+K00615+K01835+K01057+K00615+K01807+K01057+K01057+K00615+K00615+K01807+K00850+K01623+K03841+K01807+K01810+K01623+K01623+K01835+K01623+K01623+K00850+K01623+K01623+K01623+K01783+K01783+K01783+K00850+K00948+K00615+K01810+K00850+K01623+K00850+K01057+K00036+K00036+K03841+K03841+K00036+K01623+K01783+K00036+K00850+K01623+K00616+K00033+K00948+K01783+K01623+K01835+K00616+K03841+…
Arginine and proline metabolism	ko00330	95	comp104266_c0;comp1042727_c0;comp1245604_c0;comp1399819_c0;comp181167_c0;comp185208_c0;comp196553_c0;comp199932_c0;comp205517_c0;comp205613_c0;comp206664_c0;comp219909_c0;comp225684_c0;comp267155_c0;comp278765_c0;comp290645_c0;comp291279_c0;comp295318_c0;comp299601_c0;comp305094_c0;comp305381_c0;comp305381_c1;comp305826_c0;comp308744_c0;comp316966_c0;comp317233_c0;comp317489_c0;comp323286_c0;comp…	K12657+K01611+K01915+K01755+K14085+K01915+K01583+K00128+K00261+K00128+K12657+K00472+K00128+K01915+K01915+K00797+K00611+K00128+K00318+K01581+K01915+K01915+K00128+K01611+K00797+K00128+K00128+K14085+K12657+K00261+K00818+K01476+K01259+K01915+K01915+K01259+K01259+K01259+K00797+K00261+K00797+K00797+K01611+K00620+K00318+K00286+K00318+K13427+K00472+K00145+K01611+K00128+K14682+K00472+K00262+K01915+K00819+…
Glutathione metabolism	ko00480	95	comp101559_c0;comp1185746_c0;comp183743_c0;comp187608_c0;comp189967_c0;comp195085_c0;comp200488_c0;comp200972_c0;comp201256_c0;comp205043_c0;comp208348_c0;comp21069_c0;comp219609_c0;comp219921_c0;comp240032_c0;comp246406_c0;comp258693_c0;comp287167_c0;comp287917_c0;comp287917_c1;comp290645_c0;comp291283_c0;comp291283_c1;comp291304_c0;comp291333_c0;comp291484_c0;comp305094_c0;comp305621_c0;comp316…	K00432+K00432+K00799+K00799+K00434+K00434+K00799+K00432+K00799+K00434+K00799+K00434+K10807+K00799+K00031+K00031+K00434+K01255+K00031+K00031+K00797+K10808+K10808+K10808+K00031+K00432+K01581+K00434+K00797+K10807+K00432+K00432+K00799+K00681+K00681+K00681+K00681+K00434+K00797+K00797+K00797+K00434+K00432+K00036+K00036+K01919+K10808+K00036+K01255+K00036+K00434+K00033+K00799+K00799+K00799+K00799+K00434+…
Alanine, aspartate and glutamate metabolism	ko00250	97	comp1050609_c0;comp1245604_c0;comp137125_c0;comp1399819_c0;comp185208_c0;comp205517_c0;comp258425_c0;comp267155_c0;comp278765_c0;comp293983_c0;comp305381_c0;comp305381_c1;comp305715_c1;comp309493_c0;comp309493_c1;comp311571_c0;comp312179_c0;comp312179_c1;comp312179_c2;comp322143_c0;comp325967_c0;comp330953_c0;comp332813_c0;comp333419_c0;comp333419_c1;comp335619_c0;comp338235_c0;comp338636_c0;comp…	K00278+K01915+K00264+K01755+K01915+K00261+K00264+K01915+K01915+K00764+K01915+K01915+K01580+K01953+K01953+K01580+K00830+K00830+K00830+K01939+K00261+K01580+K00814+K01915+K01915+K01580+K00830+K00814+K00814+K00261+K00827+K00814+K01956+K00830+K00609+K00827+K00264+K13566+K01580+K00262+K01915+K00764+K01580+K00820+K01580+K01580+K01915+K00813+K14455+K01580+K01580+K00764+K00262+K00278+K00262+K01953+K01953+…
Phenylpropanoid biosynthesis	ko00940	97	comp124083_c0;comp189800_c0;comp197830_c0;comp238351_c0;comp246382_c0;comp246707_c0;comp254025_c0;comp266054_c0;comp290322_c0;comp290322_c1;comp291042_c0;comp291734_c0;comp291827_c0;comp293717_c0;comp296567_c0;comp296567_c1;comp298166_c0;comp300514_c0;comp300514_c1;comp303073_c0;comp305442_c0;comp312664_c0;comp31293_c0;comp317631_c0;comp320218_c0;comp324360_c0;comp325736_c0;comp326443_c0;comp3266…	K10775+K00430+K13065+K00588+K00083+K12355+K10775+K05350+K05350+K05350+K13065+K01904+K09753+K09755+K00487+K00487+K05350+K01904+K01904+K10775+K01904+K00487+K00083+K00430+K01904+K00430+K09753+K00430+K12355+K10775+K09755+K01904+K00083+K01188+K05350+K09753+K12355+K12355+K10775+K00430+K00430+K11188+K05349+K00430+K00588+K00588+K00430+K00430+K00430+K09755+K00430+K00083+K09754+K09754+K01904+K00588+K00430+…
Ribosome biogenesis in eukaryotes	ko03008	97	comp104093_c0;comp183045_c0;comp202935_c0;comp206481_c0;comp236908_c0;comp244927_c0;comp287141_c0;comp291334_c0;comp292669_c0;comp305002_c0;comp323072_c0;comp324737_c0;comp325732_c0;comp325913_c0;comp326204_c0;comp326546_c0;comp326637_c0;comp327678_c0;comp327678_c1;comp332560_c0;comp332865_c0;comp337107_c0;comp338203_c0;comp338923_c0;comp340837_c0;comp342837_c0;comp342837_c1;comp343108_c0;comp343…	K07936+K14572+K14572+K14563+K12619+K07178+K07936+K12619+K07936+K14572+K02218+K12619+K02218+K11108+K14538+K14559+K14553+K14572+K14572+K03115+K06943+K03097+K03537+K13288+K14536+K14567+K14567+K01164+K01164+K12619+K12619+K12619+K12619+K03115+K07936+K07936+K03115+K03115+K14570+K12619+K02218+K03097+K02218+K03097+K14539+K14535+K03097+K03097+K14552+K12845+K02218+K12845+K14521+K14521+K11130+K11129+K14574+…
Citrate cycle (TCA cycle)	ko00020	101	comp1064782_c0;comp120116_c0;comp120728_c0;comp124108_c0;comp189878_c0;comp19603_c0;comp200532_c0;comp227615_c0;comp232748_c0;comp240032_c0;comp241146_c0;comp241950_c0;comp242905_c0;comp246406_c0;comp253207_c0;comp254911_c0;comp259341_c0;comp260526_c0;comp266016_c0;comp271055_c0;comp285820_c0;comp285839_c0;comp287917_c0;comp287917_c1;comp291333_c0;comp291802_c0;comp292124_c1;comp297156_c0;comp298…	K01681+K00658+K00161+K00382+K00026+K00025+K01610+K00030+K00234+K00031+K00627+K01610+K00162+K00031+K00234+K00234+K01679+K01681+K00026+K00030+K01900+K01958+K00031+K00031+K00031+K00627+K01647+K00382+K01899+K01899+K00026+K00026+K00030+K00025+K00161+K01648+K01648+K00161+K01681+K00026+K00030+K00030+K00162+K01679+K01899+K00025+K00382+K01648+K00235+K00026+K01900+K01647+K00627+K00658+K00030+K00382+K00026+…
Peroxisome	ko04146	105	comp1038164_c0;comp123242_c0;comp134446_c0;comp154593_c0;comp184539_c0;comp191799_c0;comp191799_c1;comp218292_c0;comp223058_c0;comp240032_c0;comp246406_c0;comp272272_c0;comp287917_c0;comp287917_c1;comp291267_c0;comp291333_c0;comp291383_c0;comp291487_c0;comp294499_c0;comp298127_c0;comp303188_c0;comp303188_c1;comp312179_c0;comp312179_c1;comp312179_c2;comp312698_c0;comp318800_c0;comp325896_c0;comp33…	K00232+K03781+K00232+K00232+K11517+K03781+K03781+K01897+K13237+K00031+K00031+K01897+K00031+K00031+K03781+K00031+K04564+K13347+K03781+K12261+K03781+K03781+K00830+K00830+K00830+K01897+K04565+K03781+K11517+K08764+K01897+K11517+K00830+K13342+K12663+K01897+K04565+K07513+K07513+K13343+K03781+K13348+K03781+K13341+K04565+K04564+K01640+K00830+K07513+K11517+K06664+K13345+K00869+K04565+K13337+K13348+K03781+…
Phagosome	ko04145	109	comp1002318_c0;comp101527_c0;comp1021282_c0;comp1025954_c0;comp122251_c0;comp124207_c0;comp190384_c0;comp195233_c0;comp195233_c1;comp200798_c0;comp206058_c0;comp207959_c0;comp209790_c0;comp243215_c0;comp249518_c0;comp253171_c0;comp253233_c0;comp255253_c0;comp255253_c1;comp264627_c0;comp273891_c0;comp278716_c0;comp289491_c0;comp291377_c0;comp291760_c0;comp293804_c0;comp293804_c1;comp295605_c0;comp…	K02145+K02155+K02145+K02154+K02147+K02154+K07374+K07375+K07375+K07374+K02147+K08517+K07897+K02151+K02145+K02147+K08057+K08057+K08057+K02152+K08057+K09481+K08057+K00921+K07375+K08054+K08054+K02145+K02155+K10956+K10956+K02146+K02146+K08517+K07374+K02155+K07374+K02146+K07375+K08054+K08057+K07375+K07375+K07375+K08054+K07374+K07374+K02149+K07897+K07342+K04392+K09481+K07342+K02148+K07375+K02146+K07897+…
mRNA surveillance pathway	ko03015	113	comp139444_c0;comp209944_c0;comp220740_c0;comp238995_c0;comp271740_c0;comp284441_c0;comp291543_c0;comp292038_c0;comp298346_c0;comp300030_c0;comp300030_c1;comp302227_c0;comp315587_c0;comp326384_c0;comp326519_c0;comp332936_c0;comp337728_c0;comp338836_c0;comp338836_c1;comp338836_c3;comp338836_c4;comp338846_c0;comp339132_c0;comp339246_c0;comp340017_c1;comp340264_c0;comp340931_c1;comp341013_c0;comp341…	K12812+K14396+K14396+K13126+K12812+K08873+K12877+K13126+K08873+K08873+K08873+K12876+K13025+K04354+K14324+K13025+K14411+K03456+K03456+K03456+K03456+K13917+K14325+K14376+K11584+K14411+K04354+K04354+K04354+K11584+K11583+K03265+K03265+K14328+K14399+K14397+K12812+K04382+K04382+K11584+K11584+K14397+K14397+K14376+K14376+K14376+K03265+K00565+K14325+K12882+K14396+K14411+K13126+K12883+K11584+K06100+K13114+…
RNA degradation	ko03018	113	comp1082010_c0;comp1351655_c0;comp1360884_c0;comp192226_c0;comp236908_c0;comp238995_c0;comp242174_c0;comp265218_c0;comp276947_c0;comp291334_c0;comp291512_c0;comp291553_c0;comp291597_c1;comp292038_c0;comp299221_c0;comp311181_c0;comp311181_c2;comp317148_c0;comp321912_c0;comp324737_c0;comp325103_c0;comp326148_c0;comp326555_c0;comp332366_c0;comp332800_c0;comp332928_c0;comp333596_c0;comp334775_c0;comp…	K12591+K12604+K04077+K01689+K12619+K13126+K01689+K04077+K12591+K12619+K12623+K12616+K12624+K13126+K00937+K12603+K12603+K01689+K12603+K12619+K12604+K01689+K12614+K04043+K01148+K03678+K01689+K01689+K12602+K12622+K12604+K12614+K12627+K12617+K12580+K12603+K12603+K12603+K12608+K12606+K12620+K10643+K14442+K12581+K12624+K12590+K04043+K12626+K04043+K04043+K12619+K12619+K12619+K12619+K00962+K12616+K12621+…
Endocytosis	ko04144	114	comp1001270_c0;comp1032552_c0;comp123423_c0;comp1340362_c0;comp183638_c1;comp209790_c0;comp221109_c0;comp228996_c0;comp236345_c0;comp256029_c0;comp258910_c0;comp268679_c0;comp286158_c0;comp288580_c0;comp290928_c0;comp291698_c0;comp291853_c0;comp304698_c0;comp304698_c1;comp307820_c0;comp307995_c0;comp308259_c0;comp309145_c0;comp314486_c0;comp318554_c0;comp318785_c0;comp320640_c0;comp323687_c0;comp…	K12492+K00889+K04646+K03283+K01115+K07897+K12200+K03283+K12197+K03283+K01115+K12197+K01115+K01115+K11827+K12492+K12471+K03283+K03283+K03283+K03283+K12492+K01115+K04646+K03283+K01115+K03283+K01115+K11826+K11826+K11826+K12471+K04646+K04646+K03283+K12185+K11824+K12185+K11826+K01115+K12191+K03283+K01115+K12198+K00889+K07897+K03283+K03283+K03283+K11826+K12493+K12194+K03283+K12188+K00889+K12194+K12183+…
Pyrimidine metabolism	ko00240	116	comp1109846_c0;comp183140_c0;comp183851_c0;comp186887_c0;comp199632_c0;comp208633_c0;comp219609_c0;comp233661_c0;comp235566_c0;comp291283_c0;comp291283_c1;comp291304_c0;comp291684_c1;comp293987_c0;comp301401_c0;comp317667_c0;comp322647_c0;comp324437_c0;comp326145_c0;comp331684_c0;comp332442_c0;comp332503_c0;comp332853_c0;comp333015_c0;comp337742_c0;comp337910_c0;comp338490_c0;comp338631_c0;comp33…	K13800+K03013+K03015+K03040+K00940+K03006+K10807+K13800+K00940+K10808+K10808+K10808+K00940+K01937+K00940+K10807+K03006+K01464+K02999+K03023+K14641+K03787+K02327+K03013+K00940+K01519+K00943+K03016+K01937+K03787+K02325+K03006+K13998+K03012+K01520+K03043+K01493+K01956+K10808+K00962+K00384+K03006+K00761+K02685+K03008+K00384+K00384+K03027+K03020+K03026+K03013+K00609+K03021+K03011+K09903+K00962+K03005+…
Cysteine and methionine metabolism	ko00270	126	comp1042727_c0;comp124293_c0;comp16342_c0;comp187163_c0;comp196070_c0;comp203484_c0;comp206315_c0;comp206315_c1;comp215189_c0;comp240429_c0;comp240688_c0;comp275019_c0;comp284231_c0;comp286682_c0;comp290645_c0;comp290816_c0;comp291036_c0;comp291060_c0;comp291277_c1;comp291454_c0;comp298287_c0;comp299613_c0;comp299951_c0;comp302379_c0;comp302379_c1;comp303220_c0;comp306045_c0;comp306045_c1;comp307…	K01611+K08967+K00549+K00789+K01739+K01738+K00549+K00549+K00549+K00789+K00789+K01738+K00016+K00789+K00797+K01762+K00789+K01762+K00640+K00640+K01738+K00549+K00549+K00016+K00016+K00789+K00558+K00558+K00789+K00789+K01611+K01251+K00549+K00797+K00558+K00558+K00558+K01739+K09880+K01762+K00558+K00558+K00558+K01738+K01762+K00558+K00558+K01760+K01761+K00797+K00549+K00549+K00928+K00797+K00797+K00016+K00549+…
Amino sugar and nucleotide sugar metabolism	ko00520	131	comp1006251_c0;comp1042818_c0;comp1063078_c0;comp1196224_c0;comp123956_c0;comp148018_c0;comp183409_c0;comp185730_c0;comp186183_c0;comp186361_c0;comp187961_c0;comp195776_c0;comp200733_c0;comp202183_c0;comp202852_c0;comp205029_c0;comp205715_c0;comp221417_c0;comp223656_c0;comp243611_c0;comp290869_c0;comp290869_c1;comp290890_c0;comp291350_c0;comp291403_c0;comp291892_c0;comp296680_c0;comp296680_c1;com…	K00975+K01183+K01784+K12449+K08679+K00844+K01784+K01835+K13648+K00975+K12373+K13648+K01183+K13648+K13648+K00975+K12450+K13648+K00844+K00971+K13648+K13648+K00975+K00844+K00326+K00975+K00963+K00963+K00963+K00770+K10046+K00012+K00770+K00975+K00975+K13648+K01810+K01835+K12373+K12449+K00975+K00975+K00847+K00012+K13648+K00966+K01183+K00849+K00975+K00963+K00847+K00975+K01183+K01810+K00847+K01784+K00847+…
Pyruvate metabolism	ko00620	133	comp1022035_c0;comp1147970_c0;comp120728_c0;comp120937_c0;comp124108_c0;comp133260_c0;comp181167_c0;comp189878_c0;comp19603_c0;comp199932_c0;comp200532_c0;comp205613_c0;comp210574_c0;comp225684_c0;comp240716_c0;comp241146_c0;comp241950_c0;comp242905_c0;comp246649_c0;comp266016_c0;comp272723_c0;comp284231_c0;comp285839_c0;comp291759_c0;comp291802_c0;comp295318_c0;comp297156_c0;comp300423_c0;comp30…	K00028+K01006+K00161+K00873+K00382+K00029+K14085+K00026+K00025+K00128+K01610+K00128+K00873+K00128+K00873+K00627+K01610+K00162+K01006+K00026+K01595+K00016+K01958+K01759+K00627+K00128+K00382+K00026+K00026+K00028+K00016+K00016+K00128+K00029+K01006+K00128+K00128+K01759+K01759+K00025+K14085+K00161+K00028+K00161+K00873+K00029+K00029+K00028+K00028+K00026+K01895+K00873+K00873+K00873+K01961+K00873+K00029+…
Ubiquitin mediated proteolysis	ko04120	144	comp1017199_c0;comp11489_c0;comp1357132_c0;comp186643_c0;comp198883_c0;comp202359_c0;comp202830_c0;comp204115_c0;comp226438_c0;comp226438_c1;comp232234_c0;comp241685_c0;comp281184_c0;comp290886_c0;comp291233_c0;comp291461_c0;comp295921_c0;comp310293_c0;comp310740_c0;comp311125_c0;comp314255_c0;comp314543_c0;comp322415_c0;comp326012_c0;comp326088_c0;comp326629_c0;comp327181_c0;comp328571_c1;comp32…	K10592+K10592+K10610+K03364+K03347+K10581+K06689+K03363+K03347+K03347+K03094+K10577+K10577+K10610+K10581+K10688+K10592+K10608+K03872+K03347+K06689+K03094+K10573+K03354+K10576+K06688+K10143+K10592+K10581+K10581+K10581+K10592+K03347+K03347+K03178+K03358+K03349+K10601+K04506+K04506+K03363+K10581+K10582+K10582+K04649+K10573+K10575+K10578+K10579+K06689+K06689+K12456+K04506+K09561+K03869+K03869+K10579+…
Plant-pathogen interaction	ko04626	144	comp1029193_c0;comp1115636_c0;comp142933_c0;comp192917_c0;comp193894_c0;comp200629_c0;comp204246_c0;comp209769_c0;comp246891_c0;comp247151_c0;comp252558_c0;comp264680_c0;comp270225_c0;comp276067_c0;comp291683_c0;comp291936_c0;comp300139_c0;comp300139_c1;comp30090_c0;comp300984_c0;comp303116_c0;comp30386_c0;comp303998_c0;comp305794_c0;comp309855_c0;comp313649_c0;comp316101_c0;comp320858_c0;comp325…	K13412+K13412+K13464+K13448+K02183+K13412+K13448+K13456+K13464+K04079+K04079+K13464+K02358+K12795+K14512+K13448+K04079+K04079+K13412+K13449+K02358+K13464+K09487+K04079+K13448+K02183+K04079+K04079+K13448+K13464+K13464+K04368+K13464+K04371+K02183+K13412+K13448+K13412+K13412+K09487+K13464+K13448+K13420+K13464+K02183+K13448+K13448+K04368+K13448+K13463+K13463+K13427+K13464+K13448+K13448+K13412+K13459+…
Photosynthesis	ko00195	157	comp1005295_c0;comp1097548_c0;comp188619_c0;comp194369_c0;comp198750_c0;comp199070_c0;comp199126_c0;comp202128_c0;comp202307_c0;comp202343_c0;comp202854_c0;comp203662_c0;comp207002_c0;comp208895_c0;comp222166_c0;comp229725_c0;comp238378_c0;comp264004_c0;comp274616_c0;comp279961_c0;comp291352_c0;comp292285_c0;comp297320_c0;comp297503_c0;comp297967_c0;comp298777_c0;comp305225_c0;comp306304_c0;comp3…	K08901+K02723+K03689+K02716+K02714+K02114+K02711+K02108+K02689+K02707+K02689+K02698+K02707+K02637+K02695+K02703+K08901+K03542+K02717+K02111+K03541+K08903+K02721+K02689+K02709+K02634+K03542+K02636+K02690+K02690+K02704+K02704+K08902+K02634+K02724+K02689+K02723+K02639+K02701+K02706+K08905+K02109+K02692+K08905+K02112+K02112+K03541+K02639+K02716+K02694+K02641+K02111+K02705+K03542+K02641+K02641+K02641+…
Purine metabolism	ko00230	163	comp120937_c0;comp123344_c0;comp183140_c0;comp183851_c0;comp185730_c0;comp186887_c0;comp188213_c0;comp199632_c0;comp208136_c0;comp208633_c0;comp210574_c0;comp219609_c0;comp221356_c0;comp235566_c0;comp240716_c0;comp291283_c0;comp291283_c1;comp291304_c0;comp291684_c1;comp293983_c0;comp294457_c0;comp301401_c0;comp313283_c0;comp317667_c0;comp318981_c0;comp32187_c0;comp322143_c0;comp322335_c0;comp3226…	K00873+K00856+K03013+K03015+K01835+K03040+K01945+K00940+K01522+K03006+K00873+K10807+K00759+K00940+K00873+K10808+K10808+K10808+K00940+K00764+K00939+K00940+K01522+K10807+K00939+K01951+K01939+K01835+K03006+K13811+K02999+K00873+K00939+K00939+K03023+K14641+K01933+K03787+K02327+K00948+K03013+K00873+K00873+K00940+K00939+K01519+K00873+K03016+K03787+K00860+K00873+K00942+K02325+K03006+K03012+K03043+K00939+…
Plant hormone signal transduction	ko04075	164	comp1208008_c0;comp142933_c0;comp189261_c0;comp194015_c0;comp198685_c0;comp198685_c1;comp199938_c1;comp200890_c0;comp239561_c0;comp242475_c0;comp246891_c0;comp254313_c0;comp259582_c0;comp264680_c0;comp287378_c0;comp288916_c0;comp290804_c0;comp291572_c0;comp291683_c0;comp291780_c0;comp300017_c0;comp300984_c0;comp302305_c0;comp30386_c0;comp310110_c0;comp310953_c0;comp314303_c0;comp320328_c1;comp321…	K14498+K13464+K14488+K14488+K14492+K14492+K14496+K14488+K14488+K14514+K13464+K14488+K14488+K13464+K14498+K14496+K14487+K14505+K14512+K14485+K14488+K13449+K14514+K13464+K14487+K14492+K14488+K14492+K14488+K14490+K14488+K14498+K14487+K14495+K13464+K14496+K13464+K13464+K14432+K14488+K14488+K14431+K14431+K14497+K14496+K14432+K14487+K14488+K14486+K14489+K14488+K14488+K14491+K13464+K14487+K14487+K14488+…
Carbon fixation in photosynthetic organisms	ko00710	178	comp1022035_c0;comp1046580_c0;comp1058642_c0;comp1147970_c0;comp120937_c0;comp121887_c0;comp1280837_c0;comp133260_c0;comp156545_c0;comp186323_c0;comp188282_c0;comp189878_c0;comp19603_c0;comp197584_c0;comp200532_c0;comp205645_c0;comp210574_c0;comp236694_c0;comp240716_c0;comp241950_c0;comp246649_c0;comp246986_c0;comp254129_c0;comp254129_c1;comp266016_c0;comp266058_c0;comp267113_c0;comp267453_c0;com…	K00028+K01803+K00927+K01006+K00873+K00615+K01623+K00029+K00615+K00615+K01602+K00026+K00025+K01803+K01610+K01807+K00873+K01100+K00873+K01610+K01006+K00927+K01803+K01803+K00026+K00615+K00615+K01807+K01595+K01803+K05298+K01623+K00927+K00026+K00026+K03841+K01807+K00028+K05298+K01803+K00029+K01006+K00927+K05298+K01623+K01623+K00025+K01623+K01623+K00028+K01623+K00873+K01623+K01623+K00029+K00029+K01803+…
RNA transport	ko03013	180	comp1008661_c0;comp104093_c0;comp1077032_c0;comp1159175_c0;comp122232_c0;comp1233581_c0;comp1245730_c0;comp139444_c0;comp219833_c0;comp226372_c0;comp238995_c0;comp241685_c0;comp243450_c0;comp257176_c0;comp263332_c0;comp271740_c0;comp281184_c0;comp287141_c0;comp291418_c0;comp291543_c0;comp291973_c0;comp292038_c0;comp292669_c0;comp295576_c0;comp302227_c0;comp305328_c0;comp312582_c0;comp315587_c0;co…	K03236+K07936+K03252+K13151+K03237+K03243+K03259+K12812+K03259+K03257+K13126+K10577+K03236+K03113+K14319+K12812+K10577+K07936+K03113+K12877+K03247+K13126+K07936+K12160+K12876+K14297+K14292+K13025+K03231+K14297+K03231+K03262+K14324+K03231+K03231+K00784+K03113+K12160+K14313+K13025+K14309+K13151+K14315+K03754+K03537+K14306+K14295+K14325+K03257+K14297+K14297+K14328+K12812+K01164+K14321+K03237+K01164+…
Spliceosome	ko03040	187	comp1129669_c0;comp1340362_c0;comp139444_c0;comp202721_c0;comp226556_c0;comp228996_c0;comp241157_c0;comp254273_c0;comp256029_c0;comp256185_c0;comp271740_c0;comp291254_c0;comp291299_c0;comp291512_c0;comp291522_c0;comp291543_c0;comp291597_c1;comp302227_c0;comp304698_c0;comp304698_c1;comp307149_c0;comp307665_c0;comp307820_c0;comp307995_c0;comp308662_c0;comp310510_c0;comp314696_c0;comp315587_c0;comp3…	K11984+K03283+K12812+K12811+K11097+K03283+K11984+K12861+K03283+K11984+K12812+K12891+K12820+K12623+K12835+K12877+K12624+K12876+K03283+K03283+K12811+K12869+K03283+K03283+K12890+K12811+K12837+K13025+K03283+K03283+K11092+K12824+K12847+K11098+K12846+K11097+K03283+K11984+K12864+K12862+K13025+K12852+K12622+K12866+K12627+K12824+K11095+K11095+K11095+K12832+K03283+K12839+K12890+K12836+K09567+K12812+K03283+…
Starch and sucrose metabolism	ko00500	200	comp1006251_c0;comp1026609_c0;comp1073760_c0;comp123956_c0;comp148018_c0;comp185730_c0;comp186183_c0;comp186361_c0;comp192394_c0;comp193045_c0;comp195776_c0;comp202183_c0;comp202852_c0;comp203319_c0;comp205029_c0;comp206932_c0;comp221417_c0;comp221620_c0;comp223656_c0;comp266054_c0;comp290322_c0;comp290322_c1;comp290869_c0;comp290869_c1;comp290890_c0;comp291350_c0;comp291892_c0;comp292572_c0;comp…	K00975+K00695+K01087+K08679+K00844+K01835+K13648+K00975+K00696+K00696+K13648+K13648+K13648+K00700+K00975+K00695+K13648+K00705+K00844+K05350+K05350+K05350+K13648+K13648+K00975+K00844+K00975+K00696+K00696+K00963+K00963+K00963+K05350+K00696+K00688+K00770+K01213+K01179+K01051+K01051+K01177+K00012+K00770+K00975+K00975+K13648+K01051+K01810+K01835+K01193+K01051+K01179+K00975+K00975+K01187+K01187+K00847+…
Glycolysis / Gluconeogenesis	ko00010	217	comp1046580_c0;comp1058642_c0;comp120728_c0;comp120937_c0;comp123033_c0;comp124108_c0;comp1280837_c0;comp148018_c0;comp181167_c0;comp184498_c0;comp185730_c0;comp192226_c0;comp197584_c0;comp198180_c0;comp199932_c0;comp200532_c0;comp205613_c0;comp210574_c0;comp223656_c0;comp224748_c0;comp224748_c1;comp225684_c0;comp238476_c1;comp240716_c0;comp241146_c0;comp241950_c0;comp242174_c0;comp242905_c0;comp…	K01803+K00927+K00161+K00873+K00134+K00382+K01623+K00844+K14085+K00001+K01835+K01689+K01803+K00001+K00128+K01610+K00128+K00873+K00844+K00121+K00121+K00128+K01792+K00873+K00627+K01610+K01689+K00162+K00927+K00131+K00131+K01803+K01803+K01834+K01834+K00016+K00134+K00850+K01792+K00844+K00627+K01803+K00128+K00121+K00121+K00382+K01623+K00927+K01834+K03841+K01834+K01834+K00016+K00016+K00128+K01803+K13953+…
Protein processing in endoplasmic reticulum	ko04141	228	comp1030815_c0;comp122232_c0;comp1340362_c0;comp197922_c0;comp198883_c0;comp201498_c0;comp201601_c0;comp202830_c0;comp226438_c0;comp226438_c1;comp226948_c0;comp228996_c0;comp229192_c0;comp232234_c0;comp240193_c0;comp243031_c1;comp247151_c0;comp252558_c0;comp253233_c0;comp255253_c0;comp255253_c1;comp256029_c0;comp273891_c0;comp278716_c0;comp283503_c0;comp289184_c0;comp289491_c0;comp291359_c0;comp2…	K14005+K03237+K03283+K10666+K03347+K13993+K09490+K06689+K03347+K03347+K13993+K03283+K09490+K03094+K09580+K14009+K04079+K04079+K08057+K08057+K08057+K03283+K08057+K09481+K09580+K13993+K08057+K14006+K09540+K13993+K12666+K13250+K08054+K08054+K13993+K04079+K04079+K13993+K09487+K03283+K03283+K04079+K03283+K03283+K13993+K14015+K13993+K09490+K03347+K10956+K10956+K09503+K06689+K03094+K04079+K03283+K03283+…
Oxidative phosphorylation	ko00190	250	comp1002318_c0;comp101527_c0;comp1021282_c0;comp1025954_c0;comp102729_c0;comp1036774_c0;comp1151885_c0;comp1218209_c0;comp122251_c0;comp124207_c0;comp168657_c0;comp186108_c0;comp187823_c0;comp189182_c0;comp191919_c0;comp192635_c0;comp199070_c0;comp199776_c0;comp199776_c1;comp20131_c0;comp202128_c0;comp206058_c0;comp213213_c0;comp214243_c0;comp220079_c0;comp223937_c0;comp225286_c0;comp232748_c0;co…	K02145+K02155+K02145+K02154+K02133+K01535+K02256+K03934+K02147+K02154+K03934+K01507+K02256+K02133+K00411+K02261+K02114+K00412+K00412+K05575+K02108+K02147+K01507+K02256+K05577+K02256+K02260+K00234+K02151+K03953+K02145+K00412+K00412+K02147+K00234+K00234+K01535+K02133+K02152+K05579+K05575+K03885+K03942+K05580+K02111+K02267+K02134+K01535+K02140+K03941+K01507+K05579+K02261+K02145+K02155+K00937+K02137+…
Ribosome	ko03010	361	comp1007350_c0;comp101786_c0;comp1023461_c0;comp1060542_c0;comp1075657_c0;comp120183_c0;comp120265_c0;comp120333_c0;comp1211113_c0;comp123987_c0;comp129995_c0;comp143249_c0;comp184252_c0;comp189306_c0;comp191955_c0;comp193014_c0;comp193362_c0;comp194248_c0;comp194416_c0;comp199766_c0;comp205564_c0;comp207664_c0;comp208070_c0;comp209184_c0;comp209389_c0;comp212434_c0;comp218148_c0;comp218148_c1;co…	K02940+K02879+K02918+K02953+K02866+K02941+K02939+K02988+K02876+K02888+K02934+K02912+K02932+K02978+K02981+K02959+K02965+K02992+K02921+K02989+K02993+K02893+K02900+K02870+K02896+K02941+K02985+K02985+K02967+K02998+K02924+K02901+K02942+K02920+K02964+K02954+K02949+K02889+K02881+K02958+K02942+K02883+K02865+K02948+K02984+K02997+K02925+K02943+K02943+K02958+K02941+K02997+K02961+K02939+K02926+K02880+K02880+…
